# Supplementary material for: Deciphering the genetics and mechanisms of predisposition to multiple myeloma
Source: Nat Commun. 2024 Aug 5;15:6644. doi: 10.1038/s41467-024-50932-7 (PMC11300596; doi:10.1038/s41467-024-50932-7)
Supplement: Supplementary file 4 — Supplementary Data 1-25 [file 41467_2024_50932_MOESM4_ESM.xlsx]

## Sheet: SD1
Supplementary Data 1
Data sets used in the MM meta-analysis. Abbreviations: MyIX, Myeloma IX; MyXI, Myeloma XI; B-PROOF, B-vitamins for the prevention of osteoporotic fractures; UKGPCS, UK Genetic Prostate Cancer Study; BCAC, Breast Cancer Association Consortium.
Dataset		Trial/Recruitment center	Sample size
Sweden	Cases	Swedish National MM Biobank	2338
	Controls	Blood donors and primary care patients	11971
UK	Cases	UK RC My IX, UK MRC MyXI	2282
	Controls	1958 Birth Cohort, National Blood Service	5197
Germany	Cases	GMMG-HD3, GMMG-HD4, GMMG-HD5	1508
	Controls	Heinz Nixdorf Recall	2107
Denmark	Cases	Copenhagen, Odense, and Aarhus University Hospitals	940
	Controls	Danish Blood Donor Study	91744
UKOnco	Cases	UK MRC MyXI	878
	Controls	PRACTICAL, BCAC	7083
USA	Cases	Total Therapy II, III, 3B, and 4	780
	Controls	Cancer Genetic Markers of Susceptibility	1857
Iceland	Cases	deCODE Genetics	598
	Controls		237480
Netherlands	Cases	HOVON65/GMMG-HD4, HOVON95/EMN02, HOVON87	555
	Controls	B-PROOF	2669
UK Biobank	Cases	UK Biobank	527
	Controls		1417
Norway	Cases	Biobank1, St Olav's Hospital, Trondheim	500
	Controls	Blood donor controls	4696

## Sheet: SD2
Supplementary Data 2
Summary statistics for novel variants for each datasets in the meta-analysis. Odds ratios derived with respect to the effect allele. Shown are discovery association GWAS betas and GWAS P-values for individual studies, as well as standard error (SE) and info score. PHET is P-value for heterogenety. I2 is measure of heterogeneity between datasets in meta-analysis. Q is Cochran's Q-statistic.
Risk variant					Combined						American				UK Biobank				Dutch				German				UK Oncoarray				UK				Denmark				Iceland				Norway				Sweden
Chr	rsID	Position	OA	EA	P-value	Beta	SE	Q	PHET	I2	P-value	Beta	SE	Info	P-value	Beta	SE	Info	P-value	Beta	SE	Info	P-value	Beta	SE	Info	P-value	Beta	SE	Info	P-value	Beta	SE	Info	P-value	Beta	SE	Info	P-value	Beta	SE	Info	P-value	Beta	SE	Info	P-value	Beta	SE
5q35.2	rs6864880	173298226	C	T	1.85336e-08	-0.100835	0.0179257	4.00447	0.911118	0	0.1306	-0.097097	0.064228	0.99594	0.0578189	-0.119471	0.0633335	0.998291	0.096132	-0.11653	0.070034	0.99902	0.10164	-0.094639	0.057814	0.99445	0.12771	-0.082757	0.054331	0.99269	0.0055916	-0.10757	0.038824	0.9963	0.58498	-0.0273712	0.05012	0.99829	0.17634	-0.0921153	0.06813	0.999858	0.038082	-0.164875	0.0795	0.998634	0.0048568	-0.151986	0.05397
6p22.2	rs34565965	26350810	T	A	1.64621e-09	-0.118695	0.0196863	12.7827	0.172687	29.5924	0.062083	-0.1365	0.073165	0.98277	0.629265	-0.0330464	0.0685645	0.997422	0.17441	-0.1029	0.075765	0.9975	0.0012114	-0.21044	0.065025	0.98554	0.0026426	-0.17233	0.05732	1	0.1174	-0.065047	0.041543	0.98488	0.068817	-0.102033	0.05607	0.997177	0.017609	-0.196015	0.08258	0.999031	0.00059419	-0.305167	0.08886	0.997686	0.34969	-0.0544562	0.05823
6p25.3	rs1050976	408079	C	T	2.32865e-08	0.0935121	0.0167416	8.42097	0.492341	0	0.10926	0.096506	0.060258	0.98837	0.0261413	0.130432	0.0587441	0.992936	0.0037271	0.19227	0.066291	1	0.52512	0.033796	0.053183	0.9909	0.080243	0.088653	0.05068	1	0.0010751	0.11571	0.035385	0.99288	0.025339	0.10616	0.04747	0.994811	0.050289	0.125751	0.06424	0.999938	0.39958	0.0629748	0.07476	0.995367	0.90802	-0.00601807	0.05209
9q21.3	rs10746812	90099454	C	T	5.1279e-11	-0.112059	0.0170635	2.90496	0.967944	0	0.058676	-0.1172	0.061991	0.99898	0.0217862	-0.136727	0.059501	0.996675	0.37615	-0.059419	0.06714	0.99828	0.10933	-0.088183	0.055073	0.99846	0.067288	-0.094769	0.051794	0.98857	0.0028866	-0.1082	0.036316	0.99872	0.00093807	-0.159565	0.04823	0.999521	0.31865	-0.0639133	0.06409	0.999936	0.084895	-0.131905	0.07656	0.999559	0.0096486	-0.135405	0.05232
10q24.3	rs11813268	105682296	C	T	1.30263e-09	0.136009	0.0224176	2.95669	0.965987	0	0.42374	0.067076	0.083849	0.97923	0.00749593	0.207844	0.0768444	0.997707	0.078258	0.15491	0.087974	0.99646	0.053365	0.13188	0.068262	0.97888	0.062547	0.12982	0.069706	0.99777	0.022869	0.11022	0.048433	0.98212	0.0032681	0.183155	0.06227	0.998418	0.13626	0.126633	0.085	0.999925	0.47945	0.07139	0.10095	0.998651	0.025953	0.154436	0.06935
10q25.2	rs3737315	112035508	G	T	7.62132e-10	0.106747	0.0173499	11.4273	0.247553	21.2411	0.09413	0.10455	0.062458	0.98619	0.00282235	0.178383	0.0595447	1	0.43809	0.054461	0.070235	0.99845	0.024705	0.12221	0.054412	0.98853	0.30522	0.05472	0.053369	0.99251	0.0057339	0.10241	0.03707	0.9989	0.00022916	0.181488	0.04926	0.997538	0.02766	0.147558	0.06701	0.999895	0.029892	0.171429	0.07894	0.997617	0.8469	-0.0100503	0.05205
13q13.1	rs11571833	32972626	A	T	2.94734e-08	0.453815	0.0818491	5.67582	0.771873	0	0.10559	0.52609	0.32508	0.91048	0.0350154	0.566769	0.258295	1	0.12299	0.54204	0.35144	0.99404	0.033275	0.55022	0.25847	0.94334	0.69514	0.10346	0.26399	0.98608	0.0015208	0.56165	0.17714	0.97472	0.020702	0.500169	0.21621	0.999168	0.75952	-0.0998203	0.32609	0.999785	0.38556	0.378436	0.43614	0.998236	0.017273	0.539413	0.22656
19p13.1	rs11085015	3369572	T	G	1.72651e-13	-0.175531	0.0238221	8.29084	0.307648	15.5694	-1	0	0	0	0.00305469	-0.216563	0.0724356	0.926008	0.00026703	-0.31797	0.087226	0.87279	0.33822	-0.068491	0.071516	0.82729	-1	0	0	0	0.00025491	-0.17201	0.047031	0.86262	0.084921	-0.10436	0.06058	0.93494	0.023891	-0.172271	0.07626	0.9983	0.11697	-0.146694	0.09358	0.937948	8.1047e-05	-0.257738	0.06539
21q11.2	rs2822736	15898681	C	G	2.79502e-09	0.103509	0.0174163	15.7802	0.0716165	42.9664	0.95399	0.0036593	0.063427	0.99168	0.0600458	0.115442	0.0612492	0.992448	0.19153	0.091978	0.070423	0.99413	0.050137	0.10752	0.054892	0.99139	0.032224	0.11504	0.053714	0.98694	0.021051	0.086637	0.037553	0.99191	0.00087412	0.163818	0.04922	0.984136	0.65065	0.0295588	0.06527	0.999902	9.3767e-06	0.335043	0.07561	0.986711	0.2782	0.0563803	0.05199
[truncated: 1 more columns]

## Sheet: SD3
Supplementary Data 3
Transcriptome-wide association study in CD138+ plasma cells isolated from the bone marrow of MM patients (n=1,449). Detailed are S-MultiXcan P-values for association between gene expression and MM risk, along with the Z-scores quantifying this relationship (positive Z indicates increased gene expression increases risk). N and Nindep indicate the total number of single-cohort results used for S-Mu…
Gene Name	Chr	Midpoint	TWAS P	N/Nindep	Z min	Z max	Z mean	Z stdev	<1Mb of MM lead	MM lead
CDCA7L	7p15.3	21923401	9.93413e-34	2/2	11.0979	12.3281	11.713	0.869878	Y	rs75341503
KIF3C	2p23.3	2.59547e+07	6.32394e-25	1/1	-10.3104	-10.3104	-10.3104	NA	Y	rs7577599
CCDC71L	7q22.3	106657759	2.1679e-11	2/2	6.74479	6.97619	6.86049	0.163627	Y	rs11762574
ELL2	5q15	9.59235e+07	5.65538e-10	2/2	-6.38428	-5.83875	-6.11152	0.38575	Y	rs11744881
MXI1	10q25.2	110247485	5.08035e-09	3/2	-6.11329	-5.71274	-5.89263	0.203362	Y	rs3737315
CTSL	9q21.33	87727760	6.8484e-09	1/1	5.7946	5.7946	5.7946	NA	Y	rs10746812
BTN3A2	6p22.2	2.63717e+07	1.40682e-08	3/1	5.62347	5.65231	5.64014	0.0149374	Y	rs34565965
SAMSN1	21q11.2	1.4572e+07	2.50689e-08	2/1	5.3947	5.58077	5.48774	0.131569	Y	rs2822736
HSPA1B	6p21.33	31828996	8.20318e-08	2/2	-2.25122	3.06045	0.404614	3.75592	Y	rs3132535
CEP120	5q23.2	123384241	4.32921e-07	1/1	5.05388	5.05388	5.05388	NA	Y	rs2162826
HLA-DQB1	6p21.32	32663925	5.32835e-07	3/2	4.90393	5.40777	5.17981	0.255313	HLA	HLA
MACIR	5q21.1	1.03269e+08	5.64794e-06	2/2	-4.9158	-4.49795	-4.70687	0.295462	N	NA
HSPA4	5q31.1	133079231	9.33572e-06	3/3	2.097	4.03241	3.18752	0.990804	N	NA
ZPBP2	17q21.1	39873049	1.54352e-05	1/1	-4.32238	-4.32238	-4.32238	NA	N	NA
DCLK1	13q13.3	35950017	1.84826e-05	2/2	4.10737	4.62727	4.36732	0.367621	Y	rs75712673
MED1	17q12	3.94278e+07	2.13393e-05	1/1	4.2504	4.2504	4.2504	NA	N	NA
RPAP1	15q15.1	4.15307e+07	2.44028e-05	2/2	-4.6039	-3.93027	-4.26708	0.476328	N	NA
PREX1	20q13.13	4.87261e+07	3.01101e-05	1/1	4.17263	4.17263	4.17263	NA	Y	rs6090899
H2BC7	6p22.2	26199752	3.23002e-05	1/1	-4.15661	-4.15661	-4.15661	NA	Y	rs34565965
WAC	10p12.1	2.85778e+07	4.40991e-05	2/2	-4.36424	-3.7633	-4.06377	0.424927	Y	rs2993984
ITGAL	16p11.2	3.04981e+07	5.11258e-05	3/3	-4.59529	-2.04526	-3.104	1.32891	Y	rs8058928
DAPK1	9q21.33	87602931	5.4612e-05	3/2	4.01398	4.40951	4.20286	0.198361	Y	rs10746812
PLD6	17p11.2	17203664	6.78072e-05	3/3	-1.73273	1.34569	-0.216436	1.53972	Y	rs34562254
TRAF3	14q32.32	1.02844e+08	9.17224e-05	2/2	-4.08321	-1.64341	-2.86331	1.7252	N	NA
SMG8	17q22	5.92123e+07	0.000186207	2/2	-4.06095	-2.93076	-3.49586	0.799163	N	NA
LST1	6p21.33	3.15875e+07	0.000223454	1/1	3.69091	3.69091	3.69091	NA	Y	rs3132535
CCHCR1	6p21.33	3.11503e+07	0.000230616	1/1	3.68288	3.68288	3.68288	NA	Y	rs3132535
TRIM27	6p22.1	28913495	0.000281743	1/1	3.63153	3.63153	3.63153	NA	N	NA
MAP3K21	1q42.2	233356436	0.000302184	2/2	-3.9883	-2.28296	-3.13563	1.20586	N	NA
REXO2	11q23.2	114444857	0.000340718	2/2	-3.95351	-3.52462	-3.73907	0.303273	N	NA
LAMTOR3	4q23	99886382	0.000416164	2/2	1.57281	3.48117	2.52699	1.34941	N	NA
CHP1	15q15.1	41256363	0.000473197	2/2	-2.98142	1.08855	-0.946436	2.87791	N	NA
NXPE4	11q23.2	1.14583e+08	0.000552515	1/1	-3.45391	-3.45391	-3.45391	NA	N	NA
HGF	7q21.11	81734724	0.00055987	2/2	2.94713	3.83977	3.39345	0.631193	N	NA
WASHC4	12q23.3	105138227	0.000569302	2/2	-3.6563	-0.826107	-2.2412	2.00125	N	NA
RAD51C	17q22	58714092	0.00083244	2/2	-3.54712	-3.49469	-3.52091	0.0370716	N	NA
DPEP1	16q24.3	89625882	0.000861654	2/2	-3.2228	0.450993	-1.3859	2.59776	N	NA
CCNA2	4q27	1.2182e+08	0.000896896	1/1	3.32102	3.32102	3.32102	NA	N	NA
SPAG7	17p13.2	4.96352e+06	0.000915393	2/2	0.37271	2.9537	1.66321	1.82504	N	NA
MRPS2	9q34.3	1.35502e+08	0.000927434	3/1	2.97732	3.47086	3.25799	0.25366	N	NA
SLC16A7	12q14.1	59692942	0.00101856	1/1	3.28535	3.28535	3.28535	NA	N	NA
TCF19	6p21.33	31162853	0.00101867	1/1	-3.28532	-3.28532	-3.28532	NA	Y	rs3132535
CKS2	9q22.2	89313949	0.00106715	1/1	3.2722	3.2722	3.2722	NA	N	NA
BTN3A3	6p22.2	2.64469e+07	0.00117536	2/2	-3.0315	-2.97181	-3.00166	0.0422076	Y	rs34565965
HCG11	6p22.2	2.65246e+07	0.00120019	1/1	-3.23884	-3.23884	-3.23884	NA	Y	rs34565965
OPA1	3q29	1.93645e+08	0.00130911	1/1	-3.21397	-3.21397	-3.21397	NA	N	NA
TEX14	17q22	5.86244e+07	0.00137061	1/1	-3.20077	-3.20077	-3.20077	NA	N	NA
CPEB4	5q35.2	1.73925e+08	0.00144194	1/1	-3.18612	-3.18612	-3.18612	NA	Y	rs6864880
SFMBT2	10p14	7285056	0.00148879	1/1	-3.17686	-3.17686	-3.17686	NA	N	NA
ANAPC11	17q25.3	8.18959e+07	0.00150072	1/1	3.17454	3.17454	3.17454	NA	N	NA
TUBB6	18p11.21	1.2326e+07	0.00157808	3/2	3.1009	3.56261	3.40837	0.266275	N	NA
HLA-B	6p21.33	31355530	0.00160105	1/1	-3.15572	-3.15572	-3.15572	NA	Y	rs3132535
SNORA25	11q21	9.37306e+07	0.00162124	1/1	-3.15206	-3.15206	-3.15206	NA	N	NA
HLA-C	6p21.33	3.12704e+07	0.00165102	2/2	-3.57878	-3.26527	-3.42202	0.22169	Y	rs3132535
UNC45A	15q26.1	9.09421e+07	0.00171944	1/1	3.13485	3.13485	3.13485	NA	N	NA
UBALD2	17q25.1	76268323	0.00173564	1/1	3.1321	3.1321	3.1321	NA	N	NA
DUSP10	1q41	2.21722e+08	0.00177632	1/1	3.12529	3.12529	3.12529	NA	N	NA
ZBTB38	3q23	1.41387e+08	0.00181306	1/1	3.11926	3.11926	3.11926	NA	N	NA
LNPEP	5q15	9.69865e+07	0.0018659	1/1	-3.11079	-3.11079	-3.11079	NA	N	NA
BCL2A1	15q25.1	79966044	0.00186684	1/1	3.11064	3.11064	3.11064	NA	N	NA
ANKRD33B	5p15.2	10610943	0.00233454	2/2	2.21917	3.4733	2.84623	0.886803	N	NA
MEI1	22q13.2	4.17495e+07	0.00253876	1/1	3.01868	3.01868	3.01868	NA	N	NA
XPC	3p25.1	14161884	0.00281696	1/1	2.98704	2.98704	2.98704	NA	N	NA
ENTR1	9q34.3	136406268	0.00311728	1/1	2.95593	2.95593	2.95593	NA	N	NA
ODF3B	22q13.33	50531108	0.00342227	1/1	-2.92702	-2.92702	-2.92702	NA	N	NA
KIF18B	17q21.31	44936241	0.00342708	1/1	2.92658	2.92658	2.92658	NA	N	NA
CIAPIN1	16q21	5.74378e+07	0.00343308	1/1	-2.92604	-2.92604	-2.92604	NA	N	NA
CBX5	12q13.13	5.42555e+07	0.00349143	1/1	2.92079	2.92079	2.92079	NA	N	NA
PSAP	10q22.1	7.18338e+07	0.0035775	3/3	-0.25654	1.87048	0.624818	1.10932	N	NA
SP140L	2q37.1	230365458	0.00364879	2/2	1.95024	3.31926	2.63475	0.968043	N	NA
EEF1AKMT2	10q26.13	124770018	0.00365985	2/1	-2.9903	-2.73346	-2.86188	0.181613	N	NA
UGGT2	13q32.1	95927531	0.00372352	2/2	-3.26323	-2.67793	-2.97058	0.413873	N	NA
ATP5PO	21q22.11	3.39096e+07	0.00378405	1/1	-2.89562	-2.89562	-2.89562	NA	N	NA
TMEM143	19q13.33	4.83482e+07	0.00390463	1/1	2.88577	2.88577	2.88577	NA	N	NA
PTER	10p13	16475344	0.00396984	2/2	-3.162	-2.85636	-3.00918	0.216118	N	NA
BTN3A1	6p22.2	2.64087e+07	0.00409605	2/2	2.85463	3.05119	2.95291	0.138986	Y	rs34565965
BIK	22q13.2	43120231	0.00413928	1/1	-2.86735	-2.86735	-2.86735	NA	N	NA
SNX1	15q22.31	6.41201e+07	0.00435957	1/1	2.8509	2.8509	2.8509	NA	N	NA
PPFIBP2	11p15.4	7.58521e+06	0.0043621	3/2	3.05628	3.37201	3.19871	0.160111	N	NA
DPP3	11q13.2	66494835	0.00445948	1/1	2.84369	2.84369	2.84369	NA	N	NA
DYNLT2B	3q29	196304759	0.00458618	1/1	-2.83475	-2.83475	-2.83475	NA	N	NA
LIAS	4p14	3.94721e+07	0.0047582	1/1	-2.82296	-2.82296	-2.82296	NA	N	NA
PMM1	22q13.2	4.15834e+07	0.00491081	1/1	-2.81283	-2.81283	-2.81283	NA	N	NA
TMCO3	13q34	1.13523e+08	0.00501013	2/2	-3.21011	-2.93755	-3.07383	0.192729	N	NA
MICB	6p21.33	3.1503e+07	0.0050672	3/3	-1.61918	1.61804	-0.227268	1.66555	Y	rs3132535
BCL2	18q21.33	63221737	0.00519124	1/1	-2.79492	-2.79492	-2.79492	NA	N	NA
SLC27A3	1q21.3	1.53777e+08	0.00523567	3/2	-0.703866	1.98226	1.06175	1.52954	N	NA
SNX19	11q25	1.30891e+08	0.00535647	2/2	-2.92482	-1.24601	-2.08542	1.18709	N	NA
CDK10	16q24.3	8.96885e+07	0.00535975	1/1	-2.78458	-2.78458	-2.78458	NA	N	NA
RRM1	11p15.4	4.11682e+06	0.0053936	1/1	2.78254	2.78254	2.78254	NA	N	NA
PRPF39	14q21.2	4.51002e+07	0.00559142	1/1	2.77083	2.77083	2.77083	NA	N	NA
MRPL39	21q21.3	2.55966e+07	0.00573237	1/1	-2.76271	-2.76271	-2.76271	NA	N	NA
LMBRD2	5p13.2	36125147	0.00593561	2/2	1.97385	3.20212	2.58798	0.868519	N	NA
ATP6V0A2	12q24.31	123737054	0.00617107	1/1	2.73855	2.73855	2.73855	NA	N	NA
KRT10	17q21.2	4.08204e+07	0.00623934	1/1	2.73493	2.73493	2.73493	NA	N	NA
ETS1	11q24.3	1.28523e+08	0.00636957	1/1	2.72812	2.72812	2.72812	NA	N	NA
PPIB	15q22.31	64159437	0.0067109	1/1	2.71086	2.71086	2.71086	NA	N	NA
AKIRIN1	1p34.3	3.89987e+07	0.00671968	3/3	0.923161	2.49395	1.89496	0.849164	N	NA
GKAP1	9q21.32	8.37845e+07	0.00676267	1/1	2.70831	2.70831	2.70831	NA	N	NA
TRIM13	13q14.2	5.00082e+07	0.00687994	1/1	2.7026	2.7026	2.7026	NA	N	NA
PAM	5q21.1	1.02892e+08	0.00704504	2/2	-3.14384	-2.55896	-2.8514	0.413574	N	NA
RGMB	5q15	9.87836e+07	0.00721671	2/1	-2.76413	-2.52742	-2.64577	0.16738	N	NA
WDR48	3p22.2	39074342	0.00752903	3/1	2.48349	2.69418	2.60713	0.110006	N	NA
UPF3A	13q34	114293709	0.00772065	1/1	-2.66405	-2.66405	-2.66405	NA	N	NA
RFWD3	16q23.1	74644138	0.007759	2/2	-1.11651	2.13549	0.509494	2.29951	Y	rs8050262
CFDP1	16q23.1	7.53636e+07	0.00805331	2/2	-1.21633	1.76527	0.274471	2.10831	Y	rs8050262
TTC27	2p22.3	3.27245e+07	0.0089701	2/2	-3.06381	-2.5312	-2.79751	0.376612	N	NA
GAK	4p16.3	890824	0.00918	1/1	-2.60528	-2.60528	-2.60528	NA	N	NA
NADK2	5p13.2	36217434	0.00945174	2/2	2.92906	3.01687	2.97297	0.0620892	N	NA
PLA2G4C	19q13.33	48079330	0.00951611	2/2	2.62323	3.01164	2.81743	0.27465	N	NA
PPP6R3	11q13.2	6.8538e+07	0.0100029	1/1	2.57573	2.57573	2.57573	NA	N	NA
HLA-F-AS1	6p22.1	29737825	0.0101142	3/3	-3.19264	-0.844896	-2.18256	1.20767	N	NA
RASSF6	4q13.3	7.35961e+07	0.010565	1/1	-2.55677	-2.55677	-2.55677	NA	N	NA
SCO2	22q13.33	5.0525e+07	0.0106167	1/1	2.55507	2.55507	2.55507	NA	N	NA
POR	7q11.23	7.5943e+07	0.010697	2/2	1.0899	2.79468	1.94229	1.20546	N	NA
UTP4	16q22.1	6.91812e+07	0.0109375	1/1	-2.54469	-2.54469	-2.54469	NA	N	NA
IFT46	11q23.3	118558749	0.0114982	2/1	-2.4961	-2.48696	-2.49153	0.00646408	N	NA
SLC12A9	7q22.1	100846915	0.0120039	1/1	2.51203	2.51203	2.51203	NA	N	NA
ZNF490	19p13.13	12608099	0.0120142	1/1	-2.51173	-2.51173	-2.51173	NA	N	NA
LINC00525	7p12.3	47764124	0.0120569	3/2	-2.94366	-2.68775	-2.80849	0.128568	N	NA
PAXBP1	21q22.11	3.27528e+07	0.0120587	1/1	-2.51042	-2.51042	-2.51042	NA	N	NA
ETV2	19q13.12	35643308	0.012129	3/2	-3.11867	-1.96281	-2.59825	0.586447	N	NA
PPP1R26	9q34.3	135483986	0.0128232	3/3	1.80417	3.03016	2.232	0.69183	N	NA
PVRIG	7q22.1	1.0022e+08	0.0129071	1/1	2.48632	2.48632	2.48632	NA	N	NA
UAP1	1q23.3	162580674	0.0129227	2/2	1.90991	2.68289	2.2964	0.546581	N	NA
PHOSPHO2	2q31.1	169698081	0.0133848	3/3	0.108368	1.82851	1.04229	0.869533	N	NA
PGRMC2	4q28.2	128279033	0.013573	1/1	2.46837	2.46837	2.46837	NA	N	NA
CNN3	1p21.3	94912086	0.013712	1/1	-2.46472	-2.46472	-2.46472	NA	N	NA
RPS23	5q14.2	82275858	0.0139037	3/1	2.33586	2.5284	2.43947	0.0971081	N	NA
EXOSC7	3p21.31	4.50057e+07	0.0139102	1/1	-2.45957	-2.45957	-2.45957	NA	N	NA
RBM15B	3p21.2	5.13946e+07	0.0140866	1/1	2.45505	2.45505	2.45505	NA	N	NA
COX15	10q24.2	9.97215e+07	0.0141651	2/2	-2.43486	-1.10895	-1.7719	0.937558	N	NA
GLRX5	14q32.13	9.55391e+07	0.0141896	2/2	-2.00966	-1.06695	-1.53831	0.666598	N	NA
CER1	9p22.3	1.47212e+07	0.0145098	1/1	-2.44439	-2.44439	-2.44439	NA	N	NA
SLC29A3	10q22.1	71350341	0.0150919	1/1	2.43017	2.43017	2.43017	NA	N	NA
LYPD6B	2q23.2	1.49127e+08	0.0150969	2/1	2.29766	2.56092	2.42929	0.186151	N	NA
MRTO4	1p36.13	1.9256e+07	0.0151087	1/1	-2.42976	-2.42976	-2.42976	NA	N	NA
DDX56	7p13	4.45704e+07	0.0153009	1/1	-2.42518	-2.42518	-2.42518	NA	N	NA
CDC42SE2	5q31.1	131321970	0.0154582	2/2	-0.106551	1.62393	0.758692	1.22364	N	NA
INSIG1	7q36.3	1.55304e+08	0.0160641	3/2	-3.07961	-2.60032	-2.77846	0.262254	N	NA
MARCKS	6q21	113860410	0.0162951	2/2	-2.75529	-2.3604	-2.55785	0.279229	N	NA
NAA50	3q13.31	113731379	0.01647	2/2	-2.82586	-2.05756	-2.44171	0.543269	N	NA
PNOC	8p21.1	2.83302e+07	0.0166032	1/1	2.39538	2.39538	2.39538	NA	N	NA
BAZ2B	2q24.2	159467774	0.0167882	1/1	2.39131	2.39131	2.39131	NA	N	NA
NPC2	14q24.3	7.44852e+07	0.0173398	1/1	-2.37942	-2.37942	-2.37942	NA	N	NA
PGAP3	17q12	3.9684e+07	0.0173863	1/1	2.37843	2.37843	2.37843	NA	N	NA
MAP3K1	5q11.2	5.68559e+07	0.0178231	1/1	-2.36927	-2.36927	-2.36927	NA	N	NA
PHACTR1	6p24.1	13003379	0.0178384	2/2	-0.999326	0.961034	-0.0191465	1.38618	N	NA
PLGRKT	9p24.1	5397948	0.0179066	2/2	1.05716	2.02977	1.54346	0.687743	N	NA
JMJD8	16p13.3	683099	0.0181962	1/1	-2.3616	-2.3616	-2.3616	NA	N	NA
C16orf72	16p13.2	9.10664e+06	0.0182334	1/1	-2.36084	-2.36084	-2.36084	NA	N	NA
B4GALT4	3q13.32	119226339	0.019253	3/2	2.1418	2.75709	2.5151	0.327987	N	NA
ATXN7L3B	12q21.1	7.45416e+07	0.0199502	1/1	-2.32728	-2.32728	-2.32728	NA	N	NA
ELP5	17p13.1	7255678	0.0203623	3/1	-2.42983	-2.17952	-2.29092	0.127402	N	NA
STEAP1B	7p15.3	2.25735e+07	0.0211695	1/1	2.30495	2.30495	2.30495	NA	Y	rs75341503
FAM189A2	9q21.12	6.93586e+07	0.0213002	1/1	-2.30262	-2.30262	-2.30262	NA	N	NA
CLIC1	6p21.33	31735172	0.0220467	1/1	-2.28956	-2.28956	-2.28956	NA	Y	rs3132535
PHF19	9q33.2	1.20875e+08	0.0221504	2/2	-0.348057	2.68717	1.16956	2.14623	N	NA
ANKH	5p15.2	14788289	0.0226327	1/1	2.27958	2.27958	2.27958	NA	N	NA
PPP1R15A	19q13.33	4.88742e+07	0.0226391	1/1	2.27947	2.27947	2.27947	NA	N	NA
MINDY3	10p13	1.58193e+07	0.0230725	1/1	2.27223	2.27223	2.27223	NA	N	NA
EEF1A1	6q13	7.35074e+07	0.023538	3/2	-2.61468	-1.02197	-1.93275	0.820644	N	NA
TUFM	16p11.2	2.88444e+07	0.023796	1/1	2.26041	2.26041	2.26041	NA	N	NA
ZNF502	3p21.31	44718237	0.0242454	1/1	-2.25322	-2.25322	-2.25322	NA	N	NA
TTC33	5p13.1	40634148	0.0243209	1/1	2.25202	2.25202	2.25202	NA	N	NA
CCT3	1q22	1.56338e+08	0.0245309	2/2	-1.22054	-0.0134435	-0.616994	0.85355	N	NA
UPP1	7p12.3	48098682	0.0245344	2/2	-2.55317	0.242787	-1.15519	1.97704	N	NA
SULT1A2	16p11.2	2.85945e+07	0.0255489	1/1	2.233	2.233	2.233	NA	N	NA
PEX11G	19p13.2	7487162	0.0255515	1/1	2.23296	2.23296	2.23296	NA	N	NA
CALHM6	6q22.1	1.16463e+08	0.0256607	2/2	-0.317872	1.40504	0.543583	1.21828	N	NA
RHBDD3	22q12.2	2.9264e+07	0.0257119	1/1	-2.23054	-2.23054	-2.23054	NA	N	NA
SMARCE1	17q21.2	40636808	0.0259062	3/2	1.20181	2.32259	1.94153	0.640712	N	NA
TGOLN2	2p11.2	85323139	0.0263017	1/1	2.22173	2.22173	2.22173	NA	N	NA
ZNF571	19q13.12	37574787	0.0263775	1/1	-2.22061	-2.22061	-2.22061	NA	N	NA
SDR39U1	14q12	2.44413e+07	0.0264197	1/1	2.21999	2.21999	2.21999	NA	N	NA
TTC32	2p24.1	19899307	0.0264771	2/1	2.16304	2.25692	2.20998	0.0663822	N	NA
SPNS1	16p11.2	2.89794e+07	0.0265108	1/1	2.21865	2.21865	2.21865	NA	N	NA
ZNF681	19p12	23749043	0.0285665	1/1	-2.18942	-2.18942	-2.18942	NA	N	NA
CNOT6L	4q21.1	77766501	0.0290077	2/2	-1.2554	1.43173	0.0881656	1.90009	N	NA
RARS2	6q15	8.75517e+07	0.0307334	2/2	-1.0628	2.31884	0.62802	2.39119	N	NA
SH3GL3	15q25.2	8.3533e+07	0.0312777	1/1	2.15352	2.15352	2.15352	NA	N	NA
CAPZB	1p36.13	19412157	0.0319166	1/1	-2.14545	-2.14545	-2.14545	NA	N	NA
UIMC1	5q35.2	176963819	0.032044	2/2	-2.58485	-1.61307	-2.09896	0.687154	N	NA
NUDT15	13q14.2	4.80425e+07	0.0321145	1/1	-2.14298	-2.14298	-2.14298	NA	N	NA
MAP3K20	2q31.1	173171725	0.0328005	1/1	2.13452	2.13452	2.13452	NA	Y	rs16862227
RBFA	18q23	80042520	0.0333633	1/1	2.12768	2.12768	2.12768	NA	N	NA
DOP1A	6q14.1	83119508	0.0335914	2/2	-2.57679	-2.15813	-2.36746	0.29604	N	NA
CYP4V2	4q35.1	186202515	0.0338211	2/2	-0.162696	1.37379	0.605549	1.08646	N	NA
ELF1	13q14.11	40996682	0.0341961	1/1	2.11775	2.11775	2.11775	NA	N	NA
VKORC1	16p11.2	31093411	0.0347508	1/1	-2.11125	-2.11125	-2.11125	NA	Y	rs8058928
GPX7	1p32.3	52605711	0.0348887	2/1	-2.10545	-2.10421	-2.10483	0.000874305	N	NA
VAPB	20q13.32	58420165	0.0350689	1/1	-2.10756	-2.10756	-2.10756	NA	N	NA
BLOC1S2	10q24.31	100279980	0.0351032	1/1	2.10717	2.10717	2.10717	NA	N	NA
TOMM7	7p15.3	2.28177e+07	0.0353577	3/2	-1.63448	-0.402849	-1.0621	0.620393	Y	rs75341503
LHPP	10q26.13	1.2454e+08	0.0356715	1/1	2.10065	2.10065	2.10065	NA	N	NA
EPSTI1	13q14.11	4.29393e+07	0.0357932	1/1	2.09927	2.09927	2.09927	NA	N	NA
MAPK3	16p11.2	3.01188e+07	0.035798	2/2	-1.94858	1.19651	-0.376036	2.22391	Y	rs8058928
MAP3K13	3q27.2	1.85386e+08	0.0362424	1/1	2.0942	2.0942	2.0942	NA	N	NA
SLC35A1	6q15	8.74915e+07	0.0366335	1/1	2.08983	2.08983	2.08983	NA	N	NA
LIPT1	2q11.2	99159056	0.0368041	1/1	-2.08793	-2.08793	-2.08793	NA	N	NA
ECHS1	10q26.3	1.33368e+08	0.0368198	1/1	2.08776	2.08776	2.08776	NA	N	NA
TNFAIP8	5q23.1	119334190	0.0370194	1/1	2.08555	2.08555	2.08555	NA	N	NA
PTGS1	9q33.2	1.22383e+08	0.0373331	2/2	-1.9277	0.678914	-0.624395	1.84316	N	NA
KPNA3	13q14.2	49746001	0.0378857	2/2	-1.02647	0.176086	-0.425193	0.850337	N	NA
C2CD2L	11q23.3	119110371	0.037956	1/1	2.07533	2.07533	2.07533	NA	N	NA
ALDH8A1	6q23.3	134933754	0.0381828	1/1	-2.07289	-2.07289	-2.07289	NA	N	NA
PECAM1	17q23.3	6.43666e+07	0.0384233	1/1	2.07031	2.07031	2.07031	NA	N	NA
DIP2B	12q13.12	50626821	0.0385401	1/1	-2.06906	-2.06906	-2.06906	NA	N	NA
UVSSA	4p16.3	1370840	0.0388815	2/2	-2.48354	-2.17224	-2.32789	0.220122	N	NA
TAB2	6q25.1	149315127	0.0397307	1/1	2.05654	2.05654	2.05654	NA	N	NA
DDX18	2q14.1	117823534	0.0399788	1/1	-2.05397	-2.05397	-2.05397	NA	N	NA
TRAPPC4	11q23.3	1.19022e+08	0.0403192	3/1	1.95089	2.10055	2.02231	0.0750622	N	NA
MAP4K4	2q11.2	101795770	0.0407215	2/2	0.997179	2.53003	1.7636	1.08389	N	NA
U2AF1L4	19q13.12	3.5744e+07	0.0408181	1/1	2.04537	2.04537	2.04537	NA	N	NA
FN3KRP	17q25.3	82723517	0.0416349	3/1	-2.07703	-1.99848	-2.02489	0.0451571	N	NA
RFX7	15q21.3	56166181	0.0416775	1/1	2.03673	2.03673	2.03673	NA	N	NA
ABCE1	4q31.21	145113906	0.0421645	1/1	2.03189	2.03189	2.03189	NA	N	NA
SRXN1	20p13	649908	0.0423994	2/2	0.713224	2.11779	1.4155	0.993175	N	NA
ATP9A	20q13.2	51682452	0.0431312	1/1	-2.02244	-2.02244	-2.02244	NA	N	NA
BACH2	6q15	90111718	0.0432638	2/1	1.29408	2.69056	1.99232	0.98746	N	NA
THAP5	7q31.1	1.08562e+08	0.0439611	2/1	1.81885	2.15116	1.98501	0.234979	N	NA
BANF1	11q13.1	6.60032e+07	0.0439691	1/1	2.01439	2.01439	2.01439	NA	N	NA
NDUFAF8	17q25.3	8.12403e+07	0.0440964	3/2	2.22114	2.53079	2.35849	0.157754	N	NA
REPS1	6q24.1	138945877	0.0447908	1/1	-2.00661	-2.00661	-2.00661	NA	N	NA
HAUS1	18q21.1	4.61164e+07	0.0448673	2/2	-2.07818	-0.658068	-1.36812	1.00417	N	NA
GFPT1	2p13.3	69353515	0.044897	2/2	-1.77214	-0.517313	-1.14472	0.887294	N	NA
NUDT2	9p13.3	3.43366e+07	0.0450642	3/1	-2.33742	-1.61946	-1.9836	0.359092	N	NA
AMZ2P1	17q24.1	6.49711e+07	0.0455285	3/2	-2.58815	-2.26848	-2.42235	0.160168	N	NA
GDE1	16p12.3	19511908	0.0457469	1/1	1.99772	1.99772	1.99772	NA	N	NA
PODN	1p32.3	5.30738e+07	0.0464459	1/1	-1.99132	-1.99132	-1.99132	NA	N	NA
XPO7	8p21.3	2.19631e+07	0.0466344	1/1	1.98961	1.98961	1.98961	NA	N	NA
ALG8	11q14.1	78117452	0.0470426	1/1	-1.98592	-1.98592	-1.98592	NA	N	NA
DLG1	3q29	197170945	0.0472769	1/1	-1.98381	-1.98381	-1.98381	NA	N	NA
C1D	2p14	68076039	0.0476276	1/1	-1.98068	-1.98068	-1.98068	NA	N	NA
ZFAND4	10q11.22	45644140	0.0488263	2/2	2.0242	2.42049	2.22235	0.280216	N	NA
PDZRN4	12q12	4.13815e+07	0.0490025	2/2	-0.602282	1.28205	0.339883	1.33242	N	NA
PSMD13	11p15.5	244975	0.0492795	1/1	1.96617	1.96617	1.96617	NA	N	NA
METTL17	14q11.2	20993504	0.0494076	1/1	1.96506	1.96506	1.96506	NA	N	NA
USP53	4q26	1.19254e+08	0.0496436	2/2	-2.24712	1.24079	-0.503167	2.46632	N	NA
BICD2	9q22.31	92738098	0.0504595	2/2	-1.89259	-0.15513	-1.02386	1.22857	N	NA
LAMA2	6q22.33	129199852	0.0508301	1/1	-1.95291	-1.95291	-1.95291	NA	N	NA
NAGLU	17q21.2	42540345	0.0523304	2/2	1.10833	2.42688	1.76761	0.932357	N	NA
ELP1	9q31.3	108900613	0.0532454	2/2	0.0807353	0.998344	0.53954	0.648848	N	NA
RRN3	16p13.11	15077172	0.0542389	2/2	1.29826	2.40529	1.85177	0.782784	N	NA
SREBF2	22q13.2	41870193	0.0543337	1/1	-1.92417	-1.92417	-1.92417	NA	N	NA
CTNS	17p13.2	3649781	0.0547798	1/1	1.92062	1.92062	1.92062	NA	N	NA
KANK1	9p24.3	608198	0.0548063	2/2	1.53045	2.39937	1.96491	0.614418	N	NA
EOGT	3p14.1	6.89945e+07	0.0550422	1/1	1.91854	1.91854	1.91854	NA	N	NA
TMEM14B	6p24.2	10800256	0.0554106	1/1	1.91564	1.91564	1.91564	NA	N	NA
DUS4L	7q22.3	1.07571e+08	0.0559719	1/1	-1.91125	-1.91125	-1.91125	NA	Y	rs11762574
RAB38	11q14.2	88144347	0.0565584	1/1	-1.90671	-1.90671	-1.90671	NA	N	NA
SUPV3L1	10q22.1	6.91947e+07	0.0566006	1/1	-1.90638	-1.90638	-1.90638	NA	N	NA
MASTL	10p12.1	2.71714e+07	0.0566912	3/2	1.12635	2.54871	1.94054	0.733215	N	NA
INPP4A	2q11.2	98519623	0.0571478	1/1	-1.90218	-1.90218	-1.90218	NA	N	NA
ACCS	11p11.2	44075081	0.0572626	2/2	2.21483	2.38585	2.30034	0.120932	N	NA
DNTTIP1	20q13.12	4.58017e+07	0.0573612	1/1	1.90055	1.90055	1.90055	NA	N	NA
APOBEC3C	22q13.1	3.90173e+07	0.0574035	1/1	1.90023	1.90023	1.90023	NA	Y	rs5995688
ABCC1	16p13.11	1.60462e+07	0.057845	1/1	1.89687	1.89687	1.89687	NA	N	NA
C14orf119	14q11.2	2.3098e+07	0.0578958	1/1	-1.89649	-1.89649	-1.89649	NA	N	NA
TRAK2	2q33.1	2.01414e+08	0.0585087	1/1	-1.89187	-1.89187	-1.89187	NA	N	NA
INTS10	8p21.3	19834737	0.0585425	1/1	1.89161	1.89161	1.89161	NA	N	NA
SVBP	1p34.2	4.28122e+07	0.0588663	3/2	-1.47334	-0.131896	-0.964026	0.726654	N	NA
TNFRSF10A	8p21.3	23207777	0.0591763	1/1	-1.88688	-1.88688	-1.88688	NA	N	NA
PFN4	2p23.3	2.41191e+07	0.0592335	1/1	-1.88646	-1.88646	-1.88646	NA	N	NA
SLC25A32	8q22.3	103406912	0.0592971	1/1	1.88598	1.88598	1.88598	NA	N	NA
NDUFAF1	15q15.1	4.13983e+07	0.0594673	3/1	1.57277	2.09068	1.85468	0.261993	N	NA
LY75	2q24.2	1.59854e+08	0.0607943	2/2	2.0565	2.27528	2.16589	0.154698	N	NA
MTMR6	13q12.13	25266855	0.0614782	2/1	-1.84787	-1.83213	-1.84	0.0111252	N	NA
GCHFR	15q15.1	40765888	0.0616959	1/1	1.86848	1.86848	1.86848	NA	N	NA
CTR9	11p15.4	1.07764e+07	0.0620766	1/1	1.86575	1.86575	1.86575	NA	N	NA
USP28	11q23.2	113836722	0.0624353	2/1	-1.84276	-1.83037	-1.83656	0.00876095	N	NA
ETV1	7p21.2	13941327	0.0627814	2/2	1.17321	2.34196	1.75759	0.826427	N	NA
HLA-DQB2	6p21.32	32759815	0.0633075	1/1	-1.85703	-1.85703	-1.85703	NA	N	NA
FMC1	7q34	1.39343e+08	0.0633178	1/1	1.85695	1.85695	1.85695	NA	N	NA
D2HGDH	2q37.3	241751709	0.0636769	2/2	-1.85835	0.1652	-0.846573	1.43086	N	NA
C2orf74	2p15	61154948	0.0637918	3/2	-1.48831	0.147922	-0.933258	0.936441	N	NA
GSR	8p12	30702956	0.0639617	1/1	1.85245	1.85245	1.85245	NA	N	NA
NAPRT	8q24.3	143576717	0.0646343	3/1	-2.0123	-1.66378	-1.82708	0.175294	N	NA
G3BP1	5q33.1	151791978	0.065005	1/1	1.84522	1.84522	1.84522	NA	N	NA
EDEM2	20q11.22	35131350	0.0654744	1/1	-1.842	-1.842	-1.842	NA	N	NA
IFT52	20q13.12	43619118	0.0663337	2/2	-1.53387	-0.61922	-1.07654	0.646752	N	NA
FYCO1	3p21.31	4.59569e+07	0.0664005	1/1	-1.83571	-1.83571	-1.83571	NA	N	NA
PRRC1	5q23.2	1.27536e+08	0.0666455	1/1	1.83406	1.83406	1.83406	NA	N	NA
FGL2	7q11.23	7.71966e+07	0.0667582	1/1	-1.8333	-1.8333	-1.8333	NA	N	NA
TTC37	5q15	95508366	0.0679484	1/1	-1.82535	-1.82535	-1.82535	NA	Y	rs11744881
M6PR	12p13.31	8945061	0.0685292	1/1	1.82151	1.82151	1.82151	NA	N	NA
ZNF552	19q13.43	57809377	0.0685556	1/1	1.82134	1.82134	1.82134	NA	N	NA
TOB1	17q21.33	5.08651e+07	0.0686245	1/1	1.82088	1.82088	1.82088	NA	N	NA
NDUFV3	21q22.3	42896474	0.0687566	2/1	1.78992	1.81867	1.80429	0.0203331	N	NA
TSSC4	11p15.5	2402183	0.0687871	1/1	-1.81982	-1.81982	-1.81982	NA	N	NA
SLC35B4	7q33	134303131	0.0688494	2/2	-0.72416	0.960708	0.118274	1.19138	N	NA
AMDHD1	12q23.1	9.5956e+07	0.0688677	3/2	1.41013	2.2793	1.78316	0.447471	N	NA
POGLUT1	3q13.33	1.19482e+08	0.0694782	2/2	1.73283	2.29031	2.01157	0.394196	N	NA
GATM	15q21.1	4.53817e+07	0.0695781	3/2	1.69044	2.27763	1.99165	0.293895	N	NA
FBXO30-DT	6q24.3	1.45843e+08	0.0695875	1/1	1.81459	1.81459	1.81459	NA	N	NA
PGGHG	11p15.5	292616	0.0697148	2/2	2.0644	2.30598	2.18519	0.170822	N	NA
LINC00944	12q24.32	126751153	0.0697935	1/1	-1.81325	-1.81325	-1.81325	NA	N	NA
PGAP2	11p15.4	3.81205e+06	0.0700328	1/1	-1.8117	-1.8117	-1.8117	NA	N	NA
PIGU	20q11.22	34629666	0.0700381	1/1	-1.81166	-1.81166	-1.81166	NA	N	NA
RCCD1	15q26.1	90959003	0.0708465	1/1	-1.80646	-1.80646	-1.80646	NA	N	NA
SPRYD4	12q13.3	56474143	0.0712558	3/3	0.179094	1.96053	1.05009	0.891374	N	NA
DUSP14	17q12	37501696	0.0713035	1/1	1.80354	1.80354	1.80354	NA	N	NA
CASP6	4q25	1.09696e+08	0.0715407	2/2	-0.294185	1.99491	0.850363	1.61863	N	NA
ESYT2	7q36.3	158780624	0.0717027	2/2	-1.68911	0.108416	-0.790346	1.27104	N	NA
ZNF331	19q13.42	53549898	0.0722571	1/1	-1.79749	-1.79749	-1.79749	NA	N	NA
EID2B	19q13.2	3.95319e+07	0.0723581	1/1	-1.79686	-1.79686	-1.79686	NA	N	NA
GALM	2p22.1	38703659	0.0728593	1/1	1.79371	1.79371	1.79371	NA	N	NA
ACOT4	14q24.3	7.35938e+07	0.0729106	1/1	1.79339	1.79339	1.79339	NA	N	NA
TBCB	19q13.12	36120118	0.0729144	2/2	-1.86698	1.63033	-0.118328	2.47297	N	NA
MAN2C1	15q24.2	7.53619e+07	0.0730889	1/1	-1.79227	-1.79227	-1.79227	NA	N	NA
PAQR6	1q22	1.56246e+08	0.0736316	3/2	-2.24516	-1.6833	-2.05032	0.318044	N	NA
VRK3	19q13.33	50001207	0.0740368	1/1	1.78639	1.78639	1.78639	NA	N	NA
KIFC2	8q24.3	1.4447e+08	0.0744307	1/1	-1.78396	-1.78396	-1.78396	NA	N	NA
DUSP4	8p12	29341874	0.0749771	2/2	-0.087869	2.11837	1.01525	1.56004	N	NA
CHMP1A	16q24.3	89649277	0.0751148	1/1	1.77976	1.77976	1.77976	NA	N	NA
MUTYH	1p34.1	45335028	0.0753489	3/3	-1.99938	1.25777	-0.208028	1.6528	N	NA
TDRD1	10q25.3	114205787	0.0756038	1/1	1.77678	1.77678	1.77678	NA	N	NA
ARIH1	15q24.1	7.25387e+07	0.0756258	1/1	1.77665	1.77665	1.77665	NA	N	NA
ZBED6CL	7q36.1	150327680	0.0759567	2/2	1.38822	2.23595	1.81208	0.599438	Y	rs10233479
FLOT2	17q11.2	28888534	0.0759823	2/2	-1.59568	1.3845	-0.105589	2.1073	N	NA
ANXA6	5q33.1	1.51129e+08	0.0760658	2/1	1.41651	2.09375	1.75513	0.478876	N	NA
FADS1	11q12.2	6.18145e+07	0.0768074	1/1	1.76952	1.76952	1.76952	NA	N	NA
ST6GAL1	3q27.3	187004439	0.0773422	1/1	1.76632	1.76632	1.76632	NA	N	NA
RNF168	3q29	1.96486e+08	0.078844	2/2	1.67288	2.18758	1.93023	0.363951	N	NA
PSMC2	7q22.1	103349458	0.0792032	1/1	-1.75533	-1.75533	-1.75533	NA	N	NA
SEPHS2	16p11.2	3.04448e+07	0.0792482	1/1	-1.75506	-1.75506	-1.75506	NA	Y	rs8058928
AHSA2P	2p15	6.11843e+07	0.0800018	1/1	1.75068	1.75068	1.75068	NA	N	NA
RMI1	9q21.32	83992436	0.0802777	1/1	1.74908	1.74908	1.74908	NA	N	NA
ABCA8	17q24.2	6.89113e+07	0.0805052	1/1	-1.74776	-1.74776	-1.74776	NA	N	NA
FDX1	11q22.3	110447416	0.0807983	3/2	1.55849	2.36233	1.94708	0.402581	N	NA
LRBA	4q31.3	150640081	0.0813662	2/2	-0.434704	1.89872	0.73201	1.64998	N	NA
ERCC1	19q13.32	45443081	0.082112	2/2	0.387235	1.93746	1.16235	1.09617	N	NA
RAB3B	1p32.3	51949328	0.0824738	1/1	1.73651	1.73651	1.73651	NA	N	NA
N4BP2	4p14	40107551	0.0825836	2/2	0.988886	1.96612	1.4775	0.691005	N	NA
FAM221A	7p15.3	2.36917e+07	0.0830853	1/1	1.73306	1.73306	1.73306	NA	N	NA
TNFRSF18	1p36.33	1205050	0.0834649	2/2	-2.16589	-0.540203	-1.35305	1.14954	N	NA
DNLZ	9q34.3	136361612	0.0835022	3/3	-1.90733	-0.47913	-1.18077	0.714424	N	NA
BTN2A1	6p22.2	2.64673e+07	0.0848347	3/3	-0.566281	1.68102	0.793564	1.19581	Y	rs34565965
GTPBP3	19p13.11	1.73388e+07	0.0852958	2/2	0.537002	2.15246	1.34473	1.1423	N	NA
INIP	9q32	1.12701e+08	0.0853464	1/1	1.72047	1.72047	1.72047	NA	N	NA
CCDC163	1p34.1	4.5497e+07	0.0859761	1/1	-1.71702	-1.71702	-1.71702	NA	N	NA
YWHAG	7q11.23	76342895	0.0859983	3/3	-2.42657	0.57664	-1.40853	1.7194	N	NA
SURF6	9q34.2	133332482	0.0866851	3/3	-2.02519	-0.290837	-1.05143	0.886611	N	NA
GCFC2	2p12	7.56815e+07	0.0866967	1/1	-1.71309	-1.71309	-1.71309	NA	N	NA
TEF	22q13.2	4.13833e+07	0.0868791	1/1	1.7121	1.7121	1.7121	NA	N	NA
SLFN13	17q12	3.5442e+07	0.086906	3/2	-0.00612843	1.5249	0.570287	0.832641	N	NA
SLC15A2	3q13.33	1.21919e+08	0.0869783	1/1	-1.71156	-1.71156	-1.71156	NA	N	NA
CARS2	13q34	1.10678e+08	0.087122	2/2	-1.54692	-0.324385	-0.935652	0.864462	N	NA
NID2	14q22.1	52036934	0.0874034	3/3	-2.47041	-0.941763	-1.738	0.766318	N	NA
ZSCAN2	15q25.2	84614391	0.087505	1/1	-1.70871	-1.70871	-1.70871	NA	N	NA
GNE	9p13.3	3.62457e+07	0.0876161	1/1	1.70811	1.70811	1.70811	NA	N	NA
PERP	6q23.3	138097962	0.0876278	1/1	1.70805	1.70805	1.70805	NA	N	NA
COTL1	16q24.1	84591837	0.087678	1/1	-1.70778	-1.70778	-1.70778	NA	N	NA
FXYD5	19q13.12	3.51623e+07	0.0876973	2/2	-2.12882	-2.04092	-2.08487	0.062151	N	NA
MYD88	3p22.2	38140750	0.0880756	1/1	1.70564	1.70564	1.70564	NA	N	NA
MBNL1	3q25.1	152354804	0.0882584	2/2	1.73816	2.09968	1.91892	0.255637	N	NA
TIPIN	15q22.31	6.63615e+07	0.0885867	1/1	1.7029	1.7029	1.7029	NA	N	NA
MPHOSPH6	16q23.3	82159011	0.0886514	3/2	1.60082	2.23319	1.85579	0.333489	N	NA
ERMAP	1p34.2	4.28311e+07	0.0895401	1/1	1.69783	1.69783	1.69783	NA	N	NA
TGFB2	1q41	2.18395e+08	0.0899422	1/1	1.6957	1.6957	1.6957	NA	N	NA
NRROS	3q29	196650849	0.0902791	1/1	-1.69393	-1.69393	-1.69393	NA	N	NA
GRIK4	11q23.3	120750326	0.0907437	1/1	-1.69149	-1.69149	-1.69149	NA	N	NA
RYBP	3p13	72409223	0.0907637	1/1	1.69138	1.69138	1.69138	NA	N	NA
DTWD2	5q23.1	1.18912e+08	0.0908447	1/1	1.69096	1.69096	1.69096	NA	N	NA
VPS52	6p21.32	3.32612e+07	0.0916774	1/1	1.68662	1.68662	1.68662	NA	N	NA
HNRNPH1	5q35.3	179624481	0.0917103	1/1	1.68644	1.68644	1.68644	NA	N	NA
MED28	4p15.32	17624373	0.0919282	1/1	-1.68531	-1.68531	-1.68531	NA	N	NA
CD274	9p24.1	5.46053e+06	0.0920018	1/1	1.68493	1.68493	1.68493	NA	N	NA
TMEM115	3p21.31	5.03571e+07	0.0921348	1/1	-1.68424	-1.68424	-1.68424	NA	N	NA
PTPN22	1p13.2	113842782	0.0921775	2/2	-1.60156	1.52619	-0.0376831	2.21165	N	NA
ENTPD7	10q24.2	99685375	0.0922455	1/1	1.68367	1.68367	1.68367	NA	N	NA
SRR	17p13.3	2.31432e+06	0.0925081	1/1	-1.68231	-1.68231	-1.68231	NA	N	NA
CTSF	11q13.2	6.65662e+07	0.0929427	1/1	1.68008	1.68008	1.68008	NA	N	NA
PRIM1	12q13.3	56741835	0.0936282	1/1	-1.67656	-1.67656	-1.67656	NA	N	NA
ITGB1BP1	2p25.1	9.4135e+06	0.0936909	1/1	-1.67624	-1.67624	-1.67624	NA	N	NA
ZNF304	19q13.43	5.73556e+07	0.0939401	1/1	-1.67497	-1.67497	-1.67497	NA	N	NA
LARS1	5q32	146146631	0.0942629	2/2	-1.80416	-0.695946	-1.25006	0.783628	N	NA
SNX5	20p11.23	1.79553e+07	0.0947696	1/1	1.67076	1.67076	1.67076	NA	N	NA
TP53I3	2p23.3	24081647	0.0951712	1/1	-1.66873	-1.66873	-1.66873	NA	N	NA
RIC1	9p24.1	5702791	0.095373	1/1	-1.66771	-1.66771	-1.66771	NA	N	NA
PRKAB1	12q24.23	119674744	0.0963128	2/2	1.49525	2.07642	1.78584	0.410946	N	NA
EIF2S1	14q23.3	67373422	0.0963259	1/1	1.66293	1.66293	1.66293	NA	N	NA
CGAS	6q13	73432906	0.0968861	2/2	-0.83611	1.63849	0.401189	1.74981	N	NA
PLIN2	9p22.1	1.91288e+07	0.0969221	2/2	-0.287113	0.917876	0.315381	0.852056	N	NA
TBCE	1q42.3	235388761	0.0971608	2/2	-1.42276	1.65025	0.113741	2.17295	N	NA
MTG1	10q26.3	133408307	0.0974494	2/2	-0.051586	1.15477	0.551594	0.853026	N	NA
CARD6	5p13.1	4.08507e+07	0.0974955	1/1	-1.65712	-1.65712	-1.65712	NA	N	NA
NCAM1	11q23.2	1.1312e+08	0.0978235	2/2	0.336961	2.11513	1.22604	1.25735	N	NA
LINC00674	17q24.2	6.81316e+07	0.0985868	1/1	-1.65174	-1.65174	-1.65174	NA	N	NA
ZNF600	19q13.41	5.27684e+07	0.100256	2/2	1.37957	1.66671	1.52314	0.203037	N	NA
GYS1	19q13.33	48980720	0.101382	1/1	-1.63819	-1.63819	-1.63819	NA	N	NA
NEDD1	12q23.1	96930502	0.10251	1/1	-1.63281	-1.63281	-1.63281	NA	N	NA
FAM228B	2p23.3	24123083	0.102692	1/1	-1.63194	-1.63194	-1.63194	NA	N	NA
IGFLR1	19q13.12	35740627	0.103974	3/1	-1.80082	-1.32862	-1.61508	0.251701	N	NA
SELENOW	19q13.33	4.77817e+07	0.104438	3/2	1.77384	2.11472	1.92423	0.17394	N	NA
SFN	1p36.11	2.68638e+07	0.104812	1/1	-1.62196	-1.62196	-1.62196	NA	N	NA
CD52	1p36.11	2.63192e+07	0.106253	1/1	-1.61527	-1.61527	-1.61527	NA	N	NA
METTL18	1q24.2	169793746	0.106307	3/2	-0.252095	1.49849	0.765262	0.909222	N	NA
CTSB	8p23.1	1.1856e+07	0.106332	2/2	-1.76614	0.857493	-0.454324	1.85519	N	NA
GCC1	7q32.1	1.27587e+08	0.106703	1/1	-1.61319	-1.61319	-1.61319	NA	N	NA
RPL31	2q11.2	1.01013e+08	0.106846	2/2	1.95126	2.10574	2.0285	0.109231	N	NA
RAB8A	19p13.11	1.61231e+07	0.108416	2/2	0.926745	1.65451	1.29063	0.514611	Y	rs4808046
MX1	21q22.3	4.1445e+07	0.108975	1/1	1.60282	1.60282	1.60282	NA	N	NA
PFN1	17p13.2	4.94736e+06	0.109028	2/2	0.617248	1.93072	1.27398	0.928765	N	NA
TXLNB	6q24.1	1.39266e+08	0.109867	3/3	-2.30857	-0.964619	-1.84716	0.764567	N	NA
ABHD14B	3p21.2	5.1976e+07	0.110155	1/1	1.5975	1.5975	1.5975	NA	N	NA
LY86	6p25.1	6.62155e+06	0.111294	3/2	0.6024	1.96909	1.48597	0.766306	N	NA
WARS1	14q32.2	1.00355e+08	0.111357	1/1	-1.59213	-1.59213	-1.59213	NA	N	NA
SLC19A2	1q24.2	1.69475e+08	0.111416	1/1	-1.59186	-1.59186	-1.59186	NA	N	NA
ZNF85	19p12	2.0937e+07	0.111486	1/1	1.59155	1.59155	1.59155	NA	N	NA
MEF2A	15q26.3	9.9641e+07	0.111605	1/1	-1.59102	-1.59102	-1.59102	NA	N	NA
POC1B	12q21.33	8.94729e+07	0.111992	1/1	1.5893	1.5893	1.5893	NA	N	NA
UBE2M	19q13.43	58557333	0.112647	1/1	1.58641	1.58641	1.58641	NA	N	NA
CFL1	11q13.1	65842524	0.112767	1/1	-1.58588	-1.58588	-1.58588	NA	N	NA
CYFIP1	15q11.2	2.29241e+07	0.113558	1/1	-1.5824	-1.5824	-1.5824	NA	N	NA
ENTPD4	8p21.3	23421739	0.113769	1/1	1.58148	1.58148	1.58148	NA	N	NA
B3GLCT	13q12.3	3.12661e+07	0.114533	1/1	1.57814	1.57814	1.57814	NA	N	NA
HAUS4	14q11.2	2.29517e+07	0.114918	3/2	-1.85537	-0.893892	-1.52123	0.543677	N	NA
HEATR6	17q23.1	60059965	0.115184	1/1	-1.57532	-1.57532	-1.57532	NA	N	NA
C11orf49	11p11.2	47050537	0.1154	1/1	-1.57438	-1.57438	-1.57438	NA	N	NA
IRF1	5q31.1	1.32475e+08	0.115841	2/2	-1.8698	-1.60172	-1.73576	0.189561	N	NA
OSBPL10	3p22.3	31867746	0.115905	1/1	1.5722	1.5722	1.5722	NA	N	NA
ZWILCH	15q22.31	6.65275e+07	0.115908	1/1	1.57218	1.57218	1.57218	NA	N	NA
FTO	16q12.2	53930102	0.116699	1/1	1.56878	1.56878	1.56878	NA	N	NA
AEBP1	7p13	4.41095e+07	0.11751	1/1	1.56531	1.56531	1.56531	NA	N	NA
MYH9	22q12.3	36334645	0.118576	1/1	1.56078	1.56078	1.56078	NA	N	NA
PILRB	7q22.1	1.0036e+08	0.118591	2/2	0.192053	0.982255	0.587154	0.558758	N	NA
SMOC1	14q24.2	6.99432e+07	0.119371	1/1	-1.55742	-1.55742	-1.55742	NA	N	NA
CPSF4	7q22.1	9.94481e+07	0.119708	1/1	1.556	1.556	1.556	NA	N	NA
TAMM41	3p25.2	1.18187e+07	0.119735	3/3	-0.781574	0.235485	-0.106551	0.584605	N	NA
TBC1D22A	22q13.31	46969158	0.119848	2/2	-1.04395	-0.214594	-0.629273	0.586445	N	NA
JMJD7	15q15.1	4.18328e+07	0.120079	1/1	1.55444	1.55444	1.55444	NA	N	NA
IRF5	7q32.1	1.28944e+08	0.120318	3/2	-1.16941	0.142302	-0.450637	0.664845	N	NA
ARF6	14q21.3	4.98951e+07	0.120495	1/1	-1.5527	-1.5527	-1.5527	NA	N	NA
FCRLA	1q23.3	161710662	0.120612	2/2	1.22154	1.95689	1.58921	0.519974	N	NA
SPATA5L1	15q21.1	4.54119e+07	0.120623	1/1	-1.55216	-1.55216	-1.55216	NA	N	NA
BLK	8p23.1	1.15257e+07	0.120651	2/2	-2.0421	-1.73406	-1.88808	0.217812	N	NA
CARD8	19q13.33	48218358	0.120918	2/2	2.00866	2.01897	2.01382	0.00728883	N	NA
DDX6	11q23.3	1.18769e+08	0.121246	2/2	-2.05318	-0.617313	-1.33525	1.01531	N	NA
RNF123	3p21.31	4.97055e+07	0.121574	1/1	-1.5482	-1.5482	-1.5482	NA	N	NA
ALOX5	10q11.21	4.54101e+07	0.121635	1/1	-1.54795	-1.54795	-1.54795	NA	N	NA
ZNF675	19p12	2.36064e+07	0.121774	1/1	-1.54737	-1.54737	-1.54737	NA	N	NA
MCMBP	10q26.11	119860980	0.12278	1/1	1.54321	1.54321	1.54321	NA	N	NA
TMEM41B	11p15.4	9297645	0.12315	1/1	-1.54169	-1.54169	-1.54169	NA	N	NA
BNIP1	5q35.1	1.73154e+08	0.123458	1/1	-1.54042	-1.54042	-1.54042	NA	Y	rs6864880
ZNF557	19p13.2	7.07884e+06	0.123558	2/2	0.389675	1.68956	1.03962	0.919159	N	NA
AREL1	14q24.3	74683277	0.123777	1/1	1.53911	1.53911	1.53911	NA	N	NA
ATG4C	1p31.3	62824824	0.123968	1/1	-1.53833	-1.53833	-1.53833	NA	N	NA
IFIT5	10q23.31	8.94181e+07	0.124191	2/2	-0.900396	-0.142359	-0.521377	0.536013	N	NA
EML4	2p21	4.2251e+07	0.124642	2/2	0.722642	1.6734	1.19802	0.672286	N	NA
RRAGC	1p34.3	38848985	0.125017	2/2	0.347207	1.14584	0.746526	0.564722	N	NA
POLR2K	8q22.2	100152313	0.125882	1/1	-1.53054	-1.53054	-1.53054	NA	N	NA
MIR9-3HG	15q26.1	89380033	0.126717	1/1	-1.52718	-1.52718	-1.52718	NA	N	NA
CCDC127	5p15.33	207510	0.126927	1/1	1.52633	1.52633	1.52633	NA	N	NA
MGA	15q15.1	4.16971e+07	0.127008	1/1	1.52601	1.52601	1.52601	NA	N	NA
TPP2	13q33.1	102638472	0.12703	1/1	1.52592	1.52592	1.52592	NA	N	NA
TMA16	4q32.2	1.63507e+08	0.127394	2/2	-1.93792	-1.57742	-1.75767	0.25491	N	NA
LRRC47	1p36.32	3.78753e+06	0.127474	1/1	-1.52414	-1.52414	-1.52414	NA	N	NA
DNPH1	6p21.1	43227555	0.127738	2/2	-1.86078	-0.490667	-1.17573	0.96882	N	NA
ITCH	20q11.22	3.4452e+07	0.128231	2/2	-1.65961	-0.830852	-1.24523	0.586021	N	NA
FAM53C	5q31.2	138340832	0.128246	2/2	0.547577	1.84652	1.19705	0.918494	N	NA
RMDN1	8q21.3	86491307	0.128731	2/2	-1.76002	-1.6522	-1.70611	0.0762365	N	NA
CMSS1	3q12.1	9.99998e+07	0.129724	1/1	1.51519	1.51519	1.51519	NA	N	NA
LRRK1	15q26.3	100998792	0.130487	1/1	1.51219	1.51219	1.51219	NA	N	NA
COCH	14q12	3.08848e+07	0.13053	1/1	1.51201	1.51201	1.51201	NA	N	NA
CEP57	11q21	95811329	0.130987	1/1	-1.51022	-1.51022	-1.51022	NA	N	NA
ALCAM	3q13.11	1.05472e+08	0.131025	2/1	1.39578	1.57546	1.48562	0.12705	N	NA
CSK	15q24.1	7.47926e+07	0.13144	3/2	0.873395	1.92631	1.33189	0.539458	N	NA
USP48	1p36.12	21730952	0.132097	2/2	-1.95988	-1.5701	-1.76499	0.275617	N	NA
KIFAP3	1q24.2	170003267	0.132319	1/1	-1.50502	-1.50502	-1.50502	NA	N	NA
PPP3CA	4q24	1.01186e+08	0.134006	2/2	-0.273239	1.46407	0.595414	1.22846	N	NA
SLFN5	17q12	35258363	0.134098	2/1	1.45292	1.50717	1.48005	0.0383627	N	NA
TCOF1	5q32	1.50379e+08	0.134424	1/1	-1.49688	-1.49688	-1.49688	NA	N	NA
OTUD6B	8q21.3	9.10786e+07	0.134611	1/1	1.49616	1.49616	1.49616	NA	N	NA
PRMT5	14q11.2	2.2925e+07	0.134995	2/2	1.64966	1.99589	1.82277	0.244819	N	NA
GUF1	4p12	44689674	0.135111	2/2	-2.00082	-0.94025	-1.47054	0.74994	N	NA
ERICH1	8p23.3	676426	0.135857	2/2	-1.76317	-0.926407	-1.34479	0.59168	N	NA
VPS36	13q14.3	52431618	0.136728	1/1	-1.48809	-1.48809	-1.48809	NA	N	NA
COX7A2	6q14.1	75243999	0.137282	1/1	-1.48599	-1.48599	-1.48599	NA	N	NA
CFAP73	12q24.13	113154500	0.137494	1/1	-1.48519	-1.48519	-1.48519	NA	N	NA
MAPK1IP1L	14q22.3	5.50609e+07	0.137671	1/1	1.48452	1.48452	1.48452	NA	N	NA
ADAL	15q15.3	4.33426e+07	0.137752	2/2	-1.03387	0.784632	-0.124619	1.28587	N	NA
NINJ1	9q22.31	9.31279e+07	0.138725	1/1	-1.48056	-1.48056	-1.48056	NA	N	NA
GTF2A1	14q31.1	8.11984e+07	0.138741	1/1	1.48049	1.48049	1.48049	NA	N	NA
DNAJC25	9q31.3	1.11643e+08	0.138813	2/2	1.8729	1.90439	1.88864	0.0222652	N	NA
TRIM51	11q12.1	5.58876e+07	0.139422	1/1	1.47795	1.47795	1.47795	NA	N	NA
BOD1	5q35.2	173611902	0.14056	1/1	-1.47371	-1.47371	-1.47371	NA	Y	rs6864880
PEX12	17q12	35576829	0.140851	1/1	-1.47263	-1.47263	-1.47263	NA	N	NA
IKZF1	7p12.2	5.03546e+07	0.142305	1/1	1.46726	1.46726	1.46726	NA	N	NA
MON1B	16q23.1	7.71966e+07	0.142613	3/3	-2.07866	-1.53681	-1.86577	0.288969	N	NA
SRSF6	20q13.11	4.3462e+07	0.142799	2/2	-1.75521	-0.906148	-1.33068	0.600377	N	NA
CPED1	7q31.31	1.21143e+08	0.143053	2/2	0.511313	1.55012	1.03072	0.734547	N	NA
GATAD1	7q21.2	9.24538e+07	0.143127	1/1	-1.46425	-1.46425	-1.46425	NA	N	NA
GGCX	2p11.2	85553126	0.143373	2/2	0.366078	1.92512	1.1456	1.10241	N	NA
AVEN	15q14	3.3967e+07	0.143458	1/1	1.46303	1.46303	1.46303	NA	N	NA
TUBGCP5	15q11.2	23011382	0.143999	1/1	-1.46106	-1.46106	-1.46106	NA	N	NA
IFRD1	7q31.1	112451952	0.144163	1/1	1.46046	1.46046	1.46046	NA	N	NA
ITGB3BP	1p31.3	6.35172e+07	0.14454	3/1	1.37173	1.55808	1.44921	0.0970574	N	NA
LIME1	20q13.33	63737693	0.144668	1/1	1.45863	1.45863	1.45863	NA	N	NA
MCTP1	5q15	94994392	0.145152	1/1	1.45687	1.45687	1.45687	NA	Y	rs11744881
MAGI2	7q21.11	78735361	0.145545	1/1	1.45545	1.45545	1.45545	NA	N	NA
ALKBH3	11p11.2	4.39005e+07	0.145647	1/1	-1.45508	-1.45508	-1.45508	NA	N	NA
SAAL1	11p15.1	18088011	0.145938	2/1	-1.61654	-1.26538	-1.44096	0.248306	N	NA
SMIM19	8p11.21	42548175	0.146447	3/2	0.94048	1.92354	1.39317	0.496115	N	NA
SPTLC1	9q22.31	92057750	0.146591	1/1	-1.45168	-1.45168	-1.45168	NA	N	NA
VAMP4	1q24.3	171721117	0.146865	2/1	-1.6301	-1.2399	-1.435	0.275916	N	NA
FTH1	11q12.3	61963676	0.146939	1/1	1.45043	1.45043	1.45043	NA	N	NA
IFNAR2	21q22.11	3.32355e+07	0.147421	1/1	1.4487	1.4487	1.4487	NA	N	NA
NDUFV1	11q13.2	6.76091e+07	0.147677	1/1	1.44779	1.44779	1.44779	NA	N	NA
TEX261	2p13.3	7.09904e+07	0.147917	1/1	1.44693	1.44693	1.44693	NA	N	NA
CCT5	5p15.2	10258159	0.148265	1/1	-1.44569	-1.44569	-1.44569	NA	N	NA
ADCK2	7q34	140684603	0.148475	2/1	-1.47114	-1.40411	-1.43762	0.0473948	N	NA
CDC37L1	9p24.1	4693979	0.149382	1/1	1.44172	1.44172	1.44172	NA	N	NA
FBXO41	2p13.2	73269580	0.150326	1/1	1.43838	1.43838	1.43838	NA	N	NA
CD47	3q13.12	1.08067e+08	0.150418	2/2	-1.94638	-1.54257	-1.74447	0.285535	N	NA
C7orf31	7p15.3	25157524	0.151247	2/2	-1.71431	-0.194842	-0.954578	1.07443	N	NA
RAPGEF5	7p15.3	22237695	0.151265	1/1	-1.43508	-1.43508	-1.43508	NA	Y	rs75341503
YRDC	1p34.3	3.78056e+07	0.151541	1/1	-1.43411	-1.43411	-1.43411	NA	N	NA
CTSH	15q25.1	78935316	0.151656	2/2	-1.50485	-0.323435	-0.914144	0.83539	N	NA
RNF4	4p16.3	2543770	0.151746	1/1	1.43339	1.43339	1.43339	NA	N	NA
CENPT	16q22.1	67837984	0.152384	1/1	1.43116	1.43116	1.43116	NA	N	NA
LCLAT1	2p23.1	3.05457e+07	0.152474	2/2	-0.98191	-0.252933	-0.617422	0.515465	N	NA
MTO1	6q13	73485407	0.152618	2/2	1.09183	1.84885	1.47034	0.535293	N	NA
PPIE	1p34.2	39728048	0.153219	1/1	1.42825	1.42825	1.42825	NA	N	NA
SPI1	11p11.2	4.73667e+07	0.153291	1/1	1.428	1.428	1.428	NA	N	NA
RBM23	14q11.2	22906193	0.153312	1/1	1.42793	1.42793	1.42793	NA	N	NA
MED4	13q14.2	48074227	0.153319	2/2	0.642772	1.87455	1.25866	0.870996	N	NA
RNASEL	1q25.3	182581445	0.153842	1/1	-1.42609	-1.42609	-1.42609	NA	N	NA
ERCC3	2q14.3	127275728	0.154331	1/1	1.4244	1.4244	1.4244	NA	N	NA
COMMD9	11p13	3.62794e+07	0.154607	1/1	-1.42344	-1.42344	-1.42344	NA	N	NA
RASGRP3	2p22.3	33500537	0.154685	1/1	1.42318	1.42318	1.42318	NA	N	NA
SYNRG	17q12	3.75621e+07	0.154854	1/1	-1.42259	-1.42259	-1.42259	NA	N	NA
FRA10AC1	10q23.33	9.36852e+07	0.155055	1/1	-1.4219	-1.4219	-1.4219	NA	N	NA
MORC2	22q12.2	30946952	0.15512	2/2	-1.8759	-0.738047	-1.30697	0.804583	N	NA
ADPRM	17p13.1	10704576	0.155257	1/1	1.42121	1.42121	1.42121	NA	N	NA
APTX	9p21.1	3.29559e+07	0.15529	1/1	1.42109	1.42109	1.42109	NA	N	NA
PIGF	2p21	46598996	0.156247	3/3	-1.72409	0.30141	-0.864654	1.04698	N	NA
JKAMP	14q23.1	5.94949e+07	0.156715	2/2	-1.91917	-1.27296	-1.59606	0.456939	N	NA
ATG10	5q14.1	82124440	0.157447	1/1	-1.41371	-1.41371	-1.41371	NA	N	NA
PCYOX1	2p13.3	7.02693e+07	0.157447	2/2	-0.750499	0.946414	0.0979573	1.1999	N	NA
CUL2	10p11.21	35067755	0.15778	3/3	-1.14028	0.910405	-0.367337	1.11465	N	NA
TCTN3	10q24.1	95676983	0.158346	2/2	-0.583357	0.470774	-0.0562915	0.745384	N	NA
VPS35	16q11.2	46672825	0.158774	1/1	1.40921	1.40921	1.40921	NA	N	NA
FAM98C	19q13.2	3.84061e+07	0.159016	2/2	-1.46649	-1.37772	-1.4221	0.0627702	N	NA
MSH6	2p16.3	4.77528e+07	0.159354	1/1	1.40725	1.40725	1.40725	NA	N	NA
UCHL5	1q31.2	193036165	0.159368	1/1	-1.4072	-1.4072	-1.4072	NA	N	NA
POLI	18q21.2	5.42954e+07	0.159731	2/2	-1.91502	-1.67944	-1.79723	0.166582	N	NA
ANKRD37	4q35.1	1.85398e+08	0.159805	1/1	1.40573	1.40573	1.40573	NA	N	NA
NMRAL1	16p13.3	4478727	0.161061	2/2	-0.747075	1.05361	0.153268	1.27328	N	NA
CD164	6q21	1.09374e+08	0.161176	1/1	1.40113	1.40113	1.40113	NA	N	NA
PHYH	10p13	13290104	0.161198	1/1	1.40105	1.40105	1.40105	NA	N	NA
ZC3H8	2q14.1	1.12233e+08	0.16148	1/1	-1.40011	-1.40011	-1.40011	NA	N	NA
ARL5B	10p12.31	18670535	0.16153	2/2	1.40749	1.87315	1.64032	0.329267	N	NA
COLCA2	11q23.1	1.11304e+08	0.161594	1/1	1.39973	1.39973	1.39973	NA	N	NA
TMEM171	5q13.2	73126189	0.162238	1/1	-1.39758	-1.39758	-1.39758	NA	N	NA
HOPX	4q12	5.66649e+07	0.163222	1/1	1.39432	1.39432	1.39432	NA	N	NA
RCBTB1	13q14.2	49558752	0.163309	1/1	-1.39403	-1.39403	-1.39403	NA	N	NA
PPCS	1p34.2	42464751	0.163469	1/1	-1.3935	-1.3935	-1.3935	NA	N	NA
TNPO3	7q32.1	1.29005e+08	0.163556	1/1	1.39321	1.39321	1.39321	NA	N	NA
HSCB	22q12.1	28749777	0.164107	1/1	-1.39139	-1.39139	-1.39139	NA	N	NA
GSK3B	3q13.33	1.19958e+08	0.164144	1/1	1.39127	1.39127	1.39127	NA	N	NA
SLC31A2	9q32	113157558	0.1644	1/1	1.39042	1.39042	1.39042	NA	N	NA
COPG2	7q32.2	130587493	0.165035	2/2	-0.590449	1.73386	0.571707	1.64354	N	NA
FIS1	7q22.1	101245887	0.165169	3/1	-1.39788	-1.36533	-1.37892	0.0169264	N	NA
SYNE1	6q25.2	152379744	0.165386	1/1	1.38718	1.38718	1.38718	NA	N	NA
RIC8A	11p15.5	211410	0.16619	1/1	1.38455	1.38455	1.38455	NA	N	NA
SPATA5	4q28.1	1.23121e+08	0.166213	1/1	1.38447	1.38447	1.38447	NA	N	NA
FADS3	11q12.2	61882785	0.166682	1/1	1.38294	1.38294	1.38294	NA	N	NA
RC3H1	1q25.1	1.73977e+08	0.16674	1/1	-1.38276	-1.38276	-1.38276	NA	N	NA
RWDD3	1p21.3	9.52407e+07	0.166953	3/3	-2.12574	-1.46958	-1.8894	0.364529	N	NA
ZFYVE21	14q32.33	103724699	0.167954	2/2	1.51592	1.88174	1.69883	0.258673	N	NA
EARS2	16p12.2	2.35392e+07	0.168513	1/1	-1.377	-1.377	-1.377	NA	N	NA
RPS14	5q33.1	150446187	0.168805	1/1	1.37605	1.37605	1.37605	NA	N	NA
MRPS33	7q34	141008919	0.168953	1/1	-1.37558	-1.37558	-1.37558	NA	N	NA
KRI1	19p13.2	10559558	0.169093	1/1	1.37512	1.37512	1.37512	NA	N	NA
MSH3	5q14.1	8.07657e+07	0.16915	3/2	1.39719	2.02882	1.67843	0.32144	N	NA
SNRNP27	2p13.3	6.98998e+07	0.169937	2/2	-1.73749	-0.850202	-1.29385	0.62741	N	NA
USP8	15q21.2	5.04694e+07	0.169975	1/1	1.37228	1.37228	1.37228	NA	N	NA
SBF2-AS1	11p15.4	9.7848e+06	0.170219	1/1	1.3715	1.3715	1.3715	NA	N	NA
TNFRSF1A	12p13.31	6.33544e+06	0.171113	1/1	-1.36864	-1.36864	-1.36864	NA	N	NA
CAB39L	13q14.2	49376357	0.171983	1/1	-1.36586	-1.36586	-1.36586	NA	N	NA
RNF167	17p13.2	4942615	0.172081	1/1	1.36555	1.36555	1.36555	NA	N	NA
SHOC2	10q25.2	110968337	0.172299	1/1	1.36485	1.36485	1.36485	NA	Y	rs3737315
SEMA4D	9q22.2	8.94295e+07	0.172504	1/1	-1.3642	-1.3642	-1.3642	NA	N	NA
TAPBPL	12p13.31	6.4591e+06	0.172651	3/1	-1.38455	-1.33966	-1.35767	0.0237181	N	NA
PSMD2	3q27.1	184304124	0.172811	2/1	1.29475	1.41603	1.35539	0.0857599	N	NA
NADSYN1	11q13.4	71488608	0.173844	1/1	-1.35996	-1.35996	-1.35996	NA	N	NA
SLC36A4	11q21	9.31711e+07	0.174245	1/1	1.35869	1.35869	1.35869	NA	N	NA
DOLK	9q34.11	1.28947e+08	0.174424	1/1	1.35813	1.35813	1.35813	NA	N	NA
ZNF83	19q13.41	52642282	0.174861	2/2	0.571294	1.86425	1.21777	0.914255	N	NA
PPAT	4q12	5.64145e+07	0.175037	1/1	1.35619	1.35619	1.35619	NA	N	NA
NAGK	2p13.3	71072076	0.175697	1/1	-1.35412	-1.35412	-1.35412	NA	N	NA
CHCHD5	2q14.1	1.12587e+08	0.175859	2/2	-1.8616	-1.6172	-1.7394	0.172822	N	NA
EEF1AKMT1	13q12.11	20751346	0.176056	1/1	-1.353	-1.353	-1.353	NA	N	NA
WIPI1	17q24.2	6.84392e+07	0.176168	1/1	-1.35265	-1.35265	-1.35265	NA	N	NA
LYZ	12q15	6.93513e+07	0.176343	3/2	-0.734882	0.827939	-0.126616	0.836982	N	NA
POLR3B	12q23.3	106433973	0.17654	1/1	-1.35148	-1.35148	-1.35148	NA	N	NA
ATP5F1A	18q21.1	46092291	0.176675	1/1	-1.35107	-1.35107	-1.35107	NA	N	NA
KIF1C	17p13.2	5.01318e+06	0.177257	1/1	1.34925	1.34925	1.34925	NA	N	NA
FADS2	11q12.2	61830167	0.177323	2/2	1.06888	1.62147	1.34518	0.39074	N	NA
MMD	17q22	55407273	0.177659	1/1	-1.348	-1.348	-1.348	NA	N	NA
SKIV2L	6p21.33	31964434	0.178101	1/1	-1.34662	-1.34662	-1.34662	NA	Y	rs3132535
DYNLT1	6q25.3	1.58641e+08	0.178437	1/1	1.34558	1.34558	1.34558	NA	N	NA
RALYL	8q21.2	8.45523e+07	0.17872	1/1	1.34471	1.34471	1.34471	NA	N	NA
FEM1C	5q22.3	1.15533e+08	0.179032	3/3	0.374181	1.36578	1.00018	0.544676	N	NA
DACH1	13q21.33	71652585	0.179069	1/1	1.34363	1.34363	1.34363	NA	N	NA
PLD4	14q32.33	104931237	0.179396	1/1	1.34262	1.34262	1.34262	NA	N	NA
RNASEH1-AS1	2p25.3	3.56164e+06	0.179495	1/1	1.34231	1.34231	1.34231	NA	N	NA
UGDH	4p14	39513533	0.179641	2/2	1.71654	1.83634	1.77644	0.0847163	N	NA
P4HA2	5q31.1	132242731	0.180599	3/3	-1.98283	-1.83365	-1.92448	0.0797154	N	NA
EAF2	3q13.33	1.21861e+08	0.181239	2/2	-1.80161	-1.70842	-1.75502	0.065897	N	NA
FAM20B	1q25.2	1.79051e+08	0.181265	3/2	1.41931	1.87778	1.58468	0.254527	N	NA
DSE	6q22.1	116349517	0.18136	2/2	0.0236916	1.48004	0.751864	1.02979	N	NA
LIN9	1q42.12	226270509	0.181565	1/1	-1.33595	-1.33595	-1.33595	NA	N	NA
RTCB	22q12.3	32399915	0.182419	1/1	-1.33334	-1.33334	-1.33334	NA	N	NA
ARSG	17q24.2	6.8341e+07	0.18339	1/1	1.33039	1.33039	1.33039	NA	N	NA
RSL24D1	15q21.3	5.51889e+07	0.183441	1/1	1.33023	1.33023	1.33023	NA	N	NA
EHHADH	3q27.2	185236307	0.18408	2/2	-0.450165	0.519845	0.0348402	0.685901	N	NA
ZNF175	19q13.41	5.15819e+07	0.184087	2/2	1.25744	1.81049	1.53396	0.391064	N	NA
RHOT1	17q11.2	32197914	0.184406	1/1	-1.32731	-1.32731	-1.32731	NA	N	NA
RAPGEF1	9q34.13	131658423	0.184821	1/1	-1.32606	-1.32606	-1.32606	NA	N	NA
TP53INP1	8q22.1	94937675	0.184948	1/1	-1.32567	-1.32567	-1.32567	NA	N	NA
GPR180	13q32.1	94618259	0.185323	2/2	-1.70378	0.221812	-0.740985	1.3616	N	NA
MOCOS	18q12.2	36229827	0.185577	3/3	1.45596	2.04775	1.6966	0.310988	N	NA
ERAP2	5q15	9.68978e+07	0.185907	3/1	-1.52259	-1.17559	-1.31855	0.181384	Y	rs11744881
UCK2	1q24.1	165869616	0.18648	1/1	1.32106	1.32106	1.32106	NA	N	NA
RITA1	12q24.13	113188947	0.186776	1/1	1.32018	1.32018	1.32018	NA	N	NA
SLC38A1	12q13.11	46226540	0.187177	1/1	1.31898	1.31898	1.31898	NA	N	NA
TBC1D9B	5q35.3	1.79885e+08	0.187286	3/2	-1.29054	-0.016423	-0.461602	0.718536	N	NA
OLFM4	13q14.3	53040435	0.18765	1/1	1.31756	1.31756	1.31756	NA	N	NA
INTS8	8q22.1	9.48475e+07	0.188525	1/1	-1.31496	-1.31496	-1.31496	NA	N	NA
MCFD2	2p21	4.69219e+07	0.188538	1/1	1.31492	1.31492	1.31492	NA	N	NA
TADA1	1q24.1	166866387	0.189076	1/1	1.31332	1.31332	1.31332	NA	N	NA
CRIPT	2p21	46623296	0.189409	3/3	-1.84607	-1.08429	-1.36831	0.416203	N	NA
PAX8-AS1	2q14.1	113244001	0.18971	3/2	-1.05792	0.579504	-0.110247	0.848635	N	NA
PPOX	1q23.3	1.61172e+08	0.189878	1/1	1.31094	1.31094	1.31094	NA	N	NA
E2F3	6p22.3	2.04478e+07	0.190071	1/1	1.31037	1.31037	1.31037	NA	N	NA
IMMT	2p11.2	86169702	0.191032	2/2	0.718752	1.66903	1.19389	0.67195	N	NA
PNKP	19q13.33	4.98691e+07	0.191326	2/2	-1.45382	-1.38283	-1.41833	0.0501996	N	NA
DNAJC16	1p36.21	15559596	0.191692	2/2	0.336568	1.44297	0.889767	0.782342	N	NA
FGD5-AS1	3p25.1	1.49344e+07	0.191783	1/1	-1.30532	-1.30532	-1.30532	NA	N	NA
FAM174C	19p13.3	1277387	0.19204	2/2	-1.57965	0.933561	-0.323042	1.77711	N	NA
BCKDHA	19q13.2	41411405	0.192258	2/2	0.352342	1.7535	1.05292	0.990769	N	NA
MARCHF8	10q11.22	4.55247e+07	0.192394	2/2	-1.55568	-1.05236	-1.30402	0.355897	N	NA
CERS5	12q13.12	50148411	0.192536	1/1	-1.30311	-1.30311	-1.30311	NA	N	NA
TMEM106A	17q21.31	43215938	0.192537	1/1	-1.30311	-1.30311	-1.30311	NA	N	NA
PEX2	8q21.13	76990651	0.193993	1/1	1.29886	1.29886	1.29886	NA	N	NA
PLEKHA7	11p15.1	1.68959e+07	0.194483	1/1	1.29743	1.29743	1.29743	NA	N	NA
SMARCB1	22q11.23	23812470	0.195636	1/1	-1.29409	-1.29409	-1.29409	NA	N	NA
NUP35	2q32.1	1.8314e+08	0.195872	1/1	-1.2934	-1.2934	-1.2934	NA	N	NA
TXNDC11	16p13.13	11710970	0.196267	3/2	-1.79797	-1.07085	-1.33103	0.405264	N	NA
CTBP1-DT	4p16.3	1.2688e+06	0.196398	3/2	-1.1957	0.34948	-0.332405	0.788404	N	NA
PCMTD2	20q13.33	64271758	0.19643	2/2	1.653	1.79813	1.72557	0.102618	N	NA
ZNF252P	8q24.3	1.44988e+08	0.196474	1/1	1.29166	1.29166	1.29166	NA	N	NA
ZNF816	19q13.41	52956145	0.19672	2/2	1.13138	1.3958	1.26359	0.18697	N	NA
PPA1	10q22.1	70218373	0.197343	2/2	-0.927325	-0.310833	-0.619079	0.435926	N	NA
FAM149B1	10q22.2	7.32063e+07	0.197618	2/2	-1.07568	0.0187249	-0.52848	0.773864	N	NA
MITD1	2q11.2	9.91712e+07	0.19762	2/2	1.3713	1.79253	1.58192	0.297853	N	NA
CHMP4B	20q11.22	33832857	0.198016	1/1	1.28722	1.28722	1.28722	NA	N	NA
C1RL	12p13.31	7.09941e+06	0.198086	1/1	1.28702	1.28702	1.28702	NA	N	NA
SDHC	1q23.3	1.61339e+08	0.198183	2/2	-1.25143	0.484536	-0.383444	1.22751	N	NA
TULP3	12p13.33	2.90918e+06	0.199474	1/1	1.28305	1.28305	1.28305	NA	N	NA
CAT	11p13	34455497	0.199493	2/2	-1.43711	-0.938243	-1.18768	0.352756	N	NA
ATP10B	5q34	160707667	0.199743	1/1	1.28228	1.28228	1.28228	NA	N	NA
INPP5B	1p34.3	37903877	0.200128	1/1	1.28119	1.28119	1.28119	NA	N	NA
ZRANB3	2q21.3	135334067	0.200613	1/1	1.27981	1.27981	1.27981	NA	N	NA
GLOD4	17p13.3	769696	0.200743	2/2	0.492255	1.76914	1.1307	0.902895	N	NA
S100A13	1q21.3	1.53625e+08	0.201241	2/2	-1.7591	-1.4567	-1.6079	0.21383	N	NA
TCP11L1	11p13	33072680	0.201919	3/3	-1.6734	-0.528845	-1.03882	0.582365	N	NA
TIFA	4q25	1.1228e+08	0.202026	2/2	1.45083	1.78793	1.61938	0.238361	N	NA
PTTG1IP	21q22.3	44861744	0.20206	2/2	1.42512	1.59662	1.51087	0.121275	N	NA
SLBP	4p16.3	1.70254e+06	0.202125	1/1	1.27552	1.27552	1.27552	NA	N	NA
ROMO1	20q11.22	35700128	0.202197	1/1	1.27532	1.27532	1.27532	NA	N	NA
WDR18	19p13.3	991385	0.202271	3/2	1.5684	1.69796	1.63661	0.0650494	N	NA
IDH3B	20p13	2661307	0.202313	1/1	1.27499	1.27499	1.27499	NA	N	NA
TRABD2A	2p11.2	84864329	0.202719	1/1	1.27384	1.27384	1.27384	NA	N	NA
HSD17B12	11p11.2	4.37686e+07	0.203409	3/1	-1.56539	-0.731287	-1.24664	0.450469	N	NA
CAST	5q15	96652431	0.204321	1/1	1.26934	1.26934	1.26934	NA	Y	rs11744881
TMED4	7p13	4.45801e+07	0.204422	2/2	-1.71725	-1.53832	-1.62779	0.126517	N	NA
TMEM260	14q22.3	56569480	0.204788	1/1	-1.26803	-1.26803	-1.26803	NA	N	NA
GZMB	14q12	2.46326e+07	0.204856	1/1	-1.26784	-1.26784	-1.26784	NA	N	NA
NCAPD2	12p13.31	6.51266e+06	0.204966	1/1	1.26753	1.26753	1.26753	NA	N	NA
PRELID3B	20q13.32	59037977	0.205954	2/2	-1.3817	-0.681239	-1.03147	0.495302	N	NA
DHRS7C	17p13.1	9781513	0.205962	1/1	-1.26475	-1.26475	-1.26475	NA	N	NA
ZNF215	11p15.4	6963704	0.206358	2/2	1.02518	1.67141	1.34829	0.456957	N	NA
COX7A2L	2p21	42379317	0.206441	2/2	0.569076	1.76808	1.16858	0.847824	N	NA
TMEM80	11p15.5	700310	0.206807	2/1	1.10622	1.38052	1.24337	0.19396	N	NA
UBA2	19q13.11	3.44498e+07	0.206949	1/1	-1.262	-1.262	-1.262	NA	N	NA
WDR43	2p23.2	28921443	0.207158	1/1	1.26142	1.26142	1.26142	NA	N	NA
DOCK2	5q35.1	169860325	0.207449	1/1	1.26061	1.26061	1.26061	NA	N	NA
FAM177A1	14q13.2	3.5079e+07	0.208133	1/1	-1.25872	-1.25872	-1.25872	NA	N	NA
TEFM	17q11.2	30901787	0.208172	2/1	1.20754	1.27966	1.2436	0.0509985	N	NA
FBXL12	19p13.2	9.81904e+06	0.208418	1/1	1.25793	1.25793	1.25793	NA	N	NA
FIBP	11q13.1	6.58861e+07	0.208784	1/1	1.25692	1.25692	1.25692	NA	N	NA
S100A8	1q21.3	1.53391e+08	0.209102	1/1	1.25604	1.25604	1.25604	NA	N	NA
ETHE1	19q13.31	4.3517e+07	0.209185	2/1	1.08131	1.4121	1.24671	0.233905	N	NA
NSMCE3	15q13.1	2.92674e+07	0.209208	1/1	1.25574	1.25574	1.25574	NA	N	NA
DOCK8-AS1	9p24.3	214358	0.209524	1/1	-1.25487	-1.25487	-1.25487	NA	N	NA
TMTC4	13q32.3	100639359	0.210086	1/1	1.25333	1.25333	1.25333	NA	N	NA
TBC1D7	6p24.1	1.32976e+07	0.2111	2/2	-0.920612	0.407819	-0.256397	0.939342	N	NA
PSMB9	6p21.32	3.2852e+07	0.211252	1/1	-1.25013	-1.25013	-1.25013	NA	N	NA
TPGS2	18q12.2	3.68034e+07	0.211325	3/2	-1.78915	-0.880862	-1.34588	0.454535	N	NA
UTP25	1q32.2	2.09843e+08	0.212726	1/1	1.2461	1.2461	1.2461	NA	N	NA
TCP1	6q25.3	1.59784e+08	0.212822	1/1	-1.24584	-1.24584	-1.24584	NA	N	NA
SURF1	9q34.2	133354217	0.213144	3/3	0.530839	1.95776	1.38467	0.75375	N	NA
ANKRD36BP2	2p11.2	8.87862e+07	0.213298	2/2	-1.66051	-0.391018	-1.02577	0.89767	N	NA
DIS3L	15q22.31	6.63136e+07	0.213646	2/2	-1.74916	-1.52242	-1.63579	0.160329	N	NA
SH3YL1	2p25.3	242064	0.213679	2/2	-0.122309	1.13333	0.505511	0.887871	N	NA
CARMIL1	6p22.2	25449804	0.213971	1/1	-1.24272	-1.24272	-1.24272	NA	Y	rs34565965
USP35	11q14.1	78202022	0.213991	1/1	1.24267	1.24267	1.24267	NA	N	NA
DHFR2	3q11.2	9.40556e+07	0.214088	1/1	1.2424	1.2424	1.2424	NA	N	NA
SLC25A51	9p13.1	3.78919e+07	0.214566	3/2	0.0952494	1.37393	0.912315	0.709587	N	NA
PIF1	15q22.31	64820650	0.215256	1/1	1.23924	1.23924	1.23924	NA	N	NA
ZNF689	16p11.2	30613285	0.215365	1/1	1.23895	1.23895	1.23895	NA	Y	rs8058928
UROS	10q26.2	125804119	0.215399	3/2	-0.929883	0.332605	-0.280412	0.632033	N	NA
ZNF383	19q13.12	37233333	0.215683	1/1	1.23809	1.23809	1.23809	NA	N	NA
ADIPOR1	1q32.1	202949699	0.215686	1/1	1.23808	1.23808	1.23808	NA	N	NA
RRN3P2	16p11.2	29095847	0.215706	1/1	1.23803	1.23803	1.23803	NA	N	NA
TRIT1	1p34.2	3.98608e+07	0.216222	2/2	1.59303	1.64069	1.61686	0.0336959	N	NA
CREG1	1q24.2	167541461	0.216512	1/1	1.23586	1.23586	1.23586	NA	N	NA
HHAT	1q32.2	210502274	0.216596	1/1	1.23563	1.23563	1.23563	NA	N	NA
GFOD1	6p23	13422746	0.216599	1/1	1.23562	1.23562	1.23562	NA	N	NA
ZC3H15	2q32.1	186497807	0.216847	1/1	1.23496	1.23496	1.23496	NA	N	NA
GTPBP8	3q13.2	113003022	0.216964	3/2	-0.00398792	1.24661	0.751737	0.664855	N	NA
PFDN2	1q23.3	1.61109e+08	0.217261	1/1	1.23384	1.23384	1.23384	NA	N	NA
QTRT2	3q13.31	1.14047e+08	0.217928	1/1	1.23206	1.23206	1.23206	NA	N	NA
PHKB	16q12.1	47581323	0.219358	1/1	-1.22824	-1.22824	-1.22824	NA	N	NA
CENPU	4q35.1	1.84714e+08	0.219495	3/3	-2.01054	-1.3127	-1.63327	0.352355	N	NA
BORCS7	10q24.32	102859610	0.220222	3/2	-1.42397	-0.391191	-1.00255	0.541952	N	NA
TRMT61B	2p23.2	28860065	0.22026	3/1	0.966363	1.37747	1.20855	0.215125	N	NA
GFUS	8q24.3	143615333	0.223967	2/2	-1.67298	-1.30452	-1.48875	0.260543	N	NA
ZNF248	10p11.21	37817316	0.224959	1/1	1.21345	1.21345	1.21345	NA	N	NA
DDX11	12p11.21	3.10893e+07	0.224982	2/2	1.45095	1.72637	1.58866	0.194756	N	NA
SLC35F1	6q22.2	118112470	0.225315	2/2	-1.67422	-0.897073	-1.28564	0.549524	N	NA
SRP19	5q22.2	1.1288e+08	0.22536	2/2	0.663629	1.47555	1.06959	0.574114	N	NA
CBS	21q22.3	43065067	0.225448	2/2	-1.32933	0.241934	-0.543699	1.11105	N	NA
SLC1A4	2p14	65006171	0.226002	2/2	-1.4272	-0.193511	-0.810356	0.87235	N	NA
RPS6KB2	11q13.2	6.74319e+07	0.226223	2/2	-1.52677	-1.47019	-1.49848	0.0400098	N	NA
GOLPH3	5p13.3	3.21495e+07	0.226281	1/1	-1.20999	-1.20999	-1.20999	NA	N	NA
PPIL1	6p21.2	36864815	0.226626	3/2	-1.2823	-0.66011	-0.887016	0.343575	N	NA
AGA	4q34.3	1.77437e+08	0.226809	2/2	0.468155	1.1561	0.812128	0.486452	N	NA
FZD3	8p21.1	28534236	0.227031	1/1	1.20804	1.20804	1.20804	NA	N	NA
THEMIS2	1p35.3	27879614	0.227625	2/2	0.582319	1.37503	0.978676	0.560533	N	NA
TRIM37	17q22	5.90448e+07	0.227641	2/2	-1.00626	0.590108	-0.208074	1.1288	N	NA
SLC35D1	1p31.3	67026749	0.227687	1/1	1.20634	1.20634	1.20634	NA	N	NA
PPME1	11q13.4	74212985	0.228336	1/1	-1.20466	-1.20466	-1.20466	NA	N	NA
NAAA	4q21.1	7.59273e+07	0.229315	3/2	1.35533	1.822	1.57982	0.23384	N	NA
ZADH2	18q22.3	75202126	0.230079	2/2	-1.64253	-0.995662	-1.3191	0.457404	N	NA
ARF4	3p14.3	5.75848e+07	0.230645	2/2	1.13049	1.64079	1.38564	0.36084	N	NA
PRDX6	1q25.1	1.73483e+08	0.23094	1/1	-1.19794	-1.19794	-1.19794	NA	N	NA
YTHDF3	8q12.3	6.31907e+07	0.231032	1/1	1.1977	1.1977	1.1977	NA	N	NA
ORC6	16q11.2	4.6694e+07	0.231716	1/1	1.19595	1.19595	1.19595	NA	N	NA
TFEB	6p21.1	4.17101e+07	0.231852	2/2	-1.68753	-0.0965324	-0.892029	1.125	N	NA
TMBIM1	2q35	2.18283e+08	0.232068	1/1	1.19505	1.19505	1.19505	NA	N	NA
ZNF302	19q13.11	34682018	0.232545	2/2	-1.69143	-1.21212	-1.45177	0.338924	N	NA
SYNGR2	17q25.3	78171054	0.232553	2/2	-1.09417	0.247855	-0.423156	0.948953	N	NA
ARHGEF3	3p14.3	5.69034e+07	0.233699	1/1	-1.19088	-1.19088	-1.19088	NA	N	NA
DCPS	11q24.2	1.26327e+08	0.234531	1/1	-1.18877	-1.18877	-1.18877	NA	N	NA
ANKRD40	17q21.33	50700556	0.23557	1/1	1.18613	1.18613	1.18613	NA	N	NA
ZNF584	19q13.43	5.84099e+07	0.235784	3/2	-1.62336	-0.321085	-1.06512	0.670723	N	NA
DLEU1	13q14.2	5.04945e+07	0.236224	1/1	-1.18448	-1.18448	-1.18448	NA	N	NA
LINC02381	12q13.13	54136769	0.237299	1/1	1.18176	1.18176	1.18176	NA	N	NA
TRMT112	11q13.1	6.4317e+07	0.237363	1/1	-1.1816	-1.1816	-1.1816	NA	N	NA
C12orf43	12q24.31	121008494	0.238379	1/1	1.17905	1.17905	1.17905	NA	N	NA
CMAHP	6p22.2	2.52569e+07	0.238459	3/1	-1.37353	-0.977238	-1.15499	0.20127	Y	rs34565965
PLEK	2p14	6.83814e+07	0.238809	1/1	1.17797	1.17797	1.17797	NA	N	NA
TPRKB	2p13.1	73733252	0.238946	3/3	-1.95135	-0.924992	-1.39357	0.518959	N	NA
GUCY1A1	4q32.1	1.55702e+08	0.239431	1/1	1.17641	1.17641	1.17641	NA	N	NA
MED13L	12q24.21	116117799	0.239939	1/1	1.17514	1.17514	1.17514	NA	N	NA
RHNO1	12p13.33	2882891	0.240328	2/2	1.01065	1.55444	1.28254	0.384519	N	NA
ZNF579	19q13.42	55578811	0.240814	1/1	1.17295	1.17295	1.17295	NA	N	NA
CEP63	3q22.2	134536744	0.241007	2/2	-1.14048	0.0761794	-0.532149	0.860307	N	NA
AKIP1	11p15.4	8.91561e+06	0.241732	2/2	0.426713	1.34777	0.887242	0.651287	N	NA
QSOX1	1q25.2	1.80179e+08	0.241882	1/1	1.1703	1.1703	1.1703	NA	N	NA
YBEY	21q22.3	4.6292e+07	0.242335	3/2	-1.75615	-1.50286	-1.63358	0.126837	N	NA
CDKAL1	6p22.3	2.08834e+07	0.243105	2/2	0.977708	1.45376	1.21573	0.33662	N	NA
EIF2A	3q25.1	150566347	0.244481	1/1	1.16386	1.16386	1.16386	NA	N	NA
RPL15	3p24.2	2.39205e+07	0.24526	1/1	1.16194	1.16194	1.16194	NA	N	NA
PITRM1	10p15.2	3.15528e+06	0.24579	2/1	1.10642	1.20405	1.15524	0.0690346	N	NA
LXN	3q25.32	158659235	0.245823	2/2	-1.6317	-1.56358	-1.59764	0.0481686	N	NA
HPSE	4q21.23	83313807	0.24689	1/1	1.15794	1.15794	1.15794	NA	N	NA
LCN8	9q34.3	1.36756e+08	0.247256	3/1	-1.50102	-0.828717	-1.14233	0.338412	N	NA
CEACAM21	19q13.2	41568181	0.247297	2/1	-1.19455	-1.0936	-1.14407	0.07138	N	NA
UTP18	17q21.33	51279241	0.247359	1/1	1.15679	1.15679	1.15679	NA	N	NA
AMY2B	1p21.1	1.03567e+08	0.247529	1/1	-1.15637	-1.15637	-1.15637	NA	N	NA
SPINT2	19q13.2	38268325	0.248011	2/2	-1.1356	0.471688	-0.331955	1.13652	N	NA
NARF	17q25.3	8.24744e+07	0.248236	1/1	-1.15464	-1.15464	-1.15464	NA	N	NA
LACTB2	8q13.3	7.06523e+07	0.248633	1/1	-1.15367	-1.15367	-1.15367	NA	N	NA
RAD23A	19p13.13	1.29497e+07	0.248966	1/1	1.15287	1.15287	1.15287	NA	N	NA
ERCC2	19q13.32	4.53604e+07	0.249139	1/1	-1.15244	-1.15244	-1.15244	NA	N	NA
SOAT1	1q25.2	179326197	0.249746	2/2	-1.58025	-0.828454	-1.20435	0.531603	N	NA
CA8	8q12.1	60233406	0.250628	1/1	1.14882	1.14882	1.14882	NA	N	NA
CSNK2B	6p21.33	31667785	0.251562	2/2	-1.58038	-1.16673	-1.37356	0.292496	Y	rs3132535
PSMG2	18p11.21	1.26919e+07	0.251861	1/1	-1.14584	-1.14584	-1.14584	NA	N	NA
TTC28-AS1	22q12.1	2.7964e+07	0.252361	1/1	1.14463	1.14463	1.14463	NA	N	NA
ZDHHC7	16q24.1	84992855	0.253044	3/3	-1.98953	-1.14406	-1.46508	0.457979	N	NA
PIK3R1	5q13.1	6.82588e+07	0.253398	1/1	-1.14214	-1.14214	-1.14214	NA	N	NA
TSTD1	1q23.3	161038304	0.254037	2/1	1.08156	1.1683	1.12493	0.061332	N	NA
EVI5	1p22.1	92650550	0.254116	1/1	1.14041	1.14041	1.14041	NA	N	NA
REM2	14q11.2	22885450	0.255332	1/1	-1.13749	-1.13749	-1.13749	NA	N	NA
IRF7	11p15.5	614268	0.255416	1/1	1.13729	1.13729	1.13729	NA	N	NA
GCLC	6p12.1	5.35572e+07	0.255852	1/1	1.13625	1.13625	1.13625	NA	N	NA
DENND11	7q34	141679447	0.257121	1/1	1.13322	1.13322	1.13322	NA	N	NA
POLR3F	20p11.23	1.8476e+07	0.257671	1/1	1.13191	1.13191	1.13191	NA	N	NA
MIER1	1p31.3	66956757	0.257795	1/1	-1.13162	-1.13162	-1.13162	NA	N	NA
ACAD9	3q21.3	1.28902e+08	0.257977	2/2	-0.774412	0.6268	-0.073806	0.990806	N	NA
COPE	19p13.11	1.89095e+07	0.259017	1/1	-1.12872	-1.12872	-1.12872	NA	N	NA
PPM1D	17q23.2	6.06332e+07	0.260049	1/1	-1.12628	-1.12628	-1.12628	NA	N	NA
ZNF721	4p16.3	462486	0.260285	1/1	-1.12572	-1.12572	-1.12572	NA	N	NA
HEBP2	6q24.1	138412864	0.260775	3/1	1.04089	1.17004	1.12445	0.0724616	N	NA
INTS13	12p11.23	2.69218e+07	0.261105	1/1	1.12378	1.12378	1.12378	NA	N	NA
SNORC	2q37.1	232867989	0.261208	1/1	1.12354	1.12354	1.12354	NA	N	NA
DNAJC30	7q11.23	7.36822e+07	0.261287	1/1	-1.12335	-1.12335	-1.12335	NA	N	NA
SLAMF1	1q23.3	160627575	0.261338	2/2	-0.354837	1.27774	0.46145	1.1544	N	NA
VAMP3	1p36.23	7776364	0.262012	2/2	-1.63442	-1.24768	-1.44105	0.273465	N	NA
HMG20A	15q24.3	7.7453e+07	0.262559	1/1	1.12036	1.12036	1.12036	NA	N	NA
ZDBF2	2q33.3	206294545	0.263146	2/1	1.08868	1.14249	1.11559	0.0380519	N	NA
CORO1B	11q13.2	6.74397e+07	0.26393	1/1	-1.11715	-1.11715	-1.11715	NA	N	NA
ZRANB1	10q26.13	124965156	0.264289	1/1	1.11631	1.11631	1.11631	NA	N	NA
TRDMT1	10p13	17169695	0.264452	1/1	-1.11593	-1.11593	-1.11593	NA	N	NA
RABEPK	9q33.3	1.25217e+08	0.26495	1/1	-1.11477	-1.11477	-1.11477	NA	N	NA
SLC41A1	1q32.1	205801421	0.265077	1/1	-1.11447	-1.11447	-1.11447	NA	N	NA
LIN7B	19q13.33	49116392	0.265236	1/1	-1.1141	-1.1141	-1.1141	NA	N	NA
GSKIP	14q32.2	96375370	0.266346	1/1	1.11152	1.11152	1.11152	NA	N	NA
TFB1M	6q25.3	1.55285e+08	0.266577	2/2	1.15995	1.62482	1.39239	0.32871	N	NA
UBA6	4q13.2	6.76569e+07	0.267492	2/2	-0.657059	0.520506	-0.0682762	0.832664	N	NA
PGLS	19p13.11	17516462	0.267527	2/2	-1.61221	-1.35256	-1.48239	0.183597	N	NA
ATP6V1G1	9q32	1.14593e+08	0.268754	2/2	-1.6201	-1.44073	-1.53042	0.126836	N	NA
ARPC4	3p25.3	9799798	0.269051	1/1	1.10525	1.10525	1.10525	NA	N	NA
DTWD1	15q21.2	4.96386e+07	0.269949	2/2	-1.59009	-1.17207	-1.38108	0.295588	N	NA
EBNA1BP2	1p34.2	4.32176e+07	0.270578	1/1	-1.10173	-1.10173	-1.10173	NA	N	NA
MRPL35	2p11.2	8.62066e+07	0.270983	1/1	-1.1008	-1.1008	-1.1008	NA	N	NA
PTP4A2	1p35.2	3.19256e+07	0.271536	1/1	1.09953	1.09953	1.09953	NA	N	NA
CYB561D2	3p21.31	5.03547e+07	0.27182	2/2	1.42575	1.61343	1.51959	0.132709	N	NA
HNRNPL	19q13.2	3.88444e+07	0.272251	2/2	-1.55648	-0.274323	-0.915404	0.906624	N	NA
NCLN	19p13.3	3197569	0.272253	1/1	-1.09789	-1.09789	-1.09789	NA	Y	rs11085015
RASA1	5q14.3	87329907	0.272599	1/1	1.0971	1.0971	1.0971	NA	N	NA
C10orf88	10q26.13	122942606	0.273073	2/2	-0.756498	0.497477	-0.129511	0.886694	N	NA
MBLAC2	5q14.3	90466490	0.273411	1/1	1.09524	1.09524	1.09524	NA	N	NA
CARMIL3	14q11.2	24060869	0.273511	1/1	-1.09501	-1.09501	-1.09501	NA	N	NA
ZNF143	11p15.4	9.49442e+06	0.273611	1/1	-1.09478	-1.09478	-1.09478	NA	N	NA
TMCC1	3q22.1	1.29771e+08	0.273618	2/2	0.777901	1.4534	1.11565	0.477651	N	NA
GALT	9p13.3	34644584	0.273624	3/3	-1.43097	-0.0342541	-0.569854	0.753112	N	NA
DUSP28	2q37.3	240562655	0.275011	2/2	0.281117	0.869799	0.575458	0.416261	N	NA
LATS2	13q12.11	21017311	0.275175	2/2	-1.59754	-0.408393	-1.00297	0.840855	N	NA
TUBGCP4	15q15.3	43389496	0.275461	2/2	-0.660103	1.19138	0.265637	1.30919	N	NA
WDR45B	17q25.3	8.26316e+07	0.2756	1/1	-1.09026	-1.09026	-1.09026	NA	N	NA
HSD17B11	4q22.1	8.73639e+07	0.27582	1/1	-1.08976	-1.08976	-1.08976	NA	N	NA
SELENOM	22q12.2	3.11124e+07	0.276765	2/2	1.47084	1.53223	1.50153	0.0434067	N	NA
TMEM184B	22q13.1	3.82462e+07	0.277838	1/1	1.08519	1.08519	1.08519	NA	Y	rs5995688
TUBB2A	6p25.2	3.15552e+06	0.277915	1/1	-1.08502	-1.08502	-1.08502	NA	N	NA
POLD1	19q13.33	50401111	0.278064	1/1	1.08468	1.08468	1.08468	NA	N	NA
ACOX3	4p16.1	8.4035e+06	0.278402	1/1	1.08392	1.08392	1.08392	NA	N	NA
PCYOX1L	5q32	149363845	0.279529	1/1	-1.08138	-1.08138	-1.08138	NA	N	NA
PYROXD2	10q24.2	9.83994e+07	0.279868	1/1	1.08062	1.08062	1.08062	NA	N	NA
LONP1	19p13.3	5706203	0.280308	1/1	-1.07963	-1.07963	-1.07963	NA	N	NA
COPS6	7q22.1	100090578	0.280406	1/1	1.07941	1.07941	1.07941	NA	N	NA
RAB22A	20q13.32	58338611	0.280518	1/1	1.07916	1.07916	1.07916	NA	N	NA
RIT1	1q22	155904606	0.281747	2/2	1.52002	1.52306	1.52154	0.00215414	N	NA
OSTF1	9q21.13	7.51179e+07	0.283011	2/1	-1.23831	-0.89033	-1.06432	0.246059	N	NA
GSDMD	8q24.3	1.43558e+08	0.283161	1/1	1.07325	1.07325	1.07325	NA	N	NA
XYLT2	17q21.33	50354632	0.283859	2/2	0.805886	1.4107	1.1083	0.427671	N	NA
POLR2E	19p13.3	1090977	0.285396	2/2	1.03171	1.58121	1.30646	0.388552	N	NA
DECR2	16p13.3	407172	0.285638	2/2	1.39132	1.56852	1.47992	0.125306	N	NA
SAMM50	22q13.31	4.3983e+07	0.286325	2/2	-0.308159	0.908383	0.300112	0.860225	N	NA
IQCB1	3q13.33	121802420	0.286362	3/3	-0.0774773	1.46398	0.560518	0.804286	N	NA
TTC39B	9p22.3	15235491	0.286736	1/1	-1.06531	-1.06531	-1.06531	NA	N	NA
RNF138	18q12.1	3.21117e+07	0.286895	1/1	-1.06496	-1.06496	-1.06496	NA	N	NA
CDK13	7p14.1	4.00249e+07	0.287434	1/1	1.06377	1.06377	1.06377	NA	N	NA
SETD9	5q11.2	56917396	0.288463	3/2	1.12411	1.57963	1.3181	0.235154	N	NA
CADM1	11q23.3	1.15337e+08	0.288485	2/2	-1.49087	-0.177169	-0.83402	0.928927	N	NA
RRP7A	22q13.2	42514070	0.288559	1/1	1.06129	1.06129	1.06129	NA	N	NA
PSPH	7p11.2	5.60313e+07	0.29006	1/1	-1.05799	-1.05799	-1.05799	NA	N	NA
GLCE	15q23	6.92164e+07	0.290714	1/1	-1.05656	-1.05656	-1.05656	NA	N	NA
CIB2	15q25.1	7.81181e+07	0.291076	1/1	-1.05576	-1.05576	-1.05576	NA	N	NA
RFT1	3p21.1	53109468	0.291772	2/2	-1.54244	-1.15526	-1.34885	0.273772	N	NA
LINC00865	10q23.31	89835173	0.291795	2/2	1.25577	1.56173	1.40875	0.216345	N	NA
DRAM1	12q23.2	101944855	0.292106	1/1	1.05351	1.05351	1.05351	NA	N	NA
ING2	4q35.1	1.83509e+08	0.292252	1/1	-1.05319	-1.05319	-1.05319	NA	N	NA
TMEM245	9q31.3	109067541	0.292527	2/2	-1.50393	-0.601832	-1.05288	0.637877	N	NA
ZCCHC3	20p13	298946	0.292978	1/1	-1.05161	-1.05161	-1.05161	NA	N	NA
NME4	16p13.3	403546	0.293792	2/2	0.748777	1.46352	1.10615	0.5054	N	NA
ABHD14A	3p21.2	51976311	0.29383	1/1	-1.04976	-1.04976	-1.04976	NA	N	NA
SEC61G	7p11.2	54756112	0.293967	1/1	1.04946	1.04946	1.04946	NA	N	NA
ZFAND1	8q21.13	8.17171e+07	0.294119	3/3	-0.997698	0.222846	-0.25752	0.65043	N	NA
IFTAP	11p12	36635032	0.294176	1/1	-1.049	-1.049	-1.049	NA	N	NA
SLC22A18	11p15.4	2.91248e+06	0.294283	3/3	0.564156	1.68287	1.12557	0.559368	N	NA
GRK5	10q26.11	119333658	0.29463	1/1	-1.04802	-1.04802	-1.04802	NA	N	NA
MAVS	20p13	3861461	0.29501	1/1	1.04719	1.04719	1.04719	NA	N	NA
MANBAL	20q11.23	3.73035e+07	0.295299	2/2	-1.23186	-0.161288	-0.696575	0.75701	N	NA
ZC3H13	13q14.13	46003612	0.295414	1/1	1.04632	1.04632	1.04632	NA	N	NA
ISG15	1p36.33	1007839	0.295481	1/1	1.04617	1.04617	1.04617	NA	N	NA
ACTR2	2p14	6.52495e+07	0.295799	2/2	-1.52201	-1.21913	-1.37057	0.214171	N	NA
CERS2	1q21.3	150967793	0.296226	2/2	-1.54176	-1.14819	-1.34497	0.278297	N	NA
BET1	7q21.3	93983572	0.296995	1/1	-1.0429	-1.0429	-1.0429	NA	N	NA
ZNF131	5p12	4.31286e+07	0.297028	1/1	-1.04283	-1.04283	-1.04283	NA	N	NA
CKMT2-AS1	5q14.1	81251453	0.29729	2/2	1.1668	1.55699	1.36189	0.275902	N	NA
DMAP1	1p34.1	44217068	0.297379	2/1	1.00438	1.0533	1.02884	0.0345894	N	NA
DTNBP1	6p22.3	1.55929e+07	0.297393	1/1	1.04204	1.04204	1.04204	NA	Y	rs74875586
VPS28	8q24.3	144426082	0.297788	2/2	0.617148	1.36681	0.991978	0.530089	N	NA
DPP7	9q34.3	1.37113e+08	0.298011	1/1	-1.04071	-1.04071	-1.04071	NA	N	NA
DAB2	5p13.1	3.9417e+07	0.298149	2/2	1.00682	1.48666	1.24674	0.3393	N	NA
ATP5MC3	2q31.1	175178984	0.2989	1/1	-1.03879	-1.03879	-1.03879	NA	N	NA
CLEC12A	12p13.31	9973505	0.299034	1/1	1.03851	1.03851	1.03851	NA	N	NA
N4BP2L2	13q13.1	32485651	0.299932	2/2	-1.45131	-1.12618	-1.28875	0.2299	Y	rs11571833
FDFT1	8p23.1	1.18174e+07	0.300068	1/1	-1.03629	-1.03629	-1.03629	NA	N	NA
SC5D	11q23.3	1.21303e+08	0.300196	1/1	1.03601	1.03601	1.03601	NA	N	NA
NUCB1	19q13.33	48911842	0.301287	2/2	1.33692	1.54817	1.44254	0.149375	N	NA
XPOT	12q14.2	6.44278e+07	0.301901	1/1	1.03237	1.03237	1.03237	NA	N	NA
SLC66A3	2p25.1	11167034	0.302281	2/2	1.00979	1.52621	1.268	0.365165	N	NA
PPP1CB	2p23.2	28777290	0.303163	1/1	-1.02967	-1.02967	-1.02967	NA	N	NA
MRPL53	2p13.1	7.44723e+07	0.303264	2/1	0.966536	1.069	1.01777	0.0724502	N	NA
NME1	17q21.33	5.1158e+07	0.303923	2/2	-1.48293	-1.35045	-1.41669	0.0936755	N	NA
CSTF2T	10q21.1	5.16975e+07	0.304271	1/1	1.02732	1.02732	1.02732	NA	N	NA
PPM1G	2p23.3	27395393	0.305098	1/1	-1.02556	-1.02556	-1.02556	NA	N	NA
AGFG1	2q36.3	2.27517e+08	0.306624	2/2	-0.932788	1.18708	0.127147	1.49897	N	NA
CLOCK	4q12	55487406	0.30716	2/2	-0.142462	1.19636	0.526951	0.946693	N	NA
DNAAF5	7p22.3	756587	0.307424	1/1	1.02064	1.02064	1.02064	NA	N	NA
STIMATE	3p21.1	5.28669e+07	0.307614	1/1	-1.02024	-1.02024	-1.02024	NA	N	NA
RMI2	16p13.13	1.13156e+07	0.308113	1/1	-1.01919	-1.01919	-1.01919	NA	N	NA
GID8	20q13.33	62943311	0.308425	1/1	1.01853	1.01853	1.01853	NA	N	NA
DHX36	3q25.2	1.54299e+08	0.309041	2/2	-0.357243	0.940934	0.291846	0.91795	N	NA
MFAP3L	4q33	170009814	0.309066	1/1	1.01718	1.01718	1.01718	NA	N	NA
RBM38	20q13.31	5.74004e+07	0.309528	1/1	-1.01621	-1.01621	-1.01621	NA	N	NA
SNRNP25	16p13.3	55748.5	0.310129	2/2	-1.01252	0.0162729	-0.498123	0.727465	N	NA
CHST15	10q26.13	124050633	0.31022	1/1	-1.01476	-1.01476	-1.01476	NA	N	NA
C15orf61	15q23	6.75256e+07	0.311208	1/1	-1.01269	-1.01269	-1.01269	NA	N	NA
GCNT3	15q22.2	59617557	0.312768	1/1	-1.00943	-1.00943	-1.00943	NA	N	NA
LIG4	13q33.3	1.08213e+08	0.313041	1/1	1.00886	1.00886	1.00886	NA	N	NA
SUMF2	7p11.2	56072336	0.313384	1/1	-1.00815	-1.00815	-1.00815	NA	N	NA
PTPN1	20q13.13	50547781	0.313975	3/2	-1.35478	0.955544	0.029594	1.22148	N	NA
HHIP-AS1	4q31.21	144652138	0.313979	1/1	-1.00691	-1.00691	-1.00691	NA	N	NA
DAP3	1q22	155713485	0.314776	1/1	1.00525	1.00525	1.00525	NA	N	NA
TMCO1	1q24.1	165776024	0.314987	1/1	1.00481	1.00481	1.00481	NA	N	NA
ZSWIM7	17p12	1.59881e+07	0.315648	2/2	-0.731231	0.174428	-0.278401	0.640398	Y	rs34562254
PEX7	6q23.3	136868249	0.315991	2/2	-0.306931	0.809113	0.251091	0.789163	N	NA
TSPAN33	7q32.1	129157203	0.316291	1/1	1.00211	1.00211	1.00211	NA	N	NA
PSMD5	9q33.2	1.20829e+08	0.316334	2/2	-1.49628	-0.781658	-1.13897	0.505316	N	NA
UCHL1	4p13	41262434	0.316414	1/1	1.00185	1.00185	1.00185	NA	N	NA
NNT	5p12	4.3655e+07	0.316465	3/3	0.21789	1.69488	0.915721	0.741846	N	NA
STYXL1	7q11.23	76022171	0.316529	3/2	0.345251	1.30574	0.852332	0.482489	N	NA
LIPA	10q23.31	89314063	0.31658	1/1	1.00151	1.00151	1.00151	NA	N	NA
ATG2B	14q32.2	96321268	0.316682	1/1	1.0013	1.0013	1.0013	NA	N	NA
SPATC1L	21q22.3	46172812	0.316701	2/2	-0.401846	0.713024	0.155589	0.788332	N	NA
INPP5F	10q26.11	1.19778e+08	0.317839	1/1	-0.998908	-0.998908	-0.998908	NA	N	NA
TRIM59	3q25.33	160459109	0.318684	1/1	0.997166	0.997166	0.997166	NA	N	NA
CHCHD10	22q11.23	23766903	0.31906	1/1	-0.996392	-0.996392	-0.996392	NA	N	NA
SERP1	3q25.1	150572613	0.319179	1/1	-0.996147	-0.996147	-0.996147	NA	N	NA
PNPO	17q21.32	47945407	0.319722	1/1	0.99503	0.99503	0.99503	NA	N	NA
NDUFC1	4q31.1	1.39285e+08	0.32063	2/2	-0.846029	-0.139213	-0.492621	0.499795	N	NA
FICD	12q23.3	108520557	0.320909	1/1	0.992592	0.992592	0.992592	NA	N	NA
CLP1	11q12.1	5.7655e+07	0.321183	1/1	0.99203	0.99203	0.99203	NA	N	NA
ABHD15	17q11.2	29563792	0.321208	1/1	-0.991979	-0.991979	-0.991979	NA	N	NA
SLCO4C1	5q21.1	102265135	0.321496	3/2	-1.00805	0.544521	-0.345602	0.800935	N	NA
CBR4	4q32.3	1.68937e+08	0.322194	2/2	0.61257	1.45338	1.03298	0.594543	N	NA
SLC35B3	6p24.3	8423498	0.322536	1/1	0.989261	0.989261	0.989261	NA	N	NA
NR1D2	3p24.2	2.3963e+07	0.323067	2/2	-1.45314	-0.609703	-1.03142	0.596399	N	NA
UROD	1p34.1	4.50133e+07	0.323355	1/1	0.987587	0.987587	0.987587	NA	N	NA
CERK	22q13.31	46711331	0.323816	1/1	-0.986647	-0.986647	-0.986647	NA	N	NA
CSTA	3q21.1	1.22334e+08	0.324053	1/1	0.986164	0.986164	0.986164	NA	N	NA
POLE4	2p12	7.49644e+07	0.325163	2/2	0.661756	1.49754	1.07965	0.590988	N	NA
MRS2	6p22.3	24414551	0.325362	2/2	-1.38745	-0.512976	-0.950213	0.618345	N	NA
EDEM3	1q25.3	184722572	0.325462	1/1	-0.983295	-0.983295	-0.983295	NA	N	NA
POLA2	11q13.1	6.52838e+07	0.325868	1/1	0.982471	0.982471	0.982471	NA	N	NA
TYW1	7q11.21	6.71173e+07	0.325902	1/1	0.982402	0.982402	0.982402	NA	N	NA
SNRPF	12q23.1	95881390	0.325945	3/3	1.09794	1.67512	1.29205	0.331758	N	NA
AMZ2	17q24.2	6.82316e+07	0.325951	1/1	-0.982303	-0.982303	-0.982303	NA	N	NA
BRD3OS	9q34.2	1.3403e+08	0.326022	2/2	-0.17182	1.04773	0.437954	0.862351	N	NA
TMEM209	7q32.2	1.30186e+08	0.326137	1/1	-0.981924	-0.981924	-0.981924	NA	N	NA
H1-0	22q13.1	3.78063e+07	0.326446	1/1	0.981297	0.981297	0.981297	NA	N	NA
NT5C2	10q24.33	103182395	0.326689	1/1	0.980805	0.980805	0.980805	NA	Y	rs11813268
SMCHD1	18p11.32	2.73037e+06	0.326705	1/1	-0.980772	-0.980772	-0.980772	NA	N	NA
BID	22q11.21	17754454	0.327582	1/1	0.978995	0.978995	0.978995	NA	N	NA
NDUFS1	2q33.3	206137163	0.328161	1/1	-0.977824	-0.977824	-0.977824	NA	N	NA
DDX58	9p21.1	32490755	0.328217	1/1	-0.977712	-0.977712	-0.977712	NA	N	NA
EFR3A	8q24.22	1.31959e+08	0.328229	1/1	0.977687	0.977687	0.977687	NA	N	NA
TIMM10B	11p15.4	6483091	0.328512	2/2	1.09805	1.35607	1.22706	0.182449	N	NA
UHRF1BP1	6p21.31	3.48348e+07	0.328648	3/2	-1.14147	-0.325449	-0.60451	0.465141	N	NA
PDGFC	4q32.1	1.56866e+08	0.328697	1/1	0.976742	0.976742	0.976742	NA	N	NA
SCPEP1	17q22	5.69924e+07	0.329444	1/1	-0.975234	-0.975234	-0.975234	NA	N	NA
HOOK1	1p32.1	59845554	0.329527	1/1	0.975067	0.975067	0.975067	NA	N	NA
LINC00886	3q25.31	1.56782e+08	0.329712	2/2	0.603283	1.48861	1.04594	0.626019	N	NA
RIMS2	8q22.3	103878395	0.330297	1/1	-0.973516	-0.973516	-0.973516	NA	N	NA
KLHL42	12p11.22	27791544	0.330682	2/2	0.737858	1.34572	1.04179	0.429824	N	NA
AP3B1	5q14.1	78148512	0.330816	2/2	-0.163464	1.27073	0.553635	1.01413	N	NA
XPR1	1q25.3	1.80761e+08	0.331184	1/1	0.971732	0.971732	0.971732	NA	N	NA
LINC00294	11p13	3.30778e+07	0.331838	2/2	-1.47825	-1.3168	-1.39753	0.114164	N	NA
MRPL50	9q31.1	1.01393e+08	0.332498	2/2	0.207242	0.953644	0.580443	0.527786	N	NA
ALMS1	2p13.1	73505462	0.332962	1/1	-0.968165	-0.968165	-0.968165	NA	N	NA
DHRS9	2q31.1	169080478	0.333005	1/1	-0.968078	-0.968078	-0.968078	NA	N	NA
ERLEC1	2p16.2	5.381e+07	0.333438	1/1	0.967212	0.967212	0.967212	NA	N	NA
MED16	19p13.3	880424	0.333737	2/2	-1.12947	-0.463927	-0.796699	0.47061	N	NA
CBY1	22q13.1	38665243	0.333985	2/2	0.0530783	1.2775	0.665288	0.865795	Y	rs5995688
AZI2	3p24.1	2.8332e+07	0.334006	1/1	0.966076	0.966076	0.966076	NA	N	NA
GSAP	7q11.23	77363550	0.334052	3/3	-1.63058	0.25321	-0.606924	0.95248	N	NA
DPY19L1	7p14.2	3.49828e+07	0.334328	1/1	0.965432	0.965432	0.965432	NA	N	NA
ASL	7q11.21	6.60852e+07	0.33464	2/2	-1.47169	-1.10083	-1.28626	0.262237	N	NA
EHMT1	9q34.3	137744504	0.334946	1/1	0.964199	0.964199	0.964199	NA	N	NA
CCDC50	3q28	191363872	0.335318	2/2	-0.870757	-0.170463	-0.52061	0.495183	N	NA
MGST2	4q31.1	1.39703e+08	0.335642	1/1	0.962812	0.962812	0.962812	NA	N	NA
VPS37D	7q11.23	7.367e+07	0.335739	1/1	0.962619	0.962619	0.962619	NA	N	NA
UBE2F	2q37.3	2.38005e+08	0.336056	2/1	0.906062	1.00923	0.957647	0.0729527	N	NA
SEPTIN2	2q37.3	2.41335e+08	0.336958	2/2	0.275178	1.30496	0.790071	0.728168	N	NA
BMP8B	1p34.2	3.9773e+07	0.336998	2/2	-1.17958	0.410009	-0.384788	1.12401	N	NA
UCHL3	13q22.2	75577750	0.337058	2/2	-0.086275	0.753852	0.333789	0.59406	N	NA
HPS5	11p15.1	18300433	0.337347	2/2	0.0618308	1.04025	0.551041	0.691848	N	NA
BCAT1	12p12.1	2.48796e+07	0.337911	3/1	0.480839	1.49072	0.945993	0.509623	N	NA
PRX	19q13.2	4.04043e+07	0.338835	1/1	0.956471	0.956471	0.956471	NA	N	NA
TMEM14C	6p24.2	10727022	0.340506	2/2	0.457384	1.38531	0.921348	0.656144	N	NA
CRBN	3p26.2	3.16218e+06	0.340729	2/2	-1.4621	-0.683471	-1.07279	0.550576	N	NA
SUSD1	9q32	112108040	0.340849	1/1	-0.95249	-0.95249	-0.95249	NA	N	NA
SMU1	9p21.1	3.30592e+07	0.340981	2/2	0.187127	1.35987	0.773499	0.829256	N	NA
ZFAND2A	7p22.3	1156415	0.340991	3/3	0.982139	1.79353	1.41449	0.408315	N	NA
ALG10	12p11.1	34026081	0.342078	1/1	0.950068	0.950068	0.950068	NA	N	NA
WDR73	15q25.2	84646814	0.342383	2/2	-1.20432	0.45091	-0.376704	1.17042	N	NA
CTNNB1	3p22.1	4.12274e+07	0.342977	3/3	0.108518	1.72957	0.676053	0.913283	Y	rs9856633
SPCS3	4q34.2	1.76326e+08	0.343632	1/1	-0.947012	-0.947012	-0.947012	NA	N	NA
BTBD10	11p15.3	1.34257e+07	0.343842	1/1	0.946602	0.946602	0.946602	NA	N	NA
OR7E14P	11p15.1	17033511	0.344396	3/1	0.853371	1.02822	0.929728	0.0895046	N	NA
C1orf109	1p34.3	3.76869e+07	0.344641	2/2	0.721072	1.36595	1.04351	0.455999	N	NA
OS9	12q13.3	57707756	0.344752	2/2	-1.23515	0.998452	-0.11835	1.5794	N	NA
EP300	22q13.2	4.11363e+07	0.344994	3/3	1.42422	1.81803	1.60622	0.198591	N	NA
AHI1	6q23.3	1.35391e+08	0.34501	1/1	-0.944312	-0.944312	-0.944312	NA	N	NA
NBR2	17q21.31	43139611	0.345041	1/1	0.944251	0.944251	0.944251	NA	N	NA
C19orf54	19q13.2	4.07462e+07	0.345402	3/3	-0.279323	1.08932	0.368878	0.687178	N	NA
COBLL1	2q24.3	1.64749e+08	0.346435	1/1	0.941527	0.941527	0.941527	NA	N	NA
CEP68	2p14	65071685	0.347009	2/1	0.820304	1.05681	0.938558	0.167237	N	NA
SLC39A11	17q25.1	7.28693e+07	0.347164	1/1	0.940105	0.940105	0.940105	NA	N	NA
USP24	1p32.3	5.51409e+07	0.348502	1/1	0.937498	0.937498	0.937498	NA	N	NA
BCL9	1q21.2	1.47584e+08	0.34863	1/1	-0.93725	-0.93725	-0.93725	NA	N	NA
ZNF117	7q11.21	64989228	0.349148	1/1	0.936244	0.936244	0.936244	NA	N	NA
RYK	3q22.2	134158081	0.349196	2/2	-1.20787	-0.930981	-1.06943	0.195791	N	NA
CCR5	3p21.31	46373576	0.350497	1/1	0.933626	0.933626	0.933626	NA	N	NA
MRPL41	9q34.3	137552217	0.350973	1/1	0.932705	0.932705	0.932705	NA	N	NA
DUSP7	3p21.2	52052745	0.351081	1/1	0.932495	0.932495	0.932495	NA	N	NA
ALDH9A1	1q24.1	165680389	0.353102	2/2	0.0454995	0.893624	0.469562	0.599715	N	NA
PLPP3	1p32.2	56570031	0.35423	2/1	0.541742	1.29185	0.916797	0.530407	N	NA
SLC30A5	5q13.1	69112530	0.354905	1/1	-0.925117	-0.925117	-0.925117	NA	N	NA
CUTALP	9q33.2	1.2084e+08	0.354971	3/1	-1.0193	-0.787047	-0.908988	0.116563	N	NA
RNF166	16q24.3	8.87015e+07	0.355061	2/2	-0.78495	0.859981	0.0375153	1.16314	N	NA
PARK7	1p36.23	7969898	0.355414	1/1	-0.924139	-0.924139	-0.924139	NA	N	NA
MRC2	17q23.2	6.26606e+07	0.356611	1/1	0.921842	0.921842	0.921842	NA	N	NA
IMPA2	18p11.21	12005951	0.356844	2/2	1.14143	1.25949	1.20046	0.0834791	N	NA
U2SURP	3q23	143012611	0.357008	2/2	1.18015	1.42472	1.30244	0.172938	N	NA
TMEM97	17q11.2	2.83239e+07	0.357452	2/2	-1.38155	-1.29471	-1.33813	0.0614039	N	NA
ATF5	19q13.33	4.99313e+07	0.357508	1/1	0.920124	0.920124	0.920124	NA	N	NA
FAM174A	5q21.1	1.00561e+08	0.357685	1/1	0.919786	0.919786	0.919786	NA	N	NA
TMEM177	2q14.2	119682837	0.359584	1/1	0.916159	0.916159	0.916159	NA	N	NA
LINC00467	1q32.3	211409153	0.359762	2/2	-1.00329	0.0966467	-0.453324	0.777775	N	NA
CBX6	22q13.1	3.88668e+07	0.360247	1/1	-0.914894	-0.914894	-0.914894	NA	Y	rs5995688
NIPAL4	5q33.3	1.57467e+08	0.360298	1/1	0.914797	0.914797	0.914797	NA	N	NA
REV3L	6q21	1.11391e+08	0.360757	1/1	-0.913924	-0.913924	-0.913924	NA	N	NA
STIM2	4p15.2	26941491	0.360845	2/2	-1.22554	0.598126	-0.313709	1.28953	N	NA
C15orf65	15q21.3	5.54136e+07	0.361088	2/2	-1.02357	-0.107487	-0.565526	0.647765	N	NA
ANXA2	15q22.2	6.0375e+07	0.361102	2/2	-1.10166	-0.95081	-1.02624	0.106668	N	NA
SNX7	1p21.3	9.87111e+07	0.361501	2/2	-1.38843	-1.12292	-1.25567	0.187747	N	NA
B3GALT6	1p36.33	1233639	0.361595	1/1	0.91233	0.91233	0.91233	NA	N	NA
CYB5D1	17p13.1	7860014	0.362935	1/1	-0.909786	-0.909786	-0.909786	NA	N	NA
AKR1C1	10p15.1	4973268	0.363174	1/1	0.909335	0.909335	0.909335	NA	N	NA
GALC	14q31.3	8.79157e+07	0.363477	1/1	-0.90876	-0.90876	-0.90876	NA	N	NA
GTF2F1	19p13.3	6.38678e+06	0.365307	1/1	0.905298	0.905298	0.905298	NA	N	NA
ZNF106	15q15.1	42451982	0.365889	1/1	-0.9042	-0.9042	-0.9042	NA	N	NA
MANBA	4q24	102695882	0.366103	2/1	-0.980145	-0.805084	-0.892614	0.123787	N	NA
RNF13	3q25.1	1.49887e+08	0.367387	1/1	0.90138	0.90138	0.90138	NA	N	NA
TESK2	1p34.1	45417523	0.367571	3/1	-0.924049	-0.870757	-0.898587	0.0267249	N	NA
TGIF1	18p11.31	3435793	0.36815	1/1	0.899944	0.899944	0.899944	NA	N	NA
NEO1	15q24.1	7.31785e+07	0.369629	1/1	0.897168	0.897168	0.897168	NA	N	NA
LAP3	4p15.32	17592585	0.369965	2/2	-1.18708	-0.591678	-0.889378	0.421012	N	NA
CRELD2	22q13.33	4.99229e+07	0.370025	1/1	-0.896426	-0.896426	-0.896426	NA	N	NA
DXO	6p21.33	31971050	0.370256	1/1	0.895993	0.895993	0.895993	NA	Y	rs3132535
PLCB3	11q13.1	64260340	0.370327	1/1	-0.895862	-0.895862	-0.895862	NA	N	NA
NDUFS5	1p34.3	39030477	0.370478	3/3	1.15345	1.67995	1.48775	0.290591	N	NA
MZF1	19q13.43	58567753	0.37155	1/1	-0.893574	-0.893574	-0.893574	NA	N	NA
CLCF1	11q13.2	6.73692e+07	0.371604	1/1	0.893473	0.893473	0.893473	NA	N	NA
CD40	20q13.12	4.61241e+07	0.372013	3/3	0.0310595	1.53891	0.632677	0.798746	N	NA
CEP70	3q22.3	138544441	0.372559	2/2	-1.15212	-1.02888	-1.0905	0.0871447	N	NA
SLK	10q24.33	1.03998e+08	0.372984	1/1	0.890898	0.890898	0.890898	NA	Y	rs11813268
MCCC1	3q27.1	1.83066e+08	0.373045	1/1	-0.890783	-0.890783	-0.890783	NA	N	NA
CUTA	6p21.32	3.34174e+07	0.373523	1/1	-0.889893	-0.889893	-0.889893	NA	N	NA
C5orf22	5p13.3	31543670	0.374719	1/1	0.887669	0.887669	0.887669	NA	N	NA
GORAB	1q24.2	1.70543e+08	0.37553	1/1	-0.886163	-0.886163	-0.886163	NA	N	NA
XRCC1	19q13.31	43561892	0.375652	1/1	0.885936	0.885936	0.885936	NA	N	NA
GGNBP2	17q12	36567380	0.376153	1/1	0.885007	0.885007	0.885007	NA	N	NA
TBCK	4q24	106179141	0.376258	3/1	-0.951364	-0.764409	-0.88267	0.102863	N	NA
INSIG2	2q14.1	1.181e+08	0.376424	2/2	-1.34804	-0.506681	-0.927361	0.594933	N	NA
S100A10	1q21.3	151988387	0.376854	2/2	0.905989	1.36076	1.13338	0.321574	N	NA
ZRANB2	1p31.1	71072290	0.377119	1/1	-0.883217	-0.883217	-0.883217	NA	N	NA
C16orf87	16q11.2	4.68139e+07	0.3775	1/1	0.882512	0.882512	0.882512	NA	N	NA
GPX4	19p13.3	1.10539e+06	0.37777	1/1	0.882012	0.882012	0.882012	NA	N	NA
VPS37A	8p22	17274679	0.377964	2/2	0.732252	1.26213	0.997189	0.374678	N	NA
TK2	16q21	6.65303e+07	0.378004	1/1	0.88158	0.88158	0.88158	NA	N	NA
KIF5B	10p11.22	32032720	0.37836	1/1	0.880922	0.880922	0.880922	NA	N	NA
TRIM24	7q33	1.38525e+08	0.378383	1/1	-0.88088	-0.88088	-0.88088	NA	N	NA
LASP1	17q12	3.88958e+07	0.378877	1/1	0.879967	0.879967	0.879967	NA	N	NA
TRABD	22q13.33	5.01928e+07	0.37911	1/1	0.879536	0.879536	0.879536	NA	N	NA
SLC41A2	12q23.3	1.0488e+08	0.379112	1/1	0.879534	0.879534	0.879534	NA	N	NA
PER1	17p13.1	8148489	0.379299	1/1	0.879189	0.879189	0.879189	NA	N	NA
RIOX2	3q11.2	9.79571e+07	0.379333	1/1	0.879127	0.879127	0.879127	NA	N	NA
SLC18B1	6q23.2	1.32791e+08	0.379432	2/2	-0.91714	0.187544	-0.364798	0.781129	N	NA
ZDHHC4	7p22.1	6583404	0.379476	1/1	0.878862	0.878862	0.878862	NA	N	NA
DHX32	10q26.2	1.25866e+08	0.380178	2/2	0.335323	1.00501	0.670168	0.473542	N	NA
HNRNPA0	5q31.2	137750007	0.380431	1/1	0.877103	0.877103	0.877103	NA	N	NA
METRNL	17q25.3	8.30874e+07	0.38059	3/3	0.829017	1.30464	1.11027	0.249432	N	NA
POGLUT3	11q22.3	108485248	0.381373	2/1	0.871341	0.876983	0.874162	0.00398933	N	NA
ZNF562	19p13.2	9.65845e+06	0.3817	1/1	0.874768	0.874768	0.874768	NA	N	NA
EIF3B	7p22.3	2.36742e+06	0.382037	1/1	-0.87415	-0.87415	-0.87415	NA	N	NA
NSFL1C	20p13	1458002	0.382658	1/1	0.873009	0.873009	0.873009	NA	N	NA
ZNF79	9q33.3	127434873	0.382711	1/1	0.872912	0.872912	0.872912	NA	N	NA
MAP3K2	2q14.3	1.27344e+08	0.382808	1/1	0.872733	0.872733	0.872733	NA	N	NA
DDX59	1q32.1	2.00647e+08	0.382861	1/1	-0.872637	-0.872637	-0.872637	NA	N	NA
ANAPC13	3q22.2	134482211	0.38309	3/2	-0.444187	0.525447	-0.0684157	0.520308	N	NA
RILPL2	12q24.31	1.23426e+08	0.383856	1/1	-0.870813	-0.870813	-0.870813	NA	N	NA
EML3	11q12.3	6.26075e+07	0.384284	1/1	-0.87003	-0.87003	-0.87003	NA	N	NA
TMEM259	19p13.3	1.01541e+06	0.384749	1/1	0.869179	0.869179	0.869179	NA	N	NA
C12orf73	12q23.3	1.03953e+08	0.384752	1/1	-0.869174	-0.869174	-0.869174	NA	N	NA
LIN52	14q24.3	7.41432e+07	0.385143	2/2	-1.2972	-0.830505	-1.06385	0.330003	N	NA
ANKRD39	2q11.2	9.68473e+07	0.385439	2/2	-1.29727	-0.50969	-0.903482	0.556906	N	NA
PPP2R3C	14q13.2	35103992	0.385588	1/1	0.867647	0.867647	0.867647	NA	N	NA
PMPCA	9q34.3	136417201	0.386031	1/1	-0.866838	-0.866838	-0.866838	NA	N	NA
DDB1	11q12.2	6.1321e+07	0.386168	1/1	0.866588	0.866588	0.866588	NA	N	NA
SCCPDH	1q44	246746273	0.386286	2/2	-1.3611	0.124104	-0.618496	1.05019	N	NA
KANK2	19p13.2	1.1181e+07	0.386987	1/1	-0.865094	-0.865094	-0.865094	NA	N	NA
XRRA1	11q13.4	7.48785e+07	0.387425	1/1	-0.864297	-0.864297	-0.864297	NA	N	NA
MAN2A2	15q26.1	90912401	0.387706	2/2	-0.658948	1.17828	0.259666	1.29912	N	NA
NMNAT3	3q23	1.39619e+08	0.387955	1/1	0.863332	0.863332	0.863332	NA	N	NA
TATDN3	1q32.3	212804329	0.388106	1/1	-0.863058	-0.863058	-0.863058	NA	N	NA
TMEM192	4q32.3	1.6514e+08	0.388465	1/1	0.862405	0.862405	0.862405	NA	N	NA
TMOD1	9q22.33	9.75515e+07	0.388577	1/1	0.862201	0.862201	0.862201	NA	N	NA
PLPP6	9p24.1	4663776	0.389687	1/1	-0.860186	-0.860186	-0.860186	NA	N	NA
CDC42SE1	1q21.3	151060648	0.389766	1/1	0.860042	0.860042	0.860042	NA	N	NA
TFDP2	3q23	142046986	0.390094	2/2	0.474343	1.17058	0.82246	0.492311	N	NA
RTCA	1p21.2	1.00279e+08	0.390719	1/1	-0.858314	-0.858314	-0.858314	NA	N	NA
THUMPD2	2p22.1	3.97577e+07	0.391083	1/1	-0.857655	-0.857655	-0.857655	NA	N	NA
METTL4	18p11.32	2554517	0.391083	2/2	-0.486508	0.387273	-0.0496172	0.617857	N	NA
CTBS	1p22.3	8.4562e+07	0.391182	2/2	-1.17833	-1.01615	-1.09724	0.114682	N	NA
NCBP1	9q22.33	97653708	0.391866	1/1	0.856238	0.856238	0.856238	NA	N	NA
SERPINB9	6p25.2	2.89529e+06	0.392162	1/1	-0.855703	-0.855703	-0.855703	NA	N	NA
PNP	14q11.2	2.0473e+07	0.392216	1/1	-0.855605	-0.855605	-0.855605	NA	N	NA
LYSMD3	5q14.3	9.05226e+07	0.392293	2/2	-0.426915	1.04257	0.307825	1.03908	N	NA
MZT1	13q21.33	72717998	0.393288	1/1	-0.853669	-0.853669	-0.853669	NA	N	NA
POLR3D	8p21.3	22249867	0.393876	1/1	0.852609	0.852609	0.852609	NA	N	NA
SMIM15	5q12.1	61160086	0.394127	1/1	-0.852156	-0.852156	-0.852156	NA	N	NA
SNHG12	1p35.3	28580835	0.394539	1/1	-0.851415	-0.851415	-0.851415	NA	N	NA
IP6K2	3p21.31	48714178	0.394973	1/1	0.850633	0.850633	0.850633	NA	N	NA
PLEKHF2	8q22.1	95145235	0.39536	2/2	0.550793	1.35467	0.95273	0.568425	N	NA
PCED1B	12q13.11	4.71581e+07	0.395541	1/1	-0.849611	-0.849611	-0.849611	NA	N	NA
CRELD1	3p25.3	9939603	0.395679	1/1	-0.849364	-0.849364	-0.849364	NA	N	NA
NUCB2	11p15.1	1.72791e+07	0.396683	2/2	-1.32324	-1.06326	-1.19325	0.183828	N	NA
ASB3	2p16.2	53696416	0.397919	1/1	-0.845343	-0.845343	-0.845343	NA	N	NA
ITPA	20p13	3216369	0.398191	1/1	0.844857	0.844857	0.844857	NA	N	NA
LYL1	19p13.13	13101097	0.398437	1/1	-0.844416	-0.844416	-0.844416	NA	N	NA
KCNK6	19q13.2	3.8326e+07	0.398527	1/1	0.844255	0.844255	0.844255	NA	N	NA
MAP4K5	14q22.1	5.04898e+07	0.398821	2/2	0.0576701	1.3521	0.704886	0.915301	N	NA
ITGAE	17p13.2	3757908	0.398926	2/2	-0.499608	0.533854	0.0171233	0.730768	N	NA
SCO1	17p13.1	1.06854e+07	0.399787	1/1	-0.842002	-0.842002	-0.842002	NA	N	NA
ZSCAN29	15q15.3	4.33646e+07	0.401783	1/1	0.838442	0.838442	0.838442	NA	N	NA
PHTF1	1p13.2	113728160	0.402485	2/2	-0.281527	1.11267	0.415574	0.985849	N	NA
EXOC3	5p15.33	457556	0.403041	2/2	1.10198	1.32736	1.21467	0.159368	N	NA
SNRPD1	18q11.2	21622919	0.404241	1/1	-0.83407	-0.83407	-0.83407	NA	N	NA
AGPAT3	21q22.3	4.39264e+07	0.404778	1/1	0.833119	0.833119	0.833119	NA	N	NA
CYSTM1	5q31.3	140228604	0.405526	1/1	-0.831792	-0.831792	-0.831792	NA	N	NA
EXOC7	17q25.1	76101296	0.405953	1/1	-0.831036	-0.831036	-0.831036	NA	N	NA
ZFYVE16	5q14.1	80445696	0.406041	1/1	-0.830881	-0.830881	-0.830881	NA	N	NA
AGPS	2q31.2	177479885	0.406176	3/3	-0.751723	0.862528	0.201179	0.845697	N	NA
BTF3L4	1p32.3	5.20735e+07	0.406815	2/2	-0.771653	1.07195	0.150147	1.30362	N	NA
SLC26A2	5q32	1.49977e+08	0.406925	1/1	0.829317	0.829317	0.829317	NA	N	NA
RASSF5	1q32.1	2.06548e+08	0.407005	2/2	-0.758113	-0.260117	-0.509115	0.352137	N	NA
PHF11	13q14.2	4.95123e+07	0.40734	1/1	-0.828583	-0.828583	-0.828583	NA	N	NA
CD180	5q12.3	67188206	0.407784	1/1	0.8278	0.8278	0.8278	NA	N	NA
TMEM147	19q13.12	35546563	0.407861	2/2	-1.12561	-0.753152	-0.939381	0.263368	N	NA
SNHG18	5p15.31	9.54845e+06	0.408609	1/1	-0.826344	-0.826344	-0.826344	NA	N	NA
STRAP	12p12.3	1.58929e+07	0.408794	1/1	-0.826018	-0.826018	-0.826018	NA	N	NA
ACTR3C	7q36.1	1.50284e+08	0.409655	1/1	-0.824502	-0.824502	-0.824502	NA	Y	rs10233479
SASS6	1p21.2	100108259	0.409912	1/1	0.824048	0.824048	0.824048	NA	N	NA
ECHDC2	1p32.3	52911561	0.410052	1/1	-0.823802	-0.823802	-0.823802	NA	N	NA
TWNK	10q24.31	100990885	0.410064	1/1	0.823782	0.823782	0.823782	NA	N	NA
ZNF7	8q24.3	1.44838e+08	0.410253	1/1	0.823448	0.823448	0.823448	NA	N	NA
DHCR7	11q13.4	7.14405e+07	0.411179	1/1	0.821821	0.821821	0.821821	NA	N	NA
SRI	7q21.12	88216054	0.41131	2/2	1.0458	1.30287	1.17434	0.181777	N	NA
ANGEL1	14q24.3	7.68061e+07	0.411417	1/1	0.821403	0.821403	0.821403	NA	N	NA
GPR160	3q26.2	1.70062e+08	0.411597	1/1	0.821087	0.821087	0.821087	NA	Y	rs7621631
STMP1	7q33	135677957	0.411806	3/2	-1.00484	-0.162548	-0.6784	0.451965	N	NA
SPPL2A	15q21.2	5.0734e+07	0.412384	1/1	-0.819705	-0.819705	-0.819705	NA	N	NA
UBE2Q2	15q24.2	7.58722e+07	0.412513	1/1	-0.819479	-0.819479	-0.819479	NA	N	NA
C15orf39	15q24.2	75203906	0.412802	1/1	-0.818973	-0.818973	-0.818973	NA	N	NA
CNN2	19p13.3	1032827	0.413188	1/1	0.818296	0.818296	0.818296	NA	N	NA
IDUA	4p16.3	995780	0.413522	1/1	-0.817711	-0.817711	-0.817711	NA	N	NA
DDX49	19p13.11	18924447	0.413708	1/1	-0.817387	-0.817387	-0.817387	NA	N	NA
ATOX1	5q33.1	151757424	0.414076	1/1	-0.816742	-0.816742	-0.816742	NA	N	NA
YTHDC1	4q13.2	6.83302e+07	0.414455	1/1	0.816079	0.816079	0.816079	NA	N	NA
ACP4	19q13.33	50792817	0.414471	1/1	-0.816051	-0.816051	-0.816051	NA	N	NA
CWC25	17q12	38812898	0.414702	2/2	-1.30453	-0.187275	-0.745904	0.790021	N	NA
MSRA	8p23.1	1.02416e+07	0.415405	1/1	-0.81442	-0.81442	-0.81442	NA	N	NA
GUCD1	22q11.23	24548179	0.415638	1/1	-0.814012	-0.814012	-0.814012	NA	N	NA
ZNF211	19q13.43	57637218	0.416906	2/2	-0.416945	0.72713	0.155092	0.808983	N	NA
TAP2	6p21.32	32830286	0.417065	1/1	-0.811524	-0.811524	-0.811524	NA	N	NA
PLEKHB2	2q21.1	131229278	0.417077	1/1	-0.811503	-0.811503	-0.811503	NA	N	NA
PIGP	21q22.13	37068008	0.417389	3/2	1.27154	1.30134	1.2853	0.0150293	N	NA
VNN1	6q23.2	132697452	0.417552	3/3	-0.2262	1.18454	0.265249	0.796767	N	NA
PRRT3-AS1	3p25.3	9.9511e+06	0.417779	1/1	-0.810281	-0.810281	-0.810281	NA	N	NA
FAR1	11p15.3	13700507	0.417832	1/1	0.810189	0.810189	0.810189	NA	N	NA
PHYKPL	5q35.3	1.78221e+08	0.417984	1/1	0.809924	0.809924	0.809924	NA	N	NA
CTSS	1q21.3	150748018	0.418023	3/3	-0.058562	0.832543	0.256892	0.499293	N	NA
FKBP3	14q21.2	45125459	0.418288	1/1	0.809395	0.809395	0.809395	NA	N	NA
SMIM12	1p34.3	34786246	0.41833	1/1	-0.809321	-0.809321	-0.809321	NA	N	NA
DPM2	9q34.11	1.27936e+08	0.419111	1/1	0.807964	0.807964	0.807964	NA	N	NA
EIF2B1	12q24.31	123627086	0.419194	1/1	0.80782	0.80782	0.80782	NA	N	NA
CCDC115	2q21.1	130340316	0.419408	2/2	1.22849	1.29631	1.2624	0.0479559	N	NA
CYCS	7p15.3	25121958	0.419604	3/2	1.12437	1.41675	1.26578	0.146424	N	NA
TXNDC16	14q22.1	52491559	0.420174	1/1	-0.806119	-0.806119	-0.806119	NA	N	NA
WARS2	1p12	119085935	0.421106	1/1	0.804504	0.804504	0.804504	NA	N	NA
LINC00920	16q21	6.64103e+07	0.421361	2/1	-0.870431	-0.71236	-0.791396	0.111773	N	NA
CDIP1	16p13.3	4.52475e+06	0.42195	1/1	-0.803043	-0.803043	-0.803043	NA	N	NA
MGAT1	5q35.3	180800216	0.421969	1/1	-0.80301	-0.80301	-0.80301	NA	N	NA
P2RY2	11q13.4	73230354	0.422102	1/1	-0.80278	-0.80278	-0.80278	NA	N	NA
RNF14	5q31.3	141974310	0.422105	1/1	0.802774	0.802774	0.802774	NA	N	NA
TFDP1	13q34	113613097	0.42225	1/1	0.802523	0.802523	0.802523	NA	N	NA
KRTCAP3	2p23.3	2.74444e+07	0.422441	2/2	0.790877	1.09684	0.943859	0.216349	N	NA
CENPK	5q12.3	65540467	0.42331	3/3	-0.58632	0.224414	-0.316069	0.468072	N	NA
CMTR2	16q22.2	71285552	0.423359	1/1	-0.800608	-0.800608	-0.800608	NA	N	NA
HACD4	9p21.3	2.10156e+07	0.42343	3/2	1.07583	1.4204	1.2754	0.178648	Y	rs3731222
PITPNA-AS1	17p13.3	1517489	0.424332	2/2	0.634944	1.09375	0.864348	0.324426	N	NA
SLC25A1	22q11.21	19177160	0.424615	1/1	0.79844	0.79844	0.79844	NA	N	NA
SHTN1	10q25.3	1.17004e+08	0.424743	1/1	0.79822	0.79822	0.79822	NA	N	NA
SRSF7	2p22.1	3.87475e+07	0.424857	1/1	-0.798024	-0.798024	-0.798024	NA	N	NA
GTF3A	13q12.2	27430221	0.425392	1/1	0.797102	0.797102	0.797102	NA	N	NA
GPATCH1	19q13.11	3.31057e+07	0.425845	1/1	0.796322	0.796322	0.796322	NA	N	NA
LRRN2	1q32.1	204651454	0.425969	1/1	-0.796108	-0.796108	-0.796108	NA	N	NA
COL9A3	20q13.33	6.28287e+07	0.426739	2/2	-0.400994	0.669317	0.134162	0.756824	N	NA
GCC2	2q12.3	108479261	0.427856	1/1	0.792866	0.792866	0.792866	NA	N	NA
PMS1	2q32.2	189830857	0.428064	1/1	0.792508	0.792508	0.792508	NA	N	NA
HACL1	3p25.1	1.55813e+07	0.428947	1/1	0.790994	0.790994	0.790994	NA	N	NA
KANSL1-AS1	17q21.31	46195705	0.429589	3/1	-1.03982	-0.636096	-0.776915	0.227878	N	NA
ACOT13	6p22.3	24686050	0.43019	1/1	-0.788867	-0.788867	-0.788867	NA	N	NA
BRD3	9q34.2	134049420	0.430242	1/1	-0.788778	-0.788778	-0.788778	NA	N	NA
RUFY1	5q35.3	179580283	0.430557	1/1	-0.788239	-0.788239	-0.788239	NA	N	NA
LRRFIP2	3p22.2	3.71182e+07	0.431552	1/1	0.786538	0.786538	0.786538	NA	N	NA
RPN1	3q21.3	128650522	0.431758	1/1	-0.786186	-0.786186	-0.786186	NA	N	NA
CCAR2	8p21.3	2.26129e+07	0.431853	2/2	1.18786	1.20259	1.19523	0.0104092	N	NA
TRIP4	15q22.31	6.44215e+07	0.432315	2/2	0.648762	1.12288	0.885823	0.335255	N	NA
CHD7	8q12.2	60773384	0.432464	1/1	-0.784983	-0.784983	-0.784983	NA	N	NA
SYNCRIP	6q14.3	85625921	0.432517	1/1	0.784892	0.784892	0.784892	NA	N	NA
CIB1	15q26.1	90232011	0.433037	2/2	-0.995411	-0.290757	-0.643084	0.498266	N	NA
ADH5	4q23	9.90799e+07	0.433171	1/1	-0.783777	-0.783777	-0.783777	NA	N	NA
LYRM7	5q23.3	131188186	0.43343	1/1	0.783336	0.783336	0.783336	NA	N	NA
ZNF592	15q25.3	8.47775e+07	0.433476	1/1	-0.783258	-0.783258	-0.783258	NA	N	NA
KLHL7	7p15.3	23141836	0.433676	1/1	0.782917	0.782917	0.782917	NA	N	NA
HIRA	22q11.21	19389074	0.433922	1/1	-0.782498	-0.782498	-0.782498	NA	N	NA
GET1	21q22.2	39403113	0.433966	1/1	-0.782422	-0.782422	-0.782422	NA	N	NA
CPNE3	8q21.3	8.6538e+07	0.434052	3/2	-1.04265	-0.485698	-0.726382	0.286068	N	NA
B3GALNT2	1q42.3	235475821	0.434164	1/1	0.782086	0.782086	0.782086	NA	N	NA
PIH1D1	19q13.33	4.94499e+07	0.434894	2/2	0.60077	1.11878	0.859774	0.366287	N	NA
ACTR10	14q23.1	58217858	0.435326	2/2	1.05742	1.07141	1.06442	0.00989504	N	NA
F2R	5q13.3	76725948	0.435914	1/1	0.779111	0.779111	0.779111	NA	N	NA
SYNGR1	22q13.1	39367750	0.436135	3/2	-0.120036	0.5053	0.108596	0.344887	Y	rs5995688
RBIS	8q21.2	8.52172e+07	0.436419	3/1	-0.912125	-0.661487	-0.767262	0.12981	N	NA
STX8	17p13.1	9413531	0.43722	1/1	-0.776897	-0.776897	-0.776897	NA	N	NA
SNX16	8q21.13	8.18212e+07	0.437406	2/1	0.75928	0.788276	0.773778	0.0205035	N	NA
CDH2	18q12.1	2.80554e+07	0.437474	1/1	-0.776465	-0.776465	-0.776465	NA	N	NA
RNPEP	1q32.1	2.01994e+08	0.437484	1/1	0.776449	0.776449	0.776449	NA	N	NA
TRMT1L	1q25.3	1.85138e+08	0.437878	1/1	-0.775781	-0.775781	-0.775781	NA	N	NA
DMAC2L	14q21.3	50323941	0.43823	2/2	0.452137	1.18563	0.818883	0.518657	N	NA
OR8G2P	11q24.2	124225199	0.438432	1/1	-0.774843	-0.774843	-0.774843	NA	N	NA
FYTTD1	3q29	1.97762e+08	0.438694	1/1	-0.7744	-0.7744	-0.7744	NA	N	NA
TXNIP	1q21.1	145994507	0.438698	1/1	0.774394	0.774394	0.774394	NA	N	NA
APOBEC3B	22q13.1	3.89876e+07	0.439053	2/2	-1.0241	-0.518473	-0.771289	0.357535	Y	rs5995688
SLAIN1	13q22.3	7.7731e+07	0.439454	1/1	0.773116	0.773116	0.773116	NA	N	NA
TIAM1	21q22.11	3.13392e+07	0.439527	3/2	0.808315	1.4469	1.09088	0.32557	N	NA
CHRAC1	8q24.3	1.40514e+08	0.439887	1/1	0.772384	0.772384	0.772384	NA	N	NA
UBA52	19p13.11	18574640	0.440077	2/1	-0.920541	-0.615477	-0.768009	0.215713	N	NA
NKX3-2	4p15.33	13542669	0.440589	1/1	0.771199	0.771199	0.771199	NA	N	NA
SAP30BP	17q25.1	7.56877e+07	0.441141	1/1	-0.770267	-0.770267	-0.770267	NA	N	NA
SREK1IP1	5q12.3	6.47434e+07	0.442253	2/2	0.777893	1.27678	1.02734	0.352766	N	NA
CHPT1	12q23.2	1.01721e+08	0.443577	3/2	-1.09808	-0.581431	-0.798136	0.268194	N	NA
GOPC	6q22.1	1.17581e+08	0.444387	1/1	-0.764806	-0.764806	-0.764806	NA	N	NA
B4GALT5	20q13.13	4.96734e+07	0.444652	2/2	0.936821	1.27155	1.10418	0.236687	Y	rs6090899
SLC22A31	16q24.3	89198706	0.446531	1/1	0.761211	0.761211	0.761211	NA	N	NA
PIGN	18q21.33	6.20462e+07	0.447218	2/2	-0.474717	0.0834262	-0.195645	0.394667	N	NA
PEX6	6p21.1	42971523	0.447314	3/1	0.583919	0.900188	0.750244	0.158769	N	NA
TRIP6	7q22.1	1.0087e+08	0.447448	1/1	0.759676	0.759676	0.759676	NA	N	NA
CYP1B1	2p22.2	3.80884e+07	0.448445	1/1	0.75801	0.75801	0.75801	NA	N	NA
RRP8	11p15.4	6599344	0.44881	1/1	0.7574	0.7574	0.7574	NA	N	NA
DYNC1LI1	3p22.3	32548416	0.449478	1/1	-0.756286	-0.756286	-0.756286	NA	N	NA
SERBP1	1p31.3	6.74191e+07	0.449528	1/1	-0.756202	-0.756202	-0.756202	NA	N	NA
MZT2A	2q21.1	1.31479e+08	0.450501	3/2	-1.33954	-0.996185	-1.21375	0.18918	N	NA
MYO5C	15q21.2	52244063	0.450696	3/3	0.169412	1.12338	0.773389	0.525258	N	NA
ASF1B	19p13.12	1.41281e+07	0.450946	1/1	-0.75384	-0.75384	-0.75384	NA	N	NA
BORCS5	12p13.2	1.24142e+07	0.451109	2/2	-0.440783	0.924612	0.241914	0.96548	N	NA
PTHLH	12p11.22	2.79654e+07	0.451633	1/1	0.752695	0.752695	0.752695	NA	N	NA
ANKDD1A	15q22.31	6.49353e+07	0.452232	3/2	-1.17144	-0.828639	-1.04623	0.189151	N	NA
DPF2	11q13.1	65344057	0.452854	2/1	0.566697	0.915211	0.740954	0.246437	N	NA
POMGNT2	3p22.1	43092657	0.452945	2/2	-0.79316	0.113674	-0.339743	0.641229	N	NA
EIF3E	8q23.1	1.08303e+08	0.453127	1/1	-0.750212	-0.750212	-0.750212	NA	N	NA
PAAF1	11q13.4	7.39039e+07	0.453222	2/1	0.661139	0.828983	0.745061	0.118683	N	NA
GPR107	9q34.11	1.30097e+08	0.453321	1/1	0.74989	0.74989	0.74989	NA	N	NA
CYBC1	17q25.3	8.24467e+07	0.453675	1/1	-0.749302	-0.749302	-0.749302	NA	N	NA
DERL3	22q11.23	2.38368e+07	0.453837	1/1	-0.749033	-0.749033	-0.749033	NA	N	NA
SKAP1	17q21.32	4.82819e+07	0.454261	3/3	-1.41948	-1.01619	-1.24584	0.207399	N	NA
CCDC88B	11q13.1	64348869	0.454318	1/1	-0.748236	-0.748236	-0.748236	NA	N	NA
H2AX	11q23.3	1.19095e+08	0.454815	1/1	-0.747412	-0.747412	-0.747412	NA	N	NA
ANKEF1	20p12.2	1.00222e+07	0.454887	1/1	0.747293	0.747293	0.747293	NA	N	NA
PPA2	4q24	105421572	0.454946	1/1	0.747194	0.747194	0.747194	NA	N	NA
SNHG1	11q12.3	6.2854e+07	0.455276	1/1	0.746649	0.746649	0.746649	NA	N	NA
PPIP5K2	5q21.1	103166474	0.455657	1/1	0.746017	0.746017	0.746017	NA	N	NA
SCN3A	2q24.3	165145788	0.456617	1/1	-0.744428	-0.744428	-0.744428	NA	N	NA
TUBGCP2	10q26.3	133298729	0.457102	1/1	-0.743627	-0.743627	-0.743627	NA	N	NA
CMTM7	3p22.3	3.24374e+07	0.457564	3/2	-1.17155	-0.711372	-1.0151	0.263077	N	NA
MRPL9	1q21.3	1.51762e+08	0.458442	1/1	0.741416	0.741416	0.741416	NA	N	NA
GRAMD4	22q13.31	46627901	0.45893	1/1	0.740611	0.740611	0.740611	NA	N	NA
NXF1	11q12.3	6.27992e+07	0.459046	1/1	0.740418	0.740418	0.740418	NA	N	NA
C11orf80	11q13.2	6.6794e+07	0.459625	2/2	-1.2398	-0.887686	-1.06374	0.248981	N	NA
NDUFAF4	6q16.1	96893603	0.459933	2/2	-1.12532	-0.440767	-0.783043	0.484052	N	NA
SIVA1	14q32.33	1.04761e+08	0.460007	1/1	-0.738836	-0.738836	-0.738836	NA	N	NA
PTGER4	5p13.1	40686825	0.460198	1/1	-0.738522	-0.738522	-0.738522	NA	N	NA
TAF1A	1q41	2.22574e+08	0.460275	2/2	-1.21716	-0.608607	-0.912886	0.430315	N	NA
PTK2B	8p21.2	2.73854e+07	0.460522	1/1	0.737987	0.737987	0.737987	NA	N	NA
POLR1E	9p13.2	3.74948e+07	0.461174	2/2	-1.19487	-0.284066	-0.739468	0.644036	N	NA
ADTRP	6p24.1	11759550	0.461774	2/2	0.0989429	0.903298	0.50112	0.568765	N	NA
DDX42	17q23.3	63796460	0.462231	3/2	-1.20563	-0.360055	-0.843492	0.435643	N	NA
XPNPEP3	22q13.2	40894946	0.462522	1/1	0.734701	0.734701	0.734701	NA	N	NA
ORMDL1	2q32.2	1.89777e+08	0.463011	3/1	0.426427	0.933321	0.723803	0.264622	N	NA
FAM204A	10q26.11	1.1832e+08	0.463502	1/1	0.733093	0.733093	0.733093	NA	N	NA
ERO1B	1q42.3	236248350	0.463713	2/2	1.14105	1.20237	1.17171	0.0433628	N	NA
WDR83OS	19p13.13	12668744	0.463882	1/1	-0.732469	-0.732469	-0.732469	NA	N	NA
TBL2	7q11.23	73573164	0.464391	1/1	-0.731635	-0.731635	-0.731635	NA	N	NA
TWSG1	18p11.22	9.36859e+06	0.464823	1/1	-0.730928	-0.730928	-0.730928	NA	N	NA
NHEJ1	2q35	219115111	0.464905	1/1	0.730795	0.730795	0.730795	NA	N	NA
LRWD1	7q22.1	102469062	0.465169	1/1	0.730361	0.730361	0.730361	NA	N	NA
UBE2I	16p13.3	1317949	0.465529	1/1	0.729773	0.729773	0.729773	NA	N	NA
HYI	1p34.2	43452489	0.465692	1/1	0.729506	0.729506	0.729506	NA	N	NA
CGGBP1	3p11.1	8.81009e+07	0.46574	1/1	0.729427	0.729427	0.729427	NA	N	NA
NSF	17q21.31	4.66741e+07	0.465877	1/1	-0.729204	-0.729204	-0.729204	NA	N	NA
TAPT1	4p15.32	1.6194e+07	0.465921	1/1	0.729132	0.729132	0.729132	NA	N	NA
CCNC	6q16.2	99555606	0.465984	1/1	0.729028	0.729028	0.729028	NA	N	NA
CCL2	17q12	3.42562e+07	0.466255	1/1	0.728586	0.728586	0.728586	NA	N	NA
ETFA	15q24.3	7.62501e+07	0.466559	1/1	-0.728089	-0.728089	-0.728089	NA	N	NA
RB1CC1	8q11.23	5.26842e+07	0.467351	1/1	-0.726797	-0.726797	-0.726797	NA	N	NA
INPP5E	9q34.3	136434232	0.467541	1/1	-0.726487	-0.726487	-0.726487	NA	N	NA
RNF227	17p13.1	7914814	0.467646	1/1	-0.726315	-0.726315	-0.726315	NA	N	NA
POLR1D	13q12.2	2.76825e+07	0.467784	1/1	0.726089	0.726089	0.726089	NA	N	NA
MTHFD1L	6q25.1	150983783	0.468671	1/1	-0.724643	-0.724643	-0.724643	NA	N	NA
POLR1H	6p22.1	30061904	0.46879	1/1	-0.72445	-0.72445	-0.72445	NA	N	NA
MGME1	20p11.23	17980070	0.469488	2/2	0.65492	1.21759	0.936255	0.397868	N	NA
NMI	2q23.3	151280182	0.469775	3/2	0.598265	1.04892	0.832113	0.225808	N	NA
FBXO25	8p23.3	442198	0.470098	1/1	-0.72232	-0.72232	-0.72232	NA	N	NA
POLR2I	19q13.12	36114461	0.471603	1/1	0.719874	0.719874	0.719874	NA	N	NA
WDSUB1	2q24.2	1.59261e+08	0.472215	2/2	0.88167	1.17991	1.03079	0.210889	N	NA
ETFDH	4q32.1	158691355	0.472367	2/2	-0.841936	-0.324225	-0.58308	0.366077	N	NA
ADGRB1	8q24.3	1.42497e+08	0.473234	1/1	-0.717227	-0.717227	-0.717227	NA	N	NA
CFAP20	16q21	5.81215e+07	0.474991	1/1	-0.714382	-0.714382	-0.714382	NA	N	NA
SHMT1	17p11.2	1.83457e+07	0.475436	1/1	0.713662	0.713662	0.713662	NA	N	NA
HIBCH	2q32.2	190266964	0.47727	2/2	-0.0769128	0.448415	0.185751	0.371463	N	NA
NT5DC1	6q22.1	116175174	0.477363	1/1	-0.71055	-0.71055	-0.71055	NA	N	NA
PKHD1L1	8q23.1	109449834	0.477365	3/2	-0.229487	0.470211	0.119453	0.349853	N	NA
ISOC1	5q23.3	1.29104e+08	0.477481	1/1	-0.71036	-0.71036	-0.71036	NA	N	NA
RALB	2q14.2	120267387	0.478035	2/2	0.938471	1.12549	1.03198	0.132244	N	NA
TAF12	1p35.3	28618060	0.478759	1/1	-0.7083	-0.7083	-0.7083	NA	N	NA
PDLIM5	4q22.3	94560042	0.479078	1/1	-0.707786	-0.707786	-0.707786	NA	N	NA
IMPA1	8q21.13	8.16716e+07	0.479207	2/2	1.04357	1.2077	1.12563	0.116063	N	NA
NOL10	2p25.1	1.06304e+07	0.480318	1/1	0.705792	0.705792	0.705792	NA	N	NA
RBM6	3p21.31	50020026	0.480477	1/1	0.705535	0.705535	0.705535	NA	N	NA
PELO	5q11.2	52795980	0.4808	2/2	1.15727	1.16319	1.16023	0.00418788	N	NA
PHLDA1	12q21.2	7.60286e+07	0.480993	1/1	0.704706	0.704706	0.704706	NA	N	NA
PPDPF	20q13.33	6.35215e+07	0.481016	2/2	-1.16799	-0.780786	-0.974388	0.273794	N	NA
DENND5B	12p11.21	31486681	0.481591	1/1	0.703746	0.703746	0.703746	NA	N	NA
IDH3A	15q25.1	7.81517e+07	0.482196	2/2	-0.484383	0.736701	0.126159	0.863437	N	NA
FASTKD3	5p15.31	7864098	0.482225	1/1	-0.702729	-0.702729	-0.702729	NA	N	NA
MON1A	3p21.31	4.99187e+07	0.482815	1/1	0.701782	0.701782	0.701782	NA	N	NA
BANK1	4q24	101743049	0.48302	1/1	0.701453	0.701453	0.701453	NA	N	NA
NDUFA2	5q31.3	1.40643e+08	0.483225	1/1	-0.701125	-0.701125	-0.701125	NA	N	NA
POP5	12q24.31	120580083	0.483226	2/2	-0.0274502	0.802285	0.387417	0.586711	N	NA
OAS2	12q24.13	112995059	0.483303	1/1	-0.701001	-0.701001	-0.701001	NA	N	NA
PMM2	16p13.2	8.82568e+06	0.483303	1/1	-0.701	-0.701	-0.701	NA	N	NA
SUMF1	3p26.1	4.08404e+06	0.483318	3/1	-0.841854	-0.603629	-0.696252	0.127643	N	NA
MFF	2q36.3	2.27341e+08	0.484394	2/2	-0.597949	0.612868	0.00745912	0.856177	N	NA
SNX2	5q23.2	122804811	0.484622	2/2	0.118224	1.19079	0.654507	0.758418	Y	rs2162826
HELZ	17q24.2	6.71582e+07	0.484634	1/1	-0.698868	-0.698868	-0.698868	NA	N	NA
TPI1	12p13.31	6.86903e+06	0.484954	1/1	-0.698356	-0.698356	-0.698356	NA	N	NA
H6PD	1p36.22	9.25306e+06	0.485249	1/1	0.697885	0.697885	0.697885	NA	N	NA
RPH3AL	17p13.3	299322	0.485512	1/1	-0.697465	-0.697465	-0.697465	NA	N	NA
DENND2D	1p13.2	111195252	0.485674	1/1	0.697205	0.697205	0.697205	NA	N	NA
CCSER2	10q23.1	8.44236e+07	0.48592	2/2	-1.19404	-0.56633	-0.880183	0.443855	N	NA
HSPA13	21q11.2	1.43773e+07	0.486781	1/1	-0.695438	-0.695438	-0.695438	NA	Y	rs2822736
BCR	22q11.23	2.32489e+07	0.487796	1/1	-0.693818	-0.693818	-0.693818	NA	N	NA
CSE1L	20q13.13	49071603	0.488938	1/1	-0.691999	-0.691999	-0.691999	NA	Y	rs6090899
ZNF213	16p13.3	3.13629e+06	0.48926	2/2	-1.19271	-0.776561	-0.984638	0.294264	N	NA
SP3	2q31.1	1.73923e+08	0.490391	1/1	0.689687	0.689687	0.689687	NA	Y	rs16862227
ANLN	7p14.2	36421806	0.491305	1/1	0.688235	0.688235	0.688235	NA	N	NA
CSAD	12q13.13	53169294	0.491575	1/1	0.687806	0.687806	0.687806	NA	N	NA
TBRG4	7p13	4.51061e+07	0.491763	1/1	-0.687507	-0.687507	-0.687507	NA	N	NA
TSG101	11p15.1	1.84976e+07	0.491863	1/1	-0.687348	-0.687348	-0.687348	NA	N	NA
SLC16A9	10q21.2	59693383	0.492155	1/1	0.686886	0.686886	0.686886	NA	N	NA
CARD16	11q22.3	1.05071e+08	0.492371	2/2	-1.02677	-0.680035	-0.853405	0.245181	N	NA
VRK2	2p16.1	5.80338e+07	0.49261	2/2	0.772879	1.18873	0.980803	0.29405	N	NA
PSMD1	2q37.1	2.31115e+08	0.493687	1/1	0.684457	0.684457	0.684457	NA	N	NA
DCAF4	14q24.2	72943040	0.493712	2/2	1.00933	1.12324	1.06628	0.0805484	N	NA
DLG5	10q22.3	77858773	0.493873	1/1	0.684162	0.684162	0.684162	NA	N	NA
HSF4	16q22.1	67167313	0.493949	1/1	-0.684042	-0.684042	-0.684042	NA	N	NA
CLIP4	2p23.2	29148741	0.494229	2/2	0.821413	1.18294	1.00218	0.255639	N	NA
RUVBL1	3q21.3	128109346	0.494391	1/1	0.683342	0.683342	0.683342	NA	N	NA
RNGTT	6q15	8.87868e+07	0.494751	3/2	0.82071	1.27909	1.04774	0.229219	N	NA
SENP3	17p13.1	7566944	0.496165	1/1	-0.680536	-0.680536	-0.680536	NA	N	NA
GLDC	9p24.1	6589098	0.497312	2/2	-1.16334	-0.803639	-0.983492	0.25435	N	NA
MRPL10	17q21.32	4.78274e+07	0.498648	1/1	-0.676618	-0.676618	-0.676618	NA	N	NA
IFT20	17q11.2	28331907	0.499406	1/1	0.675425	0.675425	0.675425	NA	N	NA
FLVCR1	1q32.3	212878819	0.499514	1/1	0.675255	0.675255	0.675255	NA	N	NA
ATP6V1E1	22q11.21	1.76104e+07	0.500226	2/2	-0.512536	0.78091	0.134187	0.914605	N	NA
FANCG	9p13.3	3.50769e+07	0.500267	2/2	-1.15689	-0.987994	-1.07244	0.119426	N	NA
CASP10	2q33.1	201206152	0.500836	1/1	-0.673175	-0.673175	-0.673175	NA	N	NA
LRRC61	7q36.1	1.50331e+08	0.501012	1/1	-0.672898	-0.672898	-0.672898	NA	Y	rs10233479
SAR1A	10q22.1	70158906	0.502794	2/1	-0.709463	-0.628959	-0.669211	0.0569251	N	NA
HBS1L	6q23.3	135031717	0.503126	3/2	-1.21178	-0.72924	-1.0387	0.268626	N	NA
NT5DC2	3p21.1	5.25297e+07	0.503777	1/1	0.668559	0.668559	0.668559	NA	N	NA
BMP4	14q22.2	5.39542e+07	0.5044	1/1	0.667583	0.667583	0.667583	NA	N	NA
PROSER1	13q13.3	39023977	0.504443	1/1	0.667515	0.667515	0.667515	NA	N	NA
CDK14	7q21.13	90838507	0.504913	1/1	0.666779	0.666779	0.666779	NA	N	NA
TBC1D30	12q14.3	6.48203e+07	0.504948	2/2	-0.940081	-0.068198	-0.50414	0.616515	N	NA
GLUD1	10q23.2	8.70725e+07	0.505068	1/1	0.666537	0.666537	0.666537	NA	N	NA
NUCKS1	1q32.1	205731502	0.507225	1/1	0.663165	0.663165	0.663165	NA	N	NA
WDR41	5q14.1	7.75233e+07	0.50871	2/2	-0.0654282	0.426051	0.180312	0.347529	N	NA
IREB2	15q25.1	78469442	0.509042	1/1	-0.66033	-0.66033	-0.66033	NA	N	NA
HADHB	2p23.3	2.62668e+07	0.50926	1/1	-0.659991	-0.659991	-0.659991	NA	Y	rs7577599
RIF1	2q23.3	151458948	0.509998	1/1	-0.658841	-0.658841	-0.658841	NA	N	NA
SNAP47	1q42.13	227755013	0.511008	1/1	-0.657269	-0.657269	-0.657269	NA	N	NA
TOR1A	9q34.11	129818593	0.51129	1/1	-0.656831	-0.656831	-0.656831	NA	N	NA
ZNF174	16p13.3	3.40529e+06	0.512007	1/1	0.655715	0.655715	0.655715	NA	N	NA
KIF21B	1q32.1	200996552	0.51209	2/2	-1.15613	-0.0898459	-0.622989	0.753978	N	NA
C3orf70	3q27.2	185114949	0.512565	3/1	-0.692266	-0.615829	-0.653074	0.0382557	N	NA
ZNF37A	10p11.1	3.81223e+07	0.512802	2/2	-1.15493	-1.0611	-1.10802	0.0663476	N	NA
NCL	2q37.1	231468586	0.514421	2/2	0.525152	1.15117	0.838161	0.442661	N	NA
NPHP3	3q22.1	1.32702e+08	0.514611	2/2	-0.865601	0.569196	-0.148202	1.01455	N	NA
NPEPPSP1	17q12	3.82265e+07	0.515119	3/3	0.64422	1.45265	0.965544	0.428955	N	NA
NDUFS4	5q11.2	5.3622e+07	0.516147	1/1	0.649296	0.649296	0.649296	NA	N	NA
C20orf27	20p13	3.76064e+06	0.516718	1/1	-0.648413	-0.648413	-0.648413	NA	N	NA
MARK3	14q32.32	103444604	0.516725	1/1	0.648401	0.648401	0.648401	NA	N	NA
MGMT	10q26.3	1.29619e+08	0.518297	2/2	-1.07745	-0.983041	-1.03025	0.0667584	N	NA
MLLT6	17q12	38717534	0.51842	1/1	0.645783	0.645783	0.645783	NA	N	NA
CYBRD1	2q31.1	171540188	0.518617	1/1	0.645478	0.645478	0.645478	NA	N	NA
RTN4IP1	6q21	1.066e+08	0.519487	1/1	-0.644136	-0.644136	-0.644136	NA	Y	rs9386514
TMEM50B	21q22.11	3.34562e+07	0.519538	1/1	0.644058	0.644058	0.644058	NA	N	NA
TRG-AS1	7p14.1	38354891	0.51971	3/2	0.964823	1.19605	1.08789	0.116331	N	NA
MRPL37	1p32.3	5.42048e+07	0.520245	1/1	0.642968	0.642968	0.642968	NA	N	NA
LCOR	10q24.1	96914105	0.520417	1/1	0.642703	0.642703	0.642703	NA	N	NA
GIMAP2	7q36.1	150689669	0.520694	1/1	0.642275	0.642275	0.642275	NA	Y	rs10233479
IGSF22	11p15.1	18715271	0.5212	2/1	-0.708329	-0.569026	-0.638677	0.0985017	N	NA
PLCD1	3p22.2	38018569	0.521619	1/1	-0.640852	-0.640852	-0.640852	NA	N	NA
COMT	22q11.21	19955673	0.521794	2/2	-0.592514	0.293339	-0.149588	0.626393	N	NA
RAB24	5q35.3	177302471	0.521834	2/2	-0.9202	-0.11363	-0.516915	0.570331	N	NA
PNN	14q21.1	3.91792e+07	0.522906	1/1	0.638873	0.638873	0.638873	NA	N	NA
CTBP1	4p16.3	1230699	0.523943	2/2	0.169705	0.637432	0.403569	0.330733	N	NA
RNF187	1q42.13	2.28494e+08	0.524554	1/1	0.636341	0.636341	0.636341	NA	N	NA
HELB	12q14.3	66323068	0.524612	2/2	-1.13156	-0.874523	-1.00304	0.181754	N	NA
MCPH1	8p23.1	6527550	0.52564	1/1	0.634675	0.634675	0.634675	NA	N	NA
STAG1	3q22.3	1.36544e+08	0.527054	1/1	0.632509	0.632509	0.632509	NA	N	NA
ELMO1	7p14.1	3.71511e+07	0.527269	1/1	-0.632181	-0.632181	-0.632181	NA	N	NA
IGFBP6	12q13.13	5.30999e+07	0.52764	1/1	-0.631613	-0.631613	-0.631613	NA	N	NA
CFD	19p13.3	861652	0.527997	1/1	-0.631066	-0.631066	-0.631066	NA	N	NA
STX7	6q23.2	1.3248e+08	0.52808	1/1	-0.630939	-0.630939	-0.630939	NA	N	NA
MR1	1q25.3	181047656	0.529117	1/1	-0.629355	-0.629355	-0.629355	NA	N	NA
ZFP1	16q23.1	75160365	0.529379	1/1	-0.628955	-0.628955	-0.628955	NA	Y	rs8050262
TMEM52B	12p13.2	10181173	0.529408	2/2	-0.484546	0.0810279	-0.201759	0.399921	N	NA
CTNNA2	2p12	79917046	0.529542	2/2	0.278084	1.01834	0.648211	0.523439	N	NA
MRPL36	5p15.33	1.79988e+06	0.530735	3/3	1.01206	1.39317	1.13941	0.219769	N	NA
TTC19	17p12	1.60224e+07	0.530968	2/2	0.0956227	0.800343	0.447983	0.498313	Y	rs34562254
FBXO45	3q29	196578835	0.531513	1/1	0.625698	0.625698	0.625698	NA	N	NA
MRPL51	12p13.31	6.49286e+06	0.531991	1/1	-0.624969	-0.624969	-0.624969	NA	N	NA
SLC35F5	2q14.1	113730852	0.532336	2/2	1.02532	1.03252	1.02892	0.00509272	N	NA
CEBPB	20q13.13	50191749	0.532596	1/1	0.624048	0.624048	0.624048	NA	N	NA
BBS10	12q21.2	7.63464e+07	0.53282	1/1	0.623708	0.623708	0.623708	NA	N	NA
SDHAF1	19q13.12	35995750	0.532935	1/1	0.623532	0.623532	0.623532	NA	N	NA
NQO2	6p25.2	3003871	0.53356	3/2	-1.11528	-0.873297	-0.965416	0.130918	N	NA
DHX33	17p13.2	5.45495e+06	0.533681	1/1	-0.622396	-0.622396	-0.622396	NA	N	NA
TMEM200A	6q23.1	130404542	0.534168	2/2	0.455813	1.11986	0.787834	0.469549	N	NA
KYAT3	1p22.2	88964363	0.534819	3/2	-0.185626	0.818039	0.461959	0.561754	N	NA
RIDA	8q22.2	9.81098e+07	0.535527	1/1	-0.619592	-0.619592	-0.619592	NA	N	NA
PARN	16p13.12	14534214	0.535985	1/1	0.618896	0.618896	0.618896	NA	N	NA
STARD5	15q25.1	81316618	0.536056	2/2	0.300005	0.893692	0.596849	0.4198	N	NA
PRR5	22q13.31	44703114	0.536796	1/1	0.617665	0.617665	0.617665	NA	N	NA
LRPPRC	2p21	43941225	0.537814	2/1	-0.797704	-0.428804	-0.613254	0.260852	N	NA
CD59	11p13	3.37197e+07	0.537851	2/2	-0.902031	-0.782521	-0.842276	0.0845063	N	NA
NOM1	7q36.3	156961444	0.537996	1/1	-0.615847	-0.615847	-0.615847	NA	N	NA
TRPT1	11q13.1	6.4225e+07	0.538392	1/1	0.615247	0.615247	0.615247	NA	N	NA
BRAP	12q24.12	111664051	0.538547	1/1	0.615012	0.615012	0.615012	NA	N	NA
LLGL1	17p11.2	18235255	0.538846	1/1	0.614559	0.614559	0.614559	NA	N	NA
EHD4	15q15.1	41934245	0.539176	1/1	-0.61406	-0.61406	-0.61406	NA	N	NA
PPP6C	9q33.3	125168256	0.539215	1/1	-0.614001	-0.614001	-0.614001	NA	N	NA
TBC1D14	4p16.1	6971180	0.539507	1/1	0.613558	0.613558	0.613558	NA	N	NA
GAS6	13q34	1.13842e+08	0.539709	1/1	-0.613253	-0.613253	-0.613253	NA	N	NA
TMEM33	4p13	41947966	0.539827	1/1	-0.613075	-0.613075	-0.613075	NA	N	NA
NDUFA11	19p13.3	5897641	0.540523	1/1	0.612023	0.612023	0.612023	NA	N	NA
MROH1	8q24.3	1.44205e+08	0.540533	1/1	0.612007	0.612007	0.612007	NA	N	NA
EFCAB11	14q32.11	89874723	0.540844	1/1	-0.611538	-0.611538	-0.611538	NA	N	NA
TKT	3p21.1	53240382	0.540856	1/1	-0.61152	-0.61152	-0.61152	NA	N	NA
GAR1	4q25	109820125	0.541097	1/1	0.611155	0.611155	0.611155	NA	N	NA
BMT2	7q31.1	112879511	0.541643	1/1	-0.610331	-0.610331	-0.610331	NA	N	NA
MYO6	6q14.1	75834369	0.541796	1/1	-0.610099	-0.610099	-0.610099	NA	N	NA
TMEM43	3p25.1	1.41343e+07	0.541831	1/1	-0.610046	-0.610046	-0.610046	NA	N	NA
PTGES2	9q34.11	1.28125e+08	0.541835	1/1	0.610041	0.610041	0.610041	NA	N	NA
MRPL32	7p14.1	42940667	0.54198	2/2	0.534524	0.979984	0.757254	0.314987	N	NA
TMEM50A	1p36.11	25350339	0.543233	2/1	-1.23668	0.0347107	-0.600985	0.899009	N	NA
ALAD	9q32	113393801	0.543265	1/1	0.607882	0.607882	0.607882	NA	N	NA
ADI1	2p25.3	3.50845e+06	0.543391	2/2	-0.107496	0.595297	0.243901	0.49695	N	NA
FASTKD1	2q31.1	1.69551e+08	0.543711	1/1	0.60721	0.60721	0.60721	NA	N	NA
MTPAP	10p11.23	3.03421e+07	0.543875	3/2	-1.09838	0.0436196	-0.43641	0.592343	N	NA
CARD8-AS1	19q13.33	48256937	0.544285	2/2	-0.893344	-0.3528	-0.623072	0.382222	N	NA
BBS2	16q13	5.65242e+07	0.544652	2/2	0.611695	0.963798	0.787747	0.248975	N	NA
POLR2D	2q14.3	127850854	0.544987	2/2	0.479678	0.810784	0.645231	0.234128	N	NA
CCT8	21q21.3	29064801	0.545084	2/2	1.01871	1.06406	1.04138	0.0320676	N	NA
ATRN	20p13	3561068	0.545813	1/1	0.604045	0.604045	0.604045	NA	N	NA
TTL	2q14.1	1.12512e+08	0.545823	1/1	0.604031	0.604031	0.604031	NA	N	NA
QRSL1	6q21	1.06649e+08	0.545891	1/1	0.603929	0.603929	0.603929	NA	Y	rs9386514
GALE	1p36.11	23798190	0.546015	1/1	0.603742	0.603742	0.603742	NA	N	NA
TTLL12	22q13.2	43176878	0.546356	1/1	0.60323	0.60323	0.60323	NA	N	NA
PFDN1	5q31.3	140274074	0.547463	1/1	0.601566	0.601566	0.601566	NA	N	NA
ZNF362	1p35.1	3.32786e+07	0.548282	1/1	-0.600336	-0.600336	-0.600336	NA	N	NA
STK39	2q24.3	1.68101e+08	0.548658	2/2	-1.0935	-0.558239	-0.825868	0.378484	N	NA
TMTC2	12q21.31	82910875	0.549199	1/1	0.59896	0.59896	0.59896	NA	N	NA
FHIT	3p14.2	60499368	0.550037	1/1	0.597704	0.597704	0.597704	NA	N	NA
GATD3A	21q22.3	44171862	0.550114	1/1	-0.597589	-0.597589	-0.597589	NA	N	NA
MRPL48	11q13.4	7.38265e+07	0.550593	2/2	0.83009	0.932781	0.881436	0.0726135	N	NA
C19orf12	19q12	29707363	0.550622	1/1	0.596829	0.596829	0.596829	NA	N	NA
GTF2H1	11p15.1	18344670	0.550666	3/2	0.880448	1.07348	0.946664	0.109864	N	NA
USP6NL	10p14	11536088	0.551228	2/2	0.36658	0.971586	0.669083	0.427803	N	NA
CCN2	6q23.2	131949774	0.553799	3/3	-0.686191	0.44874	-0.284032	0.635606	N	NA
DAPK3	19p13.3	3964788	0.553902	1/1	-0.591924	-0.591924	-0.591924	NA	Y	rs11085015
GOLIM4	3q26.2	1.68052e+08	0.554811	1/1	0.590566	0.590566	0.590566	NA	N	NA
SFT2D2	1q24.2	1.68239e+08	0.555372	2/2	-1.00551	-0.617378	-0.811445	0.274452	N	NA
HOTAIRM1	7p15.2	27097956	0.555761	3/2	-0.0463003	0.547097	0.1816	0.319734	N	NA
DNAJC12	10q21.3	6.78174e+07	0.556362	1/1	0.588254	0.588254	0.588254	NA	N	NA
NPC1	18q11.2	23546345	0.556612	3/3	0.10311	1.2501	0.578539	0.59812	N	NA
MRI1	19p13.13	13769402	0.556791	1/1	-0.587614	-0.587614	-0.587614	NA	N	NA
MILR1	17q23.3	64458840	0.557011	1/1	-0.587287	-0.587287	-0.587287	NA	N	NA
KCTD20	6p21.31	36466955	0.557018	1/1	0.587276	0.587276	0.587276	NA	N	NA
PCCA	13q32.3	100309726	0.557579	1/1	-0.586441	-0.586441	-0.586441	NA	N	NA
CAB39	2q37.1	2.30767e+08	0.557716	1/1	-0.586238	-0.586238	-0.586238	NA	N	NA
DOHH	19p13.3	3.49575e+06	0.558448	1/1	-0.585148	-0.585148	-0.585148	NA	Y	rs11085015
SARNP	12q13.2	5.57851e+07	0.558566	1/1	0.584973	0.584973	0.584973	NA	N	NA
RBM43	2q23.3	1.51255e+08	0.559618	1/1	0.583409	0.583409	0.583409	NA	N	NA
ZNRF3	22q12.1	28970530	0.560872	1/1	-0.581547	-0.581547	-0.581547	NA	N	NA
TMEM9B	11p15.4	8.95611e+06	0.561006	3/3	0.594644	1.32163	0.867232	0.396129	N	NA
CBR1	21q22.12	3.60716e+07	0.561682	1/1	-0.580346	-0.580346	-0.580346	NA	N	NA
NEMP1	12q13.3	57071853	0.562061	2/2	-0.813061	0.675095	-0.0689831	1.05229	N	NA
LINC00667	18p11.31	5264217	0.562117	2/2	-0.923053	-0.457784	-0.690418	0.328995	N	NA
AOAH	7p14.2	36618745	0.563127	1/1	-0.578204	-0.578204	-0.578204	NA	N	NA
TMX4	20p12.3	7.99858e+06	0.563548	2/2	-1.07026	-0.913227	-0.991745	0.111042	N	NA
TMEM263	12q23.3	1.06967e+08	0.56395	1/1	0.576985	0.576985	0.576985	NA	N	NA
RPL14	3p22.1	4.04629e+07	0.564105	1/1	0.576755	0.576755	0.576755	NA	N	NA
SNHG17	20q11.23	3.84275e+07	0.564767	3/1	-0.691672	-0.470611	-0.568148	0.112799	N	NA
HAGH	16p13.3	1.81139e+06	0.564816	2/2	0.0888514	0.597655	0.343253	0.359779	N	NA
EIF2AK1	7p22.1	6040711	0.565089	2/2	-0.409314	0.449543	0.0201145	0.607303	N	NA
DCAF13	8q22.3	1.03429e+08	0.565143	1/1	-0.575219	-0.575219	-0.575219	NA	N	NA
TOR1B	9q34.11	129807219	0.565196	2/2	0.79354	0.997855	0.895698	0.144473	N	NA
UCP2	11q13.4	7.39788e+07	0.56555	1/1	-0.574617	-0.574617	-0.574617	NA	N	NA
ZMPSTE24	1p34.2	4.02761e+07	0.566528	1/1	0.573173	0.573173	0.573173	NA	N	NA
P2RX5	17p13.2	3.68422e+06	0.566784	2/2	-0.451388	0.521844	0.0352279	0.688179	N	NA
DARS1	2q21.3	1.35946e+08	0.56698	1/1	-0.572504	-0.572504	-0.572504	NA	N	NA
MYO5B	18q21.1	50008968	0.567115	2/2	0.285743	0.946619	0.616181	0.46731	N	NA
NAF1	4q32.2	1.63138e+08	0.567414	1/1	-0.571864	-0.571864	-0.571864	NA	N	NA
C1QBP	17p13.2	5.4408e+06	0.567932	1/1	-0.5711	-0.5711	-0.5711	NA	N	NA
TNFSF8	9q33.1	114911969	0.568402	1/1	-0.570406	-0.570406	-0.570406	NA	N	NA
SMAD5	5q31.1	136160796	0.568679	1/1	0.569998	0.569998	0.569998	NA	N	NA
MAPRE2	18q12.1	35060199	0.570344	1/1	0.567546	0.567546	0.567546	NA	N	NA
BORA	13q21.33	7.2742e+07	0.57039	1/1	-0.567478	-0.567478	-0.567478	NA	N	NA
DTD2	14q12	31451771	0.570663	1/1	0.567075	0.567075	0.567075	NA	N	NA
KMT2E-AS1	7q22.3	105013801	0.570868	1/1	0.566774	0.566774	0.566774	NA	N	NA
KANSL2	12q13.11	4.86677e+07	0.570922	1/1	-0.566694	-0.566694	-0.566694	NA	N	NA
MORC1	3q13.13	109038191	0.572088	2/2	-0.899508	-0.211354	-0.555431	0.486599	N	NA
CFL2	14q13.1	34711968	0.573099	1/1	0.563493	0.563493	0.563493	NA	N	NA
PGAP6	16p13.3	378950	0.573116	1/1	-0.563468	-0.563468	-0.563468	NA	N	NA
DISP2	15q15.1	40368420	0.573338	1/1	0.563143	0.563143	0.563143	NA	N	NA
ABHD5	3p21.33	4.37122e+07	0.573416	1/1	0.563028	0.563028	0.563028	NA	N	NA
LAMP3	3q27.1	183143027	0.573548	3/3	1.04788	1.34778	1.18681	0.15116	N	NA
LYN	8q12.1	55947002	0.573672	1/1	-0.562651	-0.562651	-0.562651	NA	N	NA
VSIR	10q22.1	71760538	0.573991	1/1	-0.562184	-0.562184	-0.562184	NA	N	NA
LITAF	16p13.13	1.15921e+07	0.574336	2/2	0.169071	0.903469	0.53627	0.519297	N	NA
TRPV2	17p11.2	16426287	0.574385	1/1	-0.561605	-0.561605	-0.561605	NA	Y	rs34562254
CRYL1	13q12.11	2.04648e+07	0.575987	1/1	-0.559255	-0.559255	-0.559255	NA	N	NA
GNL3	3p21.1	5.26878e+07	0.576362	1/1	0.558707	0.558707	0.558707	NA	N	NA
IRAK1BP1	6q14.1	7.8907e+07	0.576989	2/2	-1.04761	-0.932786	-0.9902	0.0811951	N	NA
ACBD3	1q42.12	226165710	0.577447	2/1	-0.68496	-0.415004	-0.549982	0.190888	N	NA
HSD17B4	5q23.1	119544832	0.577948	2/2	-1.01697	-0.807146	-0.912057	0.148366	N	NA
NUDT14	14q32.33	1.05177e+08	0.578998	1/1	0.554849	0.554849	0.554849	NA	N	NA
LARS2	3p21.31	4.54716e+07	0.579123	1/1	-0.554667	-0.554667	-0.554667	NA	N	NA
CYB5R3	22q13.2	42668300	0.579935	1/1	-0.55348	-0.55348	-0.55348	NA	N	NA
PIP5K1C	19p13.3	3.66533e+06	0.580182	3/3	0.383674	1.17977	0.897617	0.4458	Y	rs11085015
ESD	13q14.2	46784338	0.580802	1/1	0.552214	0.552214	0.552214	NA	N	NA
IVD	15q15.1	40420716	0.581144	2/2	-1.01109	-0.951393	-0.981239	0.0422085	N	NA
ACSL3	2q36.1	2.22903e+08	0.581226	1/1	-0.551595	-0.551595	-0.551595	NA	N	NA
NAGA	22q13.2	42064588	0.581465	2/2	0.16352	0.878656	0.521088	0.505678	N	NA
RGS10	10q26.11	119521268	0.582152	1/1	0.550244	0.550244	0.550244	NA	N	NA
MVB12A	19p13.11	17419723	0.58232	2/2	0.458575	1.0399	0.749236	0.411057	N	NA
GPBP1L1	1p34.1	4.56577e+07	0.583727	1/1	0.547949	0.547949	0.547949	NA	N	NA
SFXN4	10q26.11	1.19153e+08	0.583753	1/1	-0.547912	-0.547912	-0.547912	NA	N	NA
REEP2	5q31.2	138443013	0.584152	1/1	-0.547329	-0.547329	-0.547329	NA	N	NA
SNX3	6q21	108236234	0.584335	1/1	-0.547063	-0.547063	-0.547063	NA	N	NA
TRIM4	7q22.1	9.98982e+07	0.58437	3/2	-0.931493	-0.358509	-0.65098	0.286679	N	NA
IFFO2	1p36.13	18930478	0.584472	1/1	-0.546865	-0.546865	-0.546865	NA	N	NA
GABARAPL1	12p13.2	10217793	0.58452	1/1	0.546794	0.546794	0.546794	NA	N	NA
CEBPG	19q13.11	3.33782e+07	0.584779	1/1	0.546417	0.546417	0.546417	NA	N	NA
GALNT6	12q13.13	51372057	0.585636	1/1	-0.545171	-0.545171	-0.545171	NA	N	NA
GSE1	16q24.1	8.54229e+07	0.585919	1/1	-0.544759	-0.544759	-0.544759	NA	N	NA
TSEN15	1q25.3	1.84088e+08	0.5869	2/2	-0.735338	0.352875	-0.191232	0.769483	N	NA
MUL1	1p36.12	2.05038e+07	0.588259	1/1	-0.54136	-0.54136	-0.54136	NA	N	NA
SMDT1	22q13.2	4.2082e+07	0.588294	3/1	-0.62875	-0.443981	-0.541075	0.0927435	N	NA
UBP1	3p22.3	3.34149e+07	0.588538	1/1	-0.540955	-0.540955	-0.540955	NA	N	NA
IL16	15q25.1	8.12368e+07	0.588551	2/1	0.508589	0.565044	0.536817	0.0399197	N	NA
RSRC1	3q25.32	1.58326e+08	0.588612	1/1	-0.540849	-0.540849	-0.540849	NA	N	NA
MCM7	7q22.1	100097334	0.58936	1/1	0.539764	0.539764	0.539764	NA	N	NA
FTCDNL1	2q33.1	199805868	0.589597	3/1	0.503252	0.583748	0.536149	0.0422139	N	NA
ZNF559	19p13.2	9337467	0.589936	2/2	0.702	1.00526	0.853631	0.214438	N	NA
GDI2	10p15.1	5.80368e+06	0.590061	1/1	-0.538747	-0.538747	-0.538747	NA	N	NA
DGCR11	22q11.21	1.90473e+07	0.590603	2/2	-0.536786	0.850705	0.156959	0.981104	N	NA
GALNS	16q24.3	88835352	0.591446	1/1	0.536742	0.536742	0.536742	NA	N	NA
GOLT1B	12p12.1	2.15101e+07	0.591884	1/1	0.536108	0.536108	0.536108	NA	N	NA
ZNF823	19p13.2	11730137	0.591961	1/1	-0.535997	-0.535997	-0.535997	NA	N	NA
CDC25B	20p13	3.79645e+06	0.592358	1/1	0.535422	0.535422	0.535422	NA	N	NA
TTC38	22q13.31	4.6281e+07	0.592541	2/2	-0.524585	0.12698	-0.198802	0.460726	N	NA
WDR7	18q21.31	56840577	0.593267	1/1	0.534107	0.534107	0.534107	NA	N	NA
SWT1	1q25.3	1.85224e+08	0.594007	1/1	-0.533038	-0.533038	-0.533038	NA	N	NA
ATP6V1E2	2p21	4.65167e+07	0.594144	1/1	0.532841	0.532841	0.532841	NA	N	NA
C7orf50	7p22.3	1067623	0.594232	1/1	0.532713	0.532713	0.532713	NA	N	NA
ERGIC2	12p11.22	2.93593e+07	0.5946	1/1	0.532182	0.532182	0.532182	NA	N	NA
MGST3	1q24.1	1.65647e+08	0.594675	2/2	0.856721	1.01692	0.936819	0.113276	N	NA
SRBD1	2p21	4.55004e+07	0.594989	1/1	0.53162	0.53162	0.53162	NA	N	NA
CCDC152	5p12	4.27796e+07	0.595072	1/1	-0.531501	-0.531501	-0.531501	NA	N	NA
TIPARP	3q25.31	1.5669e+08	0.595825	1/1	0.530413	0.530413	0.530413	NA	N	NA
ATXN1	6p22.3	1.65303e+07	0.596824	2/2	-0.121385	0.811694	0.345155	0.659786	N	NA
MFSD14B	9q22.32	9.44178e+07	0.596926	1/1	-0.528826	-0.528826	-0.528826	NA	N	NA
ENTPD1	10q24.1	9.57945e+07	0.59697	2/2	-0.248762	0.13773	-0.0555156	0.273291	N	NA
FAM149A	4q35.1	186139878	0.597989	3/2	-0.550422	-0.0165622	-0.351235	0.29158	N	NA
PCBP2	12q13.13	53466632	0.598056	3/3	-0.612955	-0.00289354	-0.285946	0.307397	N	NA
SIGMAR1	9p13.3	34636283	0.598371	1/1	0.526745	0.526745	0.526745	NA	N	NA
PPP1R21	2p16.3	4.8478e+07	0.598389	3/1	0.477513	0.549614	0.517403	0.0366587	N	NA
GPR65	14q31.3	88009973	0.598462	2/2	0.352862	1.0068	0.679829	0.462402	N	NA
NTAQ1	8q24.13	123443377	0.599096	2/1	0.467898	0.568348	0.518123	0.071029	N	NA
MRPS7	17q25.1	75264025	0.599517	3/3	-1.16011	0.309266	-0.358329	0.743825	N	NA
TM9SF4	20q11.21	32138486	0.600429	1/1	0.523783	0.523783	0.523783	NA	N	NA
OGFOD3	17q25.3	8.24039e+07	0.600649	3/3	-0.959094	-0.224883	-0.684759	0.400732	N	NA
ZNF232	17p13.2	5.11433e+06	0.600658	2/2	-0.0416143	0.784841	0.371613	0.584392	N	NA
TLK1	2q31.1	1.71111e+08	0.601213	2/2	-1.0064	-0.900606	-0.953501	0.0748049	N	NA
ARNT2	15q25.1	8.05011e+07	0.60311	1/1	0.519933	0.519933	0.519933	NA	N	NA
IL6ST	5q11.2	5.59651e+07	0.603785	2/2	-0.903837	-0.821048	-0.862442	0.0585407	N	NA
TRNT1	3p26.2	3138906	0.604329	3/3	-1.21208	-0.256435	-0.645661	0.501859	N	NA
HOXB7	17q21.32	48620402	0.604541	1/1	-0.517882	-0.517882	-0.517882	NA	N	NA
SERPINB9P1	6p25.2	2.86632e+06	0.604917	1/1	0.517343	0.517343	0.517343	NA	N	NA
TMEM216	11q12.2	6.13956e+07	0.604946	1/1	0.517302	0.517302	0.517302	NA	N	NA
ENPP4	6p21.1	4.61383e+07	0.604948	1/1	-0.517298	-0.517298	-0.517298	NA	N	NA
CDADC1	13q14.2	49270705	0.60518	2/2	0.0845071	0.968007	0.526257	0.624729	N	NA
ZNF468	19q13.41	5.28478e+07	0.606711	1/1	0.514775	0.514775	0.514775	NA	N	NA
RWDD1	6q22.1	116584542	0.607457	1/1	-0.513707	-0.513707	-0.513707	NA	N	NA
PKIG	20q13.12	44578016	0.608382	1/1	-0.512384	-0.512384	-0.512384	NA	N	NA
ERAP1	5q15	96784455	0.608459	3/3	0.936501	1.34777	1.15342	0.206561	N	rs11744881
SPTY2D1	11p15.1	18620597	0.608664	2/2	-0.0184866	0.541796	0.261655	0.39618	N	NA
FAM13B	5q31.2	1.37995e+08	0.608781	1/1	0.511814	0.511814	0.511814	NA	N	NA
NCK1	3q22.3	136906907	0.608822	1/1	-0.511756	-0.511756	-0.511756	NA	N	NA
PSMD6	3p14.1	64017280	0.608977	1/1	-0.511534	-0.511534	-0.511534	NA	N	NA
SMARCAL1	2q35	2.16448e+08	0.60915	1/1	-0.511287	-0.511287	-0.511287	NA	N	NA
BCL7C	16p11.2	30863964	0.609945	1/1	-0.510153	-0.510153	-0.510153	NA	Y	rs8058928
ZNF518A	10q24.1	9.61675e+07	0.610232	1/1	0.509743	0.509743	0.509743	NA	N	NA
MPPE1	18p11.21	11895494	0.610574	1/1	0.509255	0.509255	0.509255	NA	N	NA
ZNF420	19q13.12	3.70691e+07	0.61087	3/3	0.584465	1.2153	0.896772	0.315465	N	NA
NET1	10p15.1	5.43581e+06	0.612003	1/1	-0.507217	-0.507217	-0.507217	NA	N	NA
MTRR	5p15.31	7.87861e+06	0.612066	3/2	0.697648	1.04315	0.895774	0.178253	N	NA
DNAJC21	5p13.2	3.49443e+07	0.612168	1/1	0.506981	0.506981	0.506981	NA	N	NA
RHOBTB3	5q15	9.5769e+07	0.612388	1/1	0.506667	0.506667	0.506667	NA	Y	rs11744881
PKNOX1	21q22.3	4.30042e+07	0.612798	1/1	0.506084	0.506084	0.506084	NA	N	NA
C4orf46	4q32.1	158669465	0.612866	1/1	0.505987	0.505987	0.505987	NA	N	NA
EXOC1	4q12	55879367	0.613355	1/1	-0.50529	-0.50529	-0.50529	NA	N	NA
C16orf54	16p11.2	2.97442e+07	0.615036	1/1	0.502898	0.502898	0.502898	NA	Y	rs8058928
LZTS3	20p13	3168083	0.616541	1/1	-0.500759	-0.500759	-0.500759	NA	N	NA
NUP54	4q21.1	7.61316e+07	0.617094	2/1	0.459426	0.526709	0.493068	0.0475765	N	NA
SLC41A3	3q21.3	126053959	0.617295	3/3	0.261361	0.951826	0.68527	0.371154	N	NA
ACP2	11p11.2	47244104	0.617322	2/2	0.0443167	0.654114	0.349215	0.431192	N	NA
CIP2A	3q13.13	108569754	0.61806	1/1	-0.498602	-0.498602	-0.498602	NA	N	NA
PARPBP	12q23.2	1.02159e+08	0.618205	1/1	0.498396	0.498396	0.498396	NA	N	NA
ARHGDIB	12p12.3	1.49519e+07	0.618528	1/1	0.497937	0.497937	0.497937	NA	N	NA
TEX10	9q31.1	1.00328e+08	0.619065	1/1	-0.497176	-0.497176	-0.497176	NA	N	NA
AIM2	1q23.2	159104790	0.619906	2/2	-0.963947	-0.934579	-0.949263	0.0207664	N	NA
C7orf25	7p14.1	42910789	0.620431	1/1	0.495239	0.495239	0.495239	NA	N	NA
NELFCD	20q13.32	5.89882e+07	0.621162	2/2	0.625951	0.9631	0.794525	0.238401	N	NA
PLEKHA3	2q31.2	178498460	0.621198	1/1	0.494154	0.494154	0.494154	NA	N	NA
GABPB1-IT1	15q21.2	5.03519e+07	0.621623	1/1	0.493551	0.493551	0.493551	NA	N	NA
NDUFB1	14q32.12	9.2119e+07	0.62266	1/1	0.492084	0.492084	0.492084	NA	N	NA
TMEM18	2p25.3	670642	0.62317	3/3	-0.842852	0.446987	-0.00444526	0.726796	N	NA
SLC11A2	12q13.12	5.1004e+07	0.623231	2/1	-0.565664	-0.41286	-0.489262	0.108049	N	NA
NUP37	12q23.2	1.02097e+08	0.623738	1/1	0.49056	0.49056	0.49056	NA	N	NA
CHKB-DT	22q13.33	50589330	0.623953	3/3	-1.31691	-0.878384	-1.07339	0.223253	N	NA
MED22	9q34.2	1.33343e+08	0.624408	1/1	-0.489613	-0.489613	-0.489613	NA	N	NA
DGLUCY	14q32.11	9.1143e+07	0.624785	1/1	0.489081	0.489081	0.489081	NA	N	NA
LSG1	3q29	194656627	0.625094	1/1	-0.488643	-0.488643	-0.488643	NA	N	NA
SLFN12	17q12	3.54221e+07	0.625103	1/1	0.488631	0.488631	0.488631	NA	N	NA
ITPRIP	10q25.1	1.04324e+08	0.625153	1/1	-0.488561	-0.488561	-0.488561	NA	Y	rs11813268
UBE3B	12q24.11	1.09507e+08	0.625511	2/2	0.669546	0.892456	0.781001	0.157622	N	NA
RPS27L	15q22.2	6.31419e+07	0.625972	2/1	-0.538251	-0.427801	-0.483026	0.0780994	N	NA
SNAP29	22q11.21	2.08751e+07	0.627059	1/1	-0.485871	-0.485871	-0.485871	NA	N	NA
MB21D2	3q29	1.92857e+08	0.627144	3/1	0.356381	0.551314	0.483762	0.110382	N	NA
TRIM56	7q22.1	101091724	0.629485	1/1	-0.482452	-0.482452	-0.482452	NA	N	NA
EPC2	2q23.1	1.48716e+08	0.629643	1/1	-0.482229	-0.482229	-0.482229	NA	N	NA
FMNL2	2q23.3	152492500	0.630466	1/1	-0.48107	-0.48107	-0.48107	NA	N	NA
SNUPN	15q24.2	75612276	0.631985	1/1	-0.478934	-0.478934	-0.478934	NA	N	NA
HSD17B8	6p21.32	33205743	0.632619	1/1	-0.478044	-0.478044	-0.478044	NA	N	NA
EDC3	15q24.1	74663425	0.632665	1/1	-0.477979	-0.477979	-0.477979	NA	N	NA
OAF	11q23.3	120220683	0.633222	1/1	-0.477196	-0.477196	-0.477196	NA	N	NA
PIM1	6p21.2	37172790	0.633248	1/1	-0.47716	-0.47716	-0.47716	NA	N	NA
ZNF786	7q36.1	1.4908e+08	0.634241	1/1	0.475766	0.475766	0.475766	NA	N	NA
NIPA2	15q11.2	22854003	0.634254	2/1	0.368864	0.57369	0.471277	0.144834	N	NA
XAB2	19p13.2	7624535	0.63438	1/1	-0.475571	-0.475571	-0.475571	NA	N	NA
FYN	6q21	111766892	0.634698	1/1	0.475125	0.475125	0.475125	NA	N	NA
ACTN4	19q13.2	38689619	0.63476	1/1	0.475037	0.475037	0.475037	NA	N	NA
CYB5A	18q22.3	7.42714e+07	0.634933	3/2	0.608939	0.966436	0.759315	0.18538	N	NA
KLHDC4	16q24.2	8.77312e+07	0.635227	2/2	-0.529371	0.516794	-0.00628858	0.73975	N	NA
TECPR1	7q21.3	98233428	0.635321	1/1	0.474251	0.474251	0.474251	NA	N	NA
CCDC191	3q13.31	1.1401e+08	0.636302	1/1	0.472875	0.472875	0.472875	NA	N	NA
NUP88	17p13.2	5.39032e+06	0.63636	2/2	-0.381681	0.184181	-0.0987498	0.400125	N	NA
SNHG9	16p13.3	1965204	0.636811	3/2	-0.101736	0.655614	0.165057	0.425379	N	NA
NAPA-AS1	19q13.32	4.74929e+07	0.638732	1/1	0.469473	0.469473	0.469473	NA	N	NA
C15orf40	15q25.2	83000041	0.639398	1/1	0.46854	0.46854	0.46854	NA	N	NA
OCEL1	19p13.11	17227716	0.641259	1/1	-0.465939	-0.465939	-0.465939	NA	Y	rs4808046
ASNSD1	2q32.2	189666108	0.643171	2/2	-0.820259	-0.200048	-0.510154	0.438555	N	NA
SLC33A1	3q25.31	155837740	0.643262	1/1	0.463143	0.463143	0.463143	NA	N	NA
THAP9-AS1	4q21.22	8.2897e+07	0.64435	3/2	0.728886	1.04164	0.85869	0.163007	N	NA
RFLNB	17p13.3	442958	0.645101	2/2	-0.72028	-0.289307	-0.504793	0.304744	N	NA
SCRN1	7p14.3	2.99552e+07	0.645767	2/2	-0.824961	-0.396401	-0.610681	0.303038	N	NA
CUL1	7q36.1	148749512	0.646149	1/1	0.459119	0.459119	0.459119	NA	N	NA
DGKD	2q37.1	233413299	0.646969	3/3	-0.300037	0.640754	0.181843	0.470816	N	NA
RAB33B	4q31.1	1.39465e+08	0.647074	3/3	-0.442351	0.938301	0.384082	0.729469	N	NA
RAB2A	8q12.1	60570290	0.647364	2/2	-0.614021	0.0462837	-0.283868	0.466906	N	NA
LRRIQ3	1p31.1	74112101	0.649009	3/2	-0.485832	0.30489	-0.129389	0.401066	N	NA
CYFIP2	5q33.3	157330837	0.6491	2/2	0.686912	0.928998	0.807955	0.171181	N	NA
CASP9	1p36.21	15508683	0.650556	1/1	0.45299	0.45299	0.45299	NA	N	NA
HNF1B	17q12	37715745	0.65065	1/1	-0.452859	-0.452859	-0.452859	NA	N	NA
PRICKLE1	12q12	42523556	0.650711	1/1	-0.452775	-0.452775	-0.452775	NA	N	NA
PRKCI	3q26.2	1.70264e+08	0.651185	2/2	-0.868071	-0.229045	-0.548558	0.451859	Y	rs7621631
MARCHF2	19p13.2	8.42614e+06	0.652518	3/2	0.0855546	0.8522	0.484648	0.384295	N	NA
ZNF880	19q13.41	52377856	0.653109	1/1	0.449447	0.449447	0.449447	NA	N	NA
SIRT3	11p15.5	225980	0.653601	1/1	0.448765	0.448765	0.448765	NA	N	NA
MRPL43	10q24.31	1.00978e+08	0.653978	3/1	-0.58761	-0.355784	-0.441612	0.127087	N	NA
PFKM	12q13.11	4.81258e+07	0.654255	1/1	-0.447858	-0.447858	-0.447858	NA	N	NA
SSR3	3q25.31	156547351	0.6543	1/1	0.447797	0.447797	0.447797	NA	N	NA
MLKL	16q23.1	7.46864e+07	0.654332	1/1	-0.447753	-0.447753	-0.447753	NA	Y	rs8050262
TRPC3	4q27	1.21913e+08	0.655799	1/1	0.44572	0.44572	0.44572	NA	N	NA
SELENOT	3q25.1	1.50617e+08	0.656045	1/1	-0.445381	-0.445381	-0.445381	NA	N	NA
CHMP2B	3p11.2	8.72414e+07	0.65729	2/2	0.000532688	0.822227	0.41138	0.581026	N	NA
MED19	11q12.1	5.7708e+07	0.657624	2/2	-0.870781	-0.613677	-0.742229	0.1818	N	NA
ABCA7	19p13.3	1.05278e+06	0.658145	1/1	0.442476	0.442476	0.442476	NA	N	NA
TMEM131	2q11.2	9.78761e+07	0.658446	1/1	0.44206	0.44206	0.44206	NA	N	NA
DNAJC14	12q13.2	55825892	0.658465	1/1	0.442033	0.442033	0.442033	NA	N	NA
QDPR	4p15.32	1.74862e+07	0.659653	3/2	-0.60909	0.0786248	-0.263786	0.343866	N	NA
TMEM140	7q33	1.35157e+08	0.659687	2/2	0.301876	0.598885	0.45038	0.210017	N	NA
KCNH2	7q36.1	150961641	0.659722	1/1	0.440297	0.440297	0.440297	NA	Y	rs10233479
COX7B2	4p12	46822036	0.660064	1/1	0.439825	0.439825	0.439825	NA	N	NA
DDT	22q11.23	2.39756e+07	0.660173	2/2	-0.0325799	0.669469	0.318445	0.496424	N	NA
KLHL6	3q27.1	1.83522e+08	0.660637	1/1	-0.439034	-0.439034	-0.439034	NA	N	NA
C4orf33	4q28.2	1.29105e+08	0.661007	2/2	0.653812	0.878785	0.766299	0.15908	N	NA
RNASEH2C	11q13.1	6.57174e+07	0.661409	1/1	-0.437968	-0.437968	-0.437968	NA	N	NA
SEPTIN11	4q21.1	7.69951e+07	0.661749	1/1	-0.437499	-0.437499	-0.437499	NA	N	NA
GM2A	5q33.1	151241295	0.662164	2/2	-0.417263	0.424045	0.00339092	0.594895	N	NA
PIKFYVE	2q34	2.08313e+08	0.662503	1/1	-0.43646	-0.43646	-0.43646	NA	N	NA
MMRN1	4q22.1	8.99171e+07	0.662652	1/1	-0.436255	-0.436255	-0.436255	NA	N	NA
CREB1	2q33.3	2.07568e+08	0.664695	1/1	-0.43344	-0.43344	-0.43344	NA	N	NA
LINS1	15q26.3	1.00581e+08	0.664864	2/2	-0.885104	-0.420971	-0.653037	0.328192	N	NA
CISD2	4q24	1.02881e+08	0.665057	1/1	0.432942	0.432942	0.432942	NA	N	NA
SLC25A26	3p14.1	66260863	0.665275	3/3	0.326172	1.13729	0.626917	0.444336	N	NA
GBP3	1p22.2	8.90148e+07	0.66607	3/2	-0.0810824	0.480144	0.21276	0.281547	N	NA
VRK1	14q32.2	96876075	0.666177	2/2	-0.900818	-0.604339	-0.752579	0.209642	N	NA
ZNF586	19q13.43	57794797	0.666577	3/3	0.0112686	0.70937	0.366331	0.349206	N	NA
BAG6	6p21.33	3.16459e+07	0.666636	1/1	0.430769	0.430769	0.430769	NA	Y	rs3132535
TRMO	9q22.33	9.79135e+07	0.666708	2/2	0.148893	0.525821	0.337357	0.266529	N	NA
CYREN	7q33	135131579	0.666722	1/1	-0.430651	-0.430651	-0.430651	NA	N	NA
CCDC18-AS1	1p22.1	9.33041e+07	0.666979	3/2	-0.639755	0.237005	-0.0759622	0.489247	N	NA
TRAFD1	12q24.13	112139571	0.667104	1/1	0.430126	0.430126	0.430126	NA	N	NA
OVOL1	11q13.1	6.57921e+07	0.667737	1/1	0.429256	0.429256	0.429256	NA	N	NA
PYROXD1	12p12.1	2.14544e+07	0.667978	3/3	-0.358725	0.77715	0.23401	0.569559	N	NA
MRPL34	19p13.11	17299726	0.668014	3/2	0.271339	0.681832	0.513156	0.214799	Y	rs4808046
CLASP2	3p22.3	3.36073e+07	0.66829	1/1	0.428496	0.428496	0.428496	NA	N	NA
ERO1A	14q22.1	5.26679e+07	0.668872	2/1	0.27706	0.566026	0.421543	0.20433	N	NA
RPPH1	14q11.2	20343241	0.669657	1/1	0.426618	0.426618	0.426618	NA	N	NA
ZDHHC14	6q25.3	157529645	0.669832	2/2	-0.123681	0.651765	0.264042	0.548322	N	NA
AMFR	16q13	5.63935e+07	0.669902	3/2	-0.816329	-0.289763	-0.491053	0.284337	N	NA
RAB30-DT	11q14.1	8.30899e+07	0.66993	2/2	-0.84913	-0.400521	-0.624825	0.317214	N	NA
CERS6	2q24.3	1.68616e+08	0.670471	1/1	-0.425502	-0.425502	-0.425502	NA	N	NA
EMC9	14q12	24140275	0.670974	3/1	-0.645914	-0.257508	-0.418502	0.202542	N	NA
NIT2	3q12.2	100348187	0.671306	1/1	0.424356	0.424356	0.424356	NA	N	NA
CARD19	9q22.31	93104750	0.671677	1/1	-0.423847	-0.423847	-0.423847	NA	N	NA
EML2-AS1	19q13.32	45642167	0.672032	2/2	0.833056	0.891505	0.862281	0.0413293	N	NA
DALRD3	3p21.31	4.90189e+07	0.672443	1/1	-0.422798	-0.422798	-0.422798	NA	N	NA
ADAT1	16q23.1	75610084	0.672458	1/1	-0.422777	-0.422777	-0.422777	NA	Y	rs8050262
KMO	1q43	241563888	0.672612	1/1	0.422566	0.422566	0.422566	NA	N	NA
COA7	1p32.3	52691398	0.672969	2/2	-0.258551	0.287439	0.0144439	0.386073	N	NA
TACC1	8p11.22	38790607	0.673111	2/2	-0.809267	-0.071276	-0.440272	0.521839	N	NA
ANXA2R	5p12	4.30412e+07	0.67372	1/1	-0.421048	-0.421048	-0.421048	NA	N	NA
UGT2B15	4q13.2	6.86586e+07	0.674098	2/2	-0.534788	0.335259	-0.0997646	0.615216	N	NA
PACC1	1q32.3	2.12389e+08	0.674647	2/2	0.794766	0.812787	0.803777	0.0127422	N	NA
GALNT12	9q22.33	9.88289e+07	0.674681	1/1	-0.419733	-0.419733	-0.419733	NA	N	NA
PYY	17q21.31	43978601	0.674972	1/1	0.419333	0.419333	0.419333	NA	N	NA
SSBP2	5q14.1	8.15823e+07	0.675208	1/1	-0.419011	-0.419011	-0.419011	NA	N	NA
CD2AP	6p12.3	47552526	0.6757	2/2	0.674735	0.865271	0.770003	0.134729	N	NA
GPD1L	3p22.3	32137199	0.67578	1/1	-0.418229	-0.418229	-0.418229	NA	N	NA
RRP1	21q22.3	43797403	0.676353	1/1	-0.417445	-0.417445	-0.417445	NA	N	NA
PPIC	5q23.2	1.2303e+08	0.67789	1/1	0.415344	0.415344	0.415344	NA	Y	rs2162826
BTD	3p25.1	15661826	0.678472	1/1	0.41455	0.41455	0.41455	NA	N	NA
CCDC112	5q22.3	1.15282e+08	0.678833	1/1	-0.414057	-0.414057	-0.414057	NA	N	NA
MAGOH	1p32.3	53232709	0.678892	1/1	0.413976	0.413976	0.413976	NA	N	NA
IARS1	9q22.31	9.2252e+07	0.678914	1/1	-0.413945	-0.413945	-0.413945	NA	N	NA
PIGT	20q13.12	45436509	0.679051	1/1	-0.413758	-0.413758	-0.413758	NA	N	NA
ZSCAN31	6p22.1	28340482	0.680565	1/1	0.411693	0.411693	0.411693	NA	N	NA
HSBP1L1	18q23	79967702	0.681505	2/2	-0.875582	-0.632369	-0.753975	0.171978	N	NA
TSFM	12q14.1	57795416	0.681571	1/1	0.41032	0.41032	0.41032	NA	N	NA
DDX17	22q13.1	38495549	0.68212	2/2	-0.842139	-0.493973	-0.668056	0.24619	Y	rs5995688
WASHC3	12q23.2	1.02037e+08	0.683182	2/2	-0.0743078	0.321872	0.123782	0.280142	N	NA
VARS2	6p21.33	30920332	0.684081	2/2	0.379747	0.658731	0.519239	0.197272	Y	rs3132535
TRAM2	6p12.2	52537234	0.684197	2/2	-0.314689	0.708216	0.196763	0.723303	N	NA
TMEM116	12q24.13	1.11972e+08	0.68465	1/1	0.406125	0.406125	0.406125	NA	N	NA
ZNF26	12q24.33	1.3301e+08	0.684742	1/1	0.406	0.406	0.406	NA	N	NA
ERN2	16p12.2	23701768	0.685036	1/1	0.405601	0.405601	0.405601	NA	N	NA
ECD	10q22.2	73149605	0.685798	2/2	-0.868513	-0.396003	-0.632258	0.334115	N	NA
FAM104A	17q25.1	73222053	0.686316	1/1	-0.40386	-0.40386	-0.40386	NA	N	NA
PPP1R12A	12q21.31	7.98545e+07	0.687034	1/1	-0.402884	-0.402884	-0.402884	NA	N	NA
CANT1	17q25.3	7.90008e+07	0.687257	1/1	0.40258	0.40258	0.40258	NA	N	NA
FBXO11	2p16.3	47847907	0.687535	1/1	0.402202	0.402202	0.402202	NA	N	NA
C8orf82	8q24.3	1.44527e+08	0.687928	1/1	-0.401668	-0.401668	-0.401668	NA	N	NA
CALML4	15q23	68198392	0.689281	1/1	0.399831	0.399831	0.399831	NA	N	NA
ZNF124	1q44	2.47147e+08	0.690065	1/1	0.398767	0.398767	0.398767	NA	N	NA
SAP30L	5q33.2	154453525	0.690218	2/2	0.248523	0.852992	0.550758	0.427424	N	NA
ZZZ3	1p31.1	7.76229e+07	0.690549	1/1	0.39811	0.39811	0.39811	NA	N	NA
PDE12	3p14.3	57561561	0.690743	1/1	-0.397848	-0.397848	-0.397848	NA	N	NA
SEC24C	10q22.2	7.37583e+07	0.69089	1/1	-0.397647	-0.397647	-0.397647	NA	N	NA
TLNRD1	15q25.1	8.10034e+07	0.690968	1/1	0.397542	0.397542	0.397542	NA	N	NA
PARM1	4q13.3	74991605	0.691198	3/3	-0.660532	0.111465	-0.191453	0.411949	N	NA
SNHG15	7p13	44984990	0.691281	2/2	0.560717	0.858611	0.709664	0.210643	N	NA
TM2D1	1p31.3	6.17032e+07	0.691859	2/2	-0.849778	-0.631214	-0.740496	0.154548	N	NA
CCDC88A	2p16.1	5.53539e+07	0.692247	1/1	-0.395807	-0.395807	-0.395807	NA	N	NA
PHGDH	1p12	1.19696e+08	0.692275	1/1	0.39577	0.39577	0.39577	NA	N	NA
SLC2A11	22q11.23	2.38715e+07	0.692343	1/1	0.395678	0.395678	0.395678	NA	N	NA
TMC4	19q13.42	54166679	0.692601	2/2	-0.255606	0.0949129	-0.0803465	0.247854	N	NA
NRTN	19p13.3	5.8167e+06	0.692994	1/1	-0.394795	-0.394795	-0.394795	NA	N	NA
MOXD1	6q23.2	132348765	0.693521	3/3	-1.0308	-0.477106	-0.735005	0.278786	N	NA
IFI27L2	14q32.12	94129016	0.693692	2/2	-0.82793	-0.287888	-0.557909	0.381867	N	NA
SERTAD3	19q13.2	4.04426e+07	0.694429	2/2	-0.313203	0.0484349	-0.132384	0.255717	N	NA
RPL8	8q24.3	144791176	0.694466	2/2	0.0558197	0.365249	0.210534	0.218799	N	NA
PDCD6IP	3p22.3	33834139	0.694558	2/2	0.535084	0.853641	0.694363	0.225254	N	NA
CAPN2	1q41	2.23739e+08	0.694613	1/1	0.392603	0.392603	0.392603	NA	N	NA
B4GALT1	9p21.1	33135719	0.694906	1/1	0.392205	0.392205	0.392205	NA	N	NA
BAHD1	15q15.1	4.0454e+07	0.695059	1/1	0.391998	0.391998	0.391998	NA	N	NA
KLHL9	9p21.3	2.13325e+07	0.695373	1/1	-0.391575	-0.391575	-0.391575	NA	Y	rs3731222
CFAP97	4q35.1	1.85185e+08	0.695612	2/2	0.0369935	0.710812	0.373903	0.476462	N	NA
TTI2	8p12	3.34933e+07	0.695691	1/1	-0.391143	-0.391143	-0.391143	NA	N	NA
MDM4	1q32.1	2.04537e+08	0.69583	1/1	-0.390956	-0.390956	-0.390956	NA	N	NA
POU2AF1	11q23.1	1.11404e+08	0.696155	1/1	-0.390516	-0.390516	-0.390516	NA	N	NA
HCG18	6p22.1	30307036	0.69645	1/1	0.390117	0.390117	0.390117	NA	Y	rs3132535
RNASET2	6q27	166939652	0.696514	1/1	-0.39003	-0.39003	-0.39003	NA	N	NA
OSTC	4q25	1.08659e+08	0.696962	1/1	0.389425	0.389425	0.389425	NA	N	NA
ZNF266	19p13.2	9424001	0.697052	3/3	-1.17233	-1.07978	-1.12511	0.0463033	N	NA
ICE2	15q22.2	6.04494e+07	0.697579	2/1	-0.588927	-0.180663	-0.384795	0.288686	N	NA
ENOSF1	18p11.32	691490	0.697729	2/2	-0.0354416	0.84796	0.406259	0.624659	N	NA
ARL2	11q13.1	65018172	0.698445	1/1	0.387421	0.387421	0.387421	NA	N	NA
NXT1	20p11.21	23352781	0.699264	1/1	0.386315	0.386315	0.386315	NA	N	NA
THUMPD3	3p25.3	9374881	0.699353	2/2	-0.0519568	0.629704	0.288874	0.482007	N	NA
TAPBP	6p21.32	33306974	0.699446	1/1	0.386068	0.386068	0.386068	NA	N	NA
IGFBP7	4q12	57070579	0.699461	1/1	-0.386049	-0.386049	-0.386049	NA	N	NA
RCSD1	1q24.2	1.67669e+08	0.699497	3/3	-0.468374	0.416249	0.0649892	0.469586	N	NA
YKT6	7p13	4.42076e+07	0.700462	2/2	-0.667928	-0.42458	-0.546254	0.172074	N	NA
KLHDC10	7q32.2	1.30103e+08	0.701113	2/1	-0.691794	-0.0677172	-0.379755	0.441289	N	NA
NCEH1	3q26.31	1.72671e+08	0.701295	1/1	0.383573	0.383573	0.383573	NA	N	NA
PSMC5	17q23.3	63829589	0.701372	1/1	-0.383469	-0.383469	-0.383469	NA	N	NA
TAF3	10p14	7917564	0.701639	1/1	-0.383108	-0.383108	-0.383108	NA	N	NA
IRS1	2q36.3	226765566	0.702064	2/2	-0.709411	-0.25526	-0.482335	0.321133	N	NA
AFTPH	2p14	64558655	0.702412	1/1	0.382067	0.382067	0.382067	NA	N	NA
ATAD3A	1p36.33	1.52342e+06	0.7026	1/1	0.381813	0.381813	0.381813	NA	N	NA
MMUT	6p12.3	4.94468e+07	0.702749	2/2	0.453575	0.725444	0.589509	0.192241	N	NA
KIAA0040	1q25.1	1.75175e+08	0.702826	2/2	-0.775716	-0.686922	-0.731319	0.0627869	N	NA
SNAPC3	9p22.3	1.54443e+07	0.702913	1/1	0.381391	0.381391	0.381391	NA	N	NA
TMEM45A	3q12.2	1.00535e+08	0.703016	3/3	-0.00791935	0.778171	0.346437	0.398717	N	NA
CAD	2p23.3	27230656	0.703907	2/2	0.730583	0.836639	0.783611	0.0749925	N	NA
ZNF654	3p11.1	8.8102e+07	0.704156	1/1	-0.379716	-0.379716	-0.379716	NA	N	NA
PSMA4	15q25.1	78546411	0.704464	1/1	-0.379302	-0.379302	-0.379302	NA	N	NA
ZC2HC1B	6q24.2	1.43901e+08	0.704537	1/1	-0.379202	-0.379202	-0.379202	NA	N	NA
USP45	6q16.2	9.9477e+07	0.704578	2/2	0.187173	0.82454	0.505857	0.450687	N	NA
CFLAR	2q33.1	2.01146e+08	0.704929	1/1	0.378676	0.378676	0.378676	NA	N	NA
TMEM106C	12q13.11	4.79662e+07	0.705702	1/1	-0.377635	-0.377635	-0.377635	NA	N	NA
HPF1	4q33	169743707	0.707162	1/1	-0.37567	-0.37567	-0.37567	NA	N	NA
TMBIM4	12q14.3	6.61529e+07	0.70753	3/2	0.641184	1.08886	0.801933	0.24909	N	NA
MFSD1	3q25.32	1.58781e+08	0.707608	1/1	0.37507	0.37507	0.37507	NA	N	NA
IFIT3	10q23.31	89352390	0.708262	1/1	-0.374191	-0.374191	-0.374191	NA	N	NA
RETSAT	2p11.2	85348243	0.708687	2/2	-0.271418	0.561414	0.144998	0.588901	N	NA
PCSK7	11q23.3	117218431	0.708797	1/1	0.373472	0.373472	0.373472	NA	N	NA
PPCDC	15q24.2	75070524	0.709207	1/1	0.372922	0.372922	0.372922	NA	N	NA
SMPDL3B	1p35.3	2.79471e+07	0.710016	3/1	-0.469398	-0.266856	-0.366262	0.101323	N	NA
PDXK	21q22.3	4.37407e+07	0.710021	1/1	0.371827	0.371827	0.371827	NA	N	NA
CTTNBP2	7q31.31	117792395	0.710162	1/1	0.371639	0.371639	0.371639	NA	N	NA
FOXRED1	11q24.2	1.26274e+08	0.710765	3/1	0.148935	0.723791	0.366834	0.311637	N	NA
DNAJA1	9p21.1	33032590	0.710798	1/1	0.370785	0.370785	0.370785	NA	N	NA
ACAA1	3p22.2	3.81202e+07	0.711244	1/1	-0.370186	-0.370186	-0.370186	NA	N	NA
ZFAS1	20q13.13	49288889	0.711417	1/1	0.369953	0.369953	0.369953	NA	Y	rs6090899
COX11	17q22	5.49603e+07	0.712111	3/3	0.105976	1.14178	0.649142	0.519748	N	NA
RAB11FIP5	2p13.2	7.31151e+07	0.712626	1/1	-0.368331	-0.368331	-0.368331	NA	N	NA
SMARCC2	12q13.2	56175963	0.713288	1/1	0.367443	0.367443	0.367443	NA	N	NA
FBXL5	4p15.32	15643030	0.713481	1/1	-0.367185	-0.367185	-0.367185	NA	N	NA
BSG	19p13.3	577386	0.713956	3/3	-1.07603	-0.828779	-0.986826	0.137251	N	NA
LRPAP1	4p16.3	3518029	0.714089	1/1	0.36637	0.36637	0.36637	NA	N	NA
ZBTB22	6p21.32	33316174	0.714254	1/1	0.366149	0.366149	0.366149	NA	N	NA
SDHB	1p36.13	17036377	0.714573	1/1	-0.365721	-0.365721	-0.365721	NA	N	NA
PAK1IP1	6p24.2	10702377	0.714673	1/1	0.365587	0.365587	0.365587	NA	N	NA
GNPDA1	5q31.3	142002395	0.714694	1/1	0.365559	0.365559	0.365559	NA	N	NA
ZNF805	19q13.43	57251680	0.715819	2/2	-0.645197	0.00982249	-0.317687	0.463168	N	NA
PCGF3	4p16.3	738194	0.716153	1/1	0.363605	0.363605	0.363605	NA	N	NA
NIPSNAP2	7p11.2	55975987	0.716646	1/1	-0.362944	-0.362944	-0.362944	NA	N	NA
EPM2A	6q24.3	145559279	0.717024	1/1	-0.362439	-0.362439	-0.362439	NA	N	NA
PECR	2q35	216039642	0.717035	1/1	-0.362424	-0.362424	-0.362424	NA	N	NA
NIPA1	15q11.2	22801426	0.717091	1/1	-0.362349	-0.362349	-0.362349	NA	N	NA
REEP3	10q21.3	6.35733e+07	0.717309	2/2	-0.756064	0.286978	-0.234543	0.737542	N	NA
CNOT1	16q21	58574918	0.717651	1/1	0.3616	0.3616	0.3616	NA	N	NA
ARMC5	16p11.2	31462623	0.717774	1/1	-0.361436	-0.361436	-0.361436	NA	Y	rs8058928
IRF9	14q12	24163915	0.717827	2/2	-0.689019	0.38976	-0.14963	0.762812	N	NA
ATP23	12q14.1	5.79326e+07	0.718149	3/1	0.128001	0.697749	0.357939	0.300345	N	NA
TRMT10C	3q12.3	101564157	0.719007	1/1	0.359786	0.359786	0.359786	NA	N	NA
ISG20L2	1q23.1	1.56725e+08	0.719867	1/1	0.358637	0.358637	0.358637	NA	N	NA
NUDT4	12q22	9.3393e+07	0.719892	3/2	-0.874931	-0.252375	-0.598701	0.317142	N	NA
ARHGAP15	2q22.2	143429857	0.72062	2/2	-0.726391	-0.366946	-0.546669	0.254166	N	NA
CDV3	3q22.1	1.33582e+08	0.72102	2/2	-0.801604	-0.657999	-0.729801	0.101544	N	NA
ZNF708	19p12	2.13103e+07	0.721025	2/2	0.291338	0.791857	0.541597	0.35392	N	NA
TASOR	3p14.3	5.66517e+07	0.721561	1/1	-0.356373	-0.356373	-0.356373	NA	N	NA
NLN	5q12.3	65796965	0.722323	1/1	0.355355	0.355355	0.355355	NA	N	NA
FCRLB	1q23.3	161724853	0.722341	2/2	0.29138	0.755577	0.523479	0.328237	N	NA
SEH1L	18p11.21	1.29673e+07	0.723284	1/1	0.354073	0.354073	0.354073	NA	N	NA
HIGD2A	5q35.2	176389256	0.723988	3/2	-0.856385	0.057485	-0.504348	0.491732	N	NA
BBC3	19q13.32	47226794	0.724096	1/1	-0.35299	-0.35299	-0.35299	NA	N	NA
MYO5A	15q21.2	5.24182e+07	0.724388	1/1	-0.3526	-0.3526	-0.3526	NA	N	NA
ERI1	8p23.1	9.05945e+06	0.72589	1/1	0.350598	0.350598	0.350598	NA	N	NA
SPATA20	17q21.33	50549455	0.72617	3/1	-0.6684	0.106968	-0.343395	0.402597	N	NA
LIMA1	12q13.12	50229654	0.727111	1/1	-0.348971	-0.348971	-0.348971	NA	N	NA
ECI1	16p13.3	2245851	0.72717	1/1	-0.348893	-0.348893	-0.348893	NA	N	NA
NARS2	11q14.1	78505421	0.727433	1/1	-0.348542	-0.348542	-0.348542	NA	N	NA
BBIP1	10q25.2	1.10909e+08	0.728333	2/2	-0.779316	-0.21034	-0.494828	0.402327	Y	rs3737315
ADA2	22q11.1	1.72185e+07	0.728354	2/2	0.147195	0.769397	0.458296	0.439963	N	NA
SNHG5	6q14.3	8.56647e+07	0.728582	3/1	-0.410591	-0.26241	-0.343249	0.0750065	N	NA
KPNA1	3q21.1	1.22468e+08	0.728593	1/1	0.346998	0.346998	0.346998	NA	N	NA
COPG1	3q21.3	1.29264e+08	0.72864	1/1	-0.346935	-0.346935	-0.346935	NA	N	NA
NT5C3A	7p14.3	33038463	0.728677	3/2	-0.839037	-0.664743	-0.775611	0.0963464	N	NA
CACYBP	1q25.1	175005595	0.72884	1/1	0.346669	0.346669	0.346669	NA	N	NA
PFKL	21q22.3	4.43137e+07	0.729383	1/1	-0.345947	-0.345947	-0.345947	NA	N	NA
SUPT4H1	17q22	58349134	0.729578	2/2	-0.677697	-0.0209676	-0.349333	0.464378	N	NA
APOA4	11q23.3	116822002	0.729925	1/1	-0.345226	-0.345226	-0.345226	NA	N	NA
PANK4	1p36.32	2517567	0.730589	1/1	-0.344342	-0.344342	-0.344342	NA	N	NA
FANCF	11p14.3	22624178	0.730589	3/3	-0.716393	-0.211971	-0.387296	0.28521	N	NA
NDRG2	14q11.2	2.10438e+07	0.730627	1/1	-0.344291	-0.344291	-0.344291	NA	N	NA
MEST	7q32.2	130496318	0.730713	1/1	0.344177	0.344177	0.344177	NA	N	NA
KCTD12	13q22.3	76883290	0.730788	1/1	-0.344077	-0.344077	-0.344077	NA	N	NA
SLCO5A1	8q13.3	69751012	0.732405	1/1	0.341928	0.341928	0.341928	NA	N	NA
SPG21	15q22.31	64976666	0.732496	2/2	-0.289399	0.00836928	-0.140515	0.210554	N	NA
RAPGEF2	4q32.1	1.59232e+08	0.732657	3/2	0.558928	0.898649	0.764309	0.180659	N	NA
MTOR	1p36.22	11184543	0.733002	1/1	0.341135	0.341135	0.341135	NA	N	NA
ALDH3A2	17p11.2	19666948	0.733381	3/1	-0.413019	-0.20496	-0.335526	0.113731	N	NA
SPSB2	12p13.31	6.88015e+06	0.733494	3/2	0.308452	0.621125	0.505041	0.171177	N	NA
LCMT2	15q15.3	4.33271e+07	0.734337	2/2	-0.700295	-0.213827	-0.457061	0.343984	N	NA
IWS1	2q14.3	1.27482e+08	0.735331	1/1	0.338043	0.338043	0.338043	NA	N	NA
ZNF554	19p13.3	2.8283e+06	0.73649	1/1	0.336505	0.336505	0.336505	NA	Y	rs11085015
TSPYL4	6q22.1	1.16252e+08	0.737066	1/1	0.335741	0.335741	0.335741	NA	N	NA
DHRS1	14q12	24295189	0.737188	3/3	-1.04825	-0.609621	-0.81593	0.22047	N	NA
BARD1	2q35	2.14768e+08	0.737306	2/2	0.397436	0.760148	0.578792	0.256476	N	NA
RBBP5	1q32.1	2.05104e+08	0.737842	2/2	0.361596	0.63619	0.498893	0.194167	N	NA
IKBIP	12q23.1	98629259	0.738679	2/2	0.0366617	0.388666	0.212664	0.248905	N	NA
MARK4	19q13.32	45192286	0.738797	2/2	-0.773184	-0.177109	-0.475147	0.421489	N	NA
RMND5B	5q35.3	178140782	0.739016	1/1	0.333157	0.333157	0.333157	NA	N	NA
WDR82	3p21.2	52271227	0.739449	1/1	0.332583	0.332583	0.332583	NA	N	NA
ILRUN	6p21.31	3.46421e+07	0.739685	1/1	0.332271	0.332271	0.332271	NA	N	NA
FTSJ3	17q23.3	6.38247e+07	0.739821	2/1	0.297885	0.359081	0.328483	0.0432721	N	NA
ADAM1A	12q24.12	111900327	0.739966	2/2	-0.766301	-0.445137	-0.605719	0.227097	N	NA
CDS2	20p12.3	5162383	0.740183	1/1	0.33161	0.33161	0.33161	NA	N	NA
ATP6V0E2	7q36.1	149882086	0.740214	2/2	0.389463	0.693779	0.541621	0.215183	N	NA
TSPAN17	5q35.2	1.76653e+08	0.740266	1/1	-0.331502	-0.331502	-0.331502	NA	N	NA
ELMOD1	11q22.3	107628935	0.7409	3/1	-0.464152	-0.145843	-0.328136	0.164123	N	NA
DENND3	8q24.3	141156543	0.741476	1/1	-0.329899	-0.329899	-0.329899	NA	N	NA
METTL26	16p13.3	635396	0.741904	1/1	0.329333	0.329333	0.329333	NA	N	NA
ACSS2	20q11.22	34900054	0.742422	1/1	0.328648	0.328648	0.328648	NA	N	NA
GATC	12q24.31	1.20455e+08	0.742509	2/2	0.528957	0.747121	0.638039	0.154265	N	NA
DNAJC15	13q14.11	43068708	0.742867	3/1	0.156808	0.461906	0.32556	0.155109	N	NA
ADGRB3	6q12	6.90129e+07	0.743059	1/1	-0.327805	-0.327805	-0.327805	NA	N	NA
NFX1	9p13.3	3.33308e+07	0.743218	2/1	-0.428311	-0.220695	-0.324503	0.146807	N	NA
MLST8	16p13.3	2.20685e+06	0.743488	3/3	0.108105	0.864465	0.419679	0.395385	N	NA
GTF2A2	15q22.2	5.96478e+07	0.743715	1/1	0.326938	0.326938	0.326938	NA	N	NA
TAGLN	11q23.3	117203417	0.745034	1/1	0.325194	0.325194	0.325194	NA	N	NA
NPLOC4	17q25.3	81602676	0.745456	1/1	-0.324636	-0.324636	-0.324636	NA	N	NA
UBE2R2	9p13.3	3.38688e+07	0.745658	1/1	-0.324371	-0.324371	-0.324371	NA	N	NA
RAB29	1q32.1	205771734	0.745836	2/2	-0.727641	-0.694178	-0.71091	0.0236622	N	NA
GFM1	3q25.32	158670054	0.745861	3/2	0.453111	0.857389	0.688918	0.210382	N	NA
NOL8	9q22.31	92311497	0.746208	1/1	-0.323643	-0.323643	-0.323643	NA	N	NA
PTGR2	14q24.3	7.38688e+07	0.746292	2/2	-0.696208	-0.0435884	-0.369898	0.461472	N	NA
TSC22D2	3q25.1	150437360	0.74677	1/1	0.322901	0.322901	0.322901	NA	N	NA
PIGB	15q21.3	55337304	0.746988	2/2	0.324388	0.758483	0.541435	0.306952	N	NA
CYB5D2	17p13.2	4165239	0.747367	1/1	0.322114	0.322114	0.322114	NA	N	NA
SRSF3	6p21.31	3.66e+07	0.747697	1/1	-0.321678	-0.321678	-0.321678	NA	N	NA
SLC39A4	8q24.3	144413293	0.747756	2/2	-0.698736	-0.698512	-0.698624	0.000158176	N	NA
ATPAF2	17p11.2	18008309	0.748107	1/1	-0.321136	-0.321136	-0.321136	NA	N	NA
TSHR	14q31.1	8.10506e+07	0.748217	1/1	0.320991	0.320991	0.320991	NA	N	NA
LDHC	11p15.1	1.84322e+07	0.748263	2/2	-0.0252673	0.507438	0.241085	0.376679	N	NA
AIMP1	4q24	106332500	0.748562	2/2	0.676821	0.760215	0.718518	0.0589685	N	NA
[truncated: 612 more rows]

## Sheet: SD4
Supplementary Data 4
Methylome-wide association study in CD138+ plasma cells from the bone marrow of MM patients (n=379). Detailed are the S-MultiXcan P-values for association with methylation and the Z-scores quantifying this relationship (positive Z indicates increased methylation increases risk). N and Nindep indicate the total number of single-cohort results used for S-MultiXcan analysis and the number of indepen…
CG island	Chr	Position	MWAS P	Z-score	Nearest gene *	< 1Mb of MM lead variant	MM lead variant
cg17538898	22q13.1	39898202	5.15e-19	-8.90909	SMCR7L	Y	rs5995688
cg11724873	10p12.1	28826887	2.12e-08	5.60181	WAC	Y	rs2993984
cg01733217	16q23.1	74700730	3.27e-07	-5.10714	RFWD3	Y	rs8050262
cg02527375	3p22.1	41724686	3.64e-07	5.08688	ULK4	Y	rs9856633
cg24424889	22q13.1	39494175	1.83e-05	-4.28448	APOBEC3H	Y	rs5995688
cg12731092	10q21.1	59570979	6.31e-05	-4.00092		N	NA
cg03916912	11q21	95522834	6.72e-05	-3.98581	CEP57	N	NA
cg05757907	11q23.2	114312777	7.18e-05	3.9704	REXO2	N	NA
cg03302448	10p14	11046334	8.38e-05	3.93318	CUGBP2	N	NA
cg07929768	2q37.1	232055508	0.000108385	-3.87101		N	NA
cg02021641	17p13.1	7758692	0.000112283	3.86239	TMEM88	N	NA
cg13866214	18p11.21	12304803	0.000133869	3.81923		N	NA
cg06078467	10q26.3	134050027	0.000144828	3.79977	STK32C	N	NA
cg00898350	17p11.2	18164434	0.000145893	3.79796	SMCR7	N	NA
cg12001496	13q34	114220535	0.000161869	3.77212		N	NA
cg07495376	10q21.3	68805375	0.000188557	-3.73387	CTNNA3	N	NA
cg07148914	20q11.22	33460835	0.000213038	-3.70303	GGT7	N	NA
cg04488145	3p21.31	46899455	0.000232365	-3.68095	MYL3	N	NA
cg26995690	13q13.3	36346376	0.000277443	3.6355	DCLK1	Y	rs75712673
cg27360300	18p11.21	12407130	0.000301766	3.61378	SLMO1	N	NA
cg00047287	22q13.33	51016899	0.000304166	-3.61173	CPT1B	N	NA
cg22118168	13q34	114309482	0.000344566	-3.57926	ATP4B	N	NA
cg23731272	15q22.33	67356838	0.000345966	3.5782	SMAD3	N	NA
cg03250480	16p11.2	30689295	0.000392848	3.54484		Y	rs8058928
cg07591622	14q11.2	24036914	0.000417204	3.52895	AP1G2	N	NA
cg27210536	22q13.33	51012546	0.000467567	-3.49868	CPT1B	N	NA
cg17775003	20q11.22	33562606	0.000500791	3.48033	MYH7B	N	NA
cg01035261	16q21	57918095	0.000540956	3.45961	CNGB1	N	NA
cg08024038	17p11.2	17616235	0.000547644	3.4563	RAI1	Y	rs34562254
cg01176949	13q34	114071708	0.000551269	3.45452		N	NA
cg07025478	12q14.3	66563505	0.000553594	3.45339	TMBIM4	N	NA
cg09444586	19p13.3	3548073	0.000558602	3.45096	C19orf28	Y	rs11085015
cg20356637	15q22.33	67356310	0.000563491	3.4486		N	NA
cg09812376	17q25.1	74270190	0.000580713	-3.44047	QRICH2	N	NA
cg02196730	15q25.1	80188777	0.000583939	3.43897	MTHFS	N	NA
cg13105599	15q22.33	67356641	0.000603929	3.42984		N	NA
cg01665118	13q22.3	77502805	0.000615319	3.42477	BTF3L1	N	NA
cg14909620	20q13.33	62402671	0.000637065	3.41532	ZBTB46	N	NA
cg11035304	10q25.2	112096355	0.000670029	3.40156		Y	rs3737315
cg02415661	19p13.11	16308183	0.000681085	-3.39708	AP1M1	Y	rs4808046
cg11838997	11q24.2	124609816	0.00068365	3.39605	NRGN	N	NA
cg04140754	12q24.31	124196328	0.000866605	3.3306	ATP6V0A2	N	NA
cg02880508	17q25.1	73825227	0.000876353	-3.32748	UNC13D	N	NA
cg02486855	15q22.33	67356942	0.000881085	3.32598	SMAD3	N	NA
cg23678722	13q12.12	25338390	0.000908985	3.31728	RNF17	N	NA
cg12558012	19p13.11	19281197	0.000930892	-3.31062	LOC729991-MEF2B	N	NA
cg09501821	15q22.33	67356387	0.0009475	3.30567		N	NA
cg09011244	14q32.12	93801034	0.000950477	-3.30479	KIAA1409	N	NA
cg18959473	18p11.32	159310	0.000968753	-3.29945	USP14	N	NA
cg10332422	13q34	114292552	0.00099487	3.29197	TFDP1	N	NA
cg22347322	22q13.2	43807980	0.00102019	3.2849	MPPED1	N	NA
cg05523603	22q13.33	50973101	0.00123363	3.23099		N	NA
cg07534263	19p12	24184660	0.00146091	-3.18234		N	NA
cg19163496	22q13.1	39052552	0.00168526	3.14073	LOC646851	Y	rs5995688
cg18671037	14q32.11	90984545	0.00187862	-3.10878		N	NA
cg07805604	19q13.42	56158885	0.00189527	3.10617	CCDC106	N	NA
cg04771820	13q33.1	103450891	0.00217186	3.06567	BIVM	N	NA
cg06296759	12q24.23	118142003	0.00227139	-3.05224	KSR2	N	NA
cg10982275	15q15.1	41059627	0.00234606	3.04252	GCHFR	N	NA
cg10932907	11q24.3	129723947	0.0024238	-3.03269	TMEM45B	N	NA
cg08155338	16p11.2	30087841	0.00244335	3.03027	PPP4C	Y	rs8058928
cg02599338	2q11.1	96780804	0.00245534	-3.02879	ADRA2B	N	NA
cg03386524	20q11.22	33590313	0.00248886	3.02469	TRPC4AP	N	NA
cg09805172	13q13.3	36785935	0.00251087	3.02203	SOHLH2	Y	rs75712673
cg11933757	17p11.2	16342741	0.00251668	-3.02133	NCRNA00188	Y	rs34562254
cg13713728	10q26.13	127262761	0.00254478	-3.01797	LOC100169752	N	NA
cg04813834	16q23.2	81434930	0.00256274	-3.01583		N	NA
cg03830490	3p21.31	45926669	0.00259383	3.01217	CCR9	N	NA
cg06410135	22q13.1	39539573	0.00265338	-3.00528	CBX7	Y	rs5995688
cg02011706	16p13.3	891283	0.00267443	-3.00287		N	NA
cg00207352	3p21.31	48470181	0.00272688	-2.99696	PLXNB1	N	NA
cg06151964	19q13.12	35531417	0.00274255	-2.99521	HPN	N	NA
cg09091373	11p11.2	44959124	0.00286345	-2.98203	TP53I11	N	NA
cg00972603	1p35.3	28655503	0.00312012	2.95565	MED18	N	NA
cg19977691	22q13.33	50480018	0.00312433	2.95523	TTLL8	N	NA
cg00470641	10p15.2	3096219	0.00312954	2.95472		N	NA
cg03033629	20q11.22	33737648	0.00320718	2.94715		N	NA
cg03318904	22q13.1	39801522	0.00328384	-2.93984	MAP3K7IP1	Y	rs5995688
cg27572343	18p11.31	2913941	0.00329335	-2.93894	EMILIN2	N	NA
cg02595280	12q24.22	117674278	0.00334441	2.93417	NOS1	N	NA
cg24617346	20q11.22	34203797	0.00337686	2.93117	SPAG4	N	NA
cg02842197	17p13.2	5389625	0.00339436	-2.92957	DERL2	N	NA
cg00977408	20q13.2	50310587	0.00344646	-2.92483	ATP9A	N	NA
cg00634698	10q22.1	71123842	0.00348018	-2.9218	HK1	N	NA
cg00300879	1p36.11	26503847	0.00355311	-2.91533	CNKSR1	N	NA
cg03172271	3q13.31	113531839	0.00379441	-2.89477		N	NA
cg01845051	3p22.1	41361925	0.0038351	2.89142	ULK4	Y	rs9856633
cg05112555	17q25.1	71739385	0.00392981	-2.88374		N	NA
cg01811561	16q22.1	67753396	0.00395802	2.88149	GFOD2	N	NA
cg05951558	3q27.1	183980788	0.00397263	-2.88033	ECE2	N	NA
cg04730925	18q21.2	51795821	0.00402276	2.87637	POLI	N	NA
cg12239264	17p13.1	7452043	0.00407499	-2.8723	TNFSF12	N	NA
cg01641509	2q22.1	136844587	0.00407908	2.87198		N	NA
cg01866162	16q22.1	67596514	0.00413617	2.86759	CTCF	N	NA
cg03499943	10q26.13	126211704	0.00418357	2.86398	LHPP	N	NA
cg14598478	15q25.2	84363061	0.00435523	2.85122	ADAMTSL3	N	NA
cg16762979	20q13.2	50387214	0.00435689	-2.8511		N	NA
cg24996979	14q24.3	74223355	0.00449063	-2.84147	C14orf43	N	NA
cg08748100	2q31.1	173100097	0.00449537	-2.84113		N	NA
cg05087948	11q13.2	66336197	0.00451636	-2.83965	CTSF	N	NA
cg07461837	16p11.2	31214880	0.00465795	2.82978	PYCARD	Y	rs8058928
cg17771150	13q14.13	46756209	0.00469155	2.82748	LCP1	N	NA
cg09821032	17q25.3	77751135	0.00494167	2.81081	CBX2	N	NA
cg15004136	20q13.33	62687986	0.00495441	-2.80998	TCEA2	N	NA
cg02808797	1q32.2	208418771	0.00499641	-2.80727	PLXNA2	N	NA
cg00741523	10p11.23	31236948	0.00504878	-2.8039	ZNF438	N	NA
cg00210127	16p13.13	12352233	0.00506508	2.80287	SNX29	N	NA
cg00972288	10q21.3	69644348	0.00523889	2.79197	SIRT1	N	NA
cg26004761	13q34	112320825	0.00525011	2.79127		N	NA
cg02159489	17q25.3	79459563	0.00525687	-2.79086		N	NA
cg14795119	15q15.1	41952451	0.00540888	2.78162	MGA	N	NA
cg06476192	16p11.2	31453948	0.00559973	2.77034	ZNF843	Y	rs8058928
cg01491219	1q41	220863513	0.00579031	2.75943	C1orf115	N	NA
cg07499142	1p36.22	9788715	0.00582776	-2.75732	PIK3CD	N	NA
cg25570495	20q13.2	50419231	0.00583569	-2.75687	SALL4	N	NA
cg26287345	20q11.23	35169886	0.0058889	2.7539	MYL9	N	NA
cg04148489	10q26.3	135096710	0.00597211	2.74931	TUBGCP2	N	NA
cg03245590	11p15.2	15329459	0.00624226	2.73478		N	NA
cg01616440	15q25.2	84319908	0.0062941	2.73205		N	NA
cg24173769	14q32.33	105917125	0.00633292	-2.73003	MTA1	N	NA
cg03812309	1p33	46938281	0.00635006	2.72914		N	NA
cg07696884	20q13.2	50310579	0.00638275	-2.72744	ATP9A	N	NA
cg03298341	14q32.11	91527014	0.00644648	-2.72416	RPS6KA5	N	NA
cg06143087	1p22.3	85665883	0.00652179	-2.72032	SYDE2	N	NA
cg24765446	20q13.12	44167974	0.00653123	2.71985	WFDC6	N	NA
cg05433805	3p22.2	37204814	0.00655921	-2.71843	LRRFIP2	N	NA
cg06020537	10q26.13	125318917	0.00663449	2.71465		N	NA
cg12437658	15q26.2	94778661	0.0067229	2.71027		N	NA
cg22853588	20q11.23	35169881	0.00672596	2.71012	MYL9	N	NA
cg26118698	21q22.3	47599972	0.00683137	-2.70495	C21orf56	N	NA
cg05004940	20q13.33	62185074	0.00694394	2.69952	C20orf195	N	NA
cg04696391	16p13.3	3021794	0.00717282	-2.68871	PAQR4	N	NA
cg01268683	19q13.41	53141620	0.00718738	-2.68804	ZNF83	N	NA
cg09520904	11q13.3	69462943	0.00730885	2.68243	CCND1	N	NA
cg20596493	15q24.1	74045624	0.00731324	2.68223		N	NA
cg02381751	2p22.3	32503542	0.00732252	-2.68181	YIPF4	N	NA
cg19150282	13q34	111672550	0.00749353	-2.67408		N	NA
cg25986670	20p13	2854063	0.0075647	2.67091	PTPRA	N	NA
cg04647918	11q13.2	67383862	0.00761433	-2.66871		N	NA
cg02774523	3p21.33	44039657	0.00762732	2.66814		N	NA
cg10427827	12q24.33	132929654	0.00767501	-2.66604		N	NA
cg18555433	22q12.3	32598479	0.00767982	-2.66583	RFPL2	N	NA
cg03987847	1p34.1	46651377	0.00777587	2.66165	TSPAN1	N	NA
cg00342953	18p11.32	2654819	0.00783779	2.65898	SMCHD1	N	NA
cg12220034	12q24.21	116457644	0.00786404	2.65785	MED13L	N	NA
cg11555339	17p13.1	7181894	0.00811152	2.64739		N	NA
cg11022062	3q13.32	117307343	0.00814622	2.64595		N	NA
cg18762620	15q24.2	75940301	0.00819494	2.64393	SNX33	N	NA
cg00582765	20q11.21	31618209	0.00829141	-2.63997	BPIL3	N	NA
cg19275890	15q26.2	97323132	0.00835895	2.63722		N	NA
cg02248514	14q12	32842070	0.0083945	2.63578	AKAP6	N	NA
cg03220455	17q25.1	74582984	0.00839861	2.63561	ST6GALNAC2	N	NA
cg25349154	18p11.31	5197559	0.00853881	-2.62999	LOC642597	N	NA
cg09828998	11p15.4	8703972	0.00858504	-2.62815	RPL27A	N	NA
cg00632560	20q13.33	62675267	0.00860834	-2.62723		N	NA
cg14391586	20q13.33	62681296	0.0087828	2.62039	SOX18	N	NA
cg06578825	11q13.3	69520186	0.00887818	2.61671	FGF19	N	NA
cg06720713	13q34	114059522	0.00922324	2.60367		N	NA
cg11331422	19p13.2	10491258	0.00940351	2.59702	TYK2	N	NA
cg07948245	14q12	32546939	0.00954409	2.59192	ARHGAP5	N	NA
cg07115879	12q13.13	52695515	0.00955715	-2.59145	KRT86	N	NA
cg00867997	3q27.1	183966811	0.00967792	2.58713	ALG3	N	NA
cg02946248	19p13.3	3453438	0.00973382	-2.58514	NFIC	Y	rs11085015
cg06205333	1p13.2	112161618	0.00974109	-2.58489	RAP1A	N	NA
cg06506007	13q13.3	36699873	0.00974633	2.5847	DCLK1	Y	rs75712673
cg14251267	20q13.33	62406428	0.00978684	-2.58327	ZBTB46	N	NA
cg16462006	14q32.13	95155784	0.00980983	-2.58246		N	NA
cg10341991	3p21.31	48229869	0.00983353	2.58163	CDC25A	N	NA
cg00147160	1p36.11	26503991	0.00985085	-2.58102	CNKSR1	N	NA
cg01884057	2p23.3	25150051	0.00997104	2.57683		Y	rs7577599
cg04935792	12q12	45354182	0.0100619	2.5737		N	NA
cg01259871	22q13.2	41939256	0.0101215	2.57165	POLR3H	N	NA
cg06866232	11p15.4	5020582	0.0101374	-2.57111	OR51L1	N	NA
cg05963211	13q14.13	47218698	0.0102965	2.56571	LRCH1	N	NA
cg10508127	11q13.2	67462816	0.0103533	-2.5638		N	NA
cg18706879	14q24.3	74353254	0.0104061	2.56204	ZNF410	N	NA
cg07470275	15q26.3	99788558	0.0104938	-2.55912	TTC23	N	NA
cg07374403	1p33	47134188	0.0106216	2.55491	ATPAF1	N	NA
cg15806365	10p15.3	1386520	0.010638	2.55437	ADARB2	N	NA
cg21341822	13q13.3	37250195	0.0106658	2.55346	C13orf36	Y	rs75712673
cg03281426	2q37.3	240109471	0.0106888	-2.55271	HDAC4	N	NA
cg12377709	3q23	139108535	0.0109192	-2.54527	COPB2	N	NA
cg06870073	13q14.3	53595003	0.0109344	2.54479		N	NA
cg07685326	15q11.2	25380111	0.0110323	-2.54167	PAR1	N	NA
cg05533340	11p15.1	20496110	0.0110549	-2.54096	PRMT3	N	NA
cg02462661	15q24.1	74275622	0.0110716	-2.54043	STOML1	N	NA
cg00452199	11p11.2	44088257	0.0110753	-2.54031	ACCS	N	NA
cg03149970	12q23.3	107078552	0.0110829	2.54007	RFX4	N	NA
cg05080330	13q14.2	50070102	0.0112683	2.53427	PHF11	N	NA
cg01661897	12p13.32	4671207	0.0112856	2.53373		N	NA
cg13257261	12q24.33	133161835	0.01129	2.53359		N	NA
cg06248406	17q25.3	76136725	0.0116872	2.52145	TMC8	N	NA
cg00619097	22q13.33	51015371	0.0117468	-2.51966	CPT1B	N	NA
cg14218747	15q23	69883108	0.0118621	-2.51622		N	NA
cg08774452	12q24.32	128850550	0.0118649	2.51614	TMEM132C	N	NA
cg17162808	20q11.22	33266296	0.0122158	-2.50585	PIGU	N	NA
cg04356968	1q22	156212005	0.0122387	2.50519	BGLAP	N	NA
cg04960602	13q34	112352250	0.0122594	2.50459		N	NA
cg07356130	11p15.3	10772521	0.0122934	2.50361	CTR9	N	NA
cg15052019	19p13.11	19431593	0.0123763	2.50123	KIAA0892	N	NA
cg05341232	19p13.11	18331394	0.0124192	2.5	PDE4C	N	NA
cg05366009	12q24.31	123319339	0.0125409	2.49655	HIP1R	N	NA
cg24363820	22q13.33	51016703	0.0127266	-2.49133	CPT1B	N	NA
cg15260951	18q23	77165150	0.0128218	-2.48868	NFATC1	N	NA
cg00481951	3q27.3	187387650	0.0128959	-2.48663	SST	N	NA
cg04094478	12q13.11	47220092	0.0129094	2.48626	SLC38A4	N	NA
cg00821760	19p13.3	3834199	0.0129817	2.48427	ZFR2	Y	rs11085015
cg03905192	15q26.1	90893535	0.0129948	2.48391	GABARAPL3	N	NA
cg03806693	22q13.2	41940476	0.0131549	-2.47955	POLR3H	N	NA
cg03803211	2p13.3	70313772	0.0131694	-2.47916	PCBP1	N	NA
cg01510588	14q21.3	50559341	0.0132148	-2.47793	C14orf183	N	NA
cg02592271	2p23.3	27665507	0.0134174	-2.47249	KRTCAP3	N	NA
cg07007400	12q13.13	52626831	0.0134286	-2.4722	KRT7	N	NA
cg05711037	2q37.1	234359783	0.0134286	2.47219	DGKD	N	NA
cg01507019	16q13	56703257	0.0135859	-2.46803	MT1G	N	NA
cg06895640	11q21	93277191	0.0136893	-2.46532	C11orf75	N	NA
cg12739761	19p13.2	10823877	0.0137225	-2.46445	QTRT1	N	NA
cg21620760	13q34	113094693	0.013786	2.46279		N	NA
cg23612492	14q32.2	100890363	0.0138051	2.46229	WDR25	N	NA
cg06360956	3p22.2	37000235	0.0138603	2.46086		N	NA
cg07175149	12q23.3	104851316	0.0138758	2.46046	CHST11	N	NA
cg03327325	10q11.21	43846574	0.0139665	-2.45812		N	NA
cg04517722	19p13.11	17905589	0.013998	-2.45732	B3GNT3	N	NA
cg27019645	18q23	77218378	0.0141673	-2.45299	NFATC1	N	NA
cg01485177	10q11.21	42863594	0.0141938	2.45232	LOC441666	N	NA
cg05381383	12q21.31	80309007	0.0142263	-2.4515	PPP1R12A	N	NA
cg23405870	13q32.1	96329610	0.0142383	2.4512	DNAJC3	N	NA
cg14337526	13q32.1	98086635	0.0143158	-2.44924	RAP2A	N	NA
cg10786226	15q11.2	25349817	0.0143617	-2.44809	SNORD116-28	N	NA
cg24092282	14q22.2	54413371	0.0143971	2.4472		N	NA
cg02951357	1p32.1	59280619	0.0144254	2.44649		N	NA
cg10692467	3p21.31	50313021	0.0144783	-2.44517	SEMA3B	N	NA
cg07495389	2p23.3	27233872	0.0145074	2.44445	MAPRE3	N	NA
cg04710571	19q13.2	38853176	0.0145148	-2.44426	CATSPERG	N	NA
cg11330108	18q21.33	60986115	0.01453	2.44389	BCL2	N	NA
cg01973771	19p13.3	2740143	0.0145961	2.44225	SLC39A3	Y	rs11085015
cg00466488	1p12	118148927	0.0146381	2.44121	FAM46C	N	NA
cg06627628	2p23.3	24431161	0.0146554	2.44078	ITSN2	N	NA
cg04845466	2p23.3	27665079	0.014701	-2.43966	KRTCAP3	N	NA
cg07157030	14q23.2	63671356	0.0147042	2.43958	RHOJ	N	NA
cg03648215	1p36.22	10893824	0.0148503	2.43601		N	NA
cg07083272	10q22.1	72084636	0.0148772	-2.43535	LRRC20	N	NA
cg11654118	11p15.5	1945648	0.0149674	2.43317	TNNT3	N	NA
cg06776703	19p13.3	4328759	0.0150215	-2.43186	STAP2	Y	rs11085015
cg18313317	14q24.3	76734605	0.0150427	2.43135		N	NA
cg04108706	1q25.2	180126520	0.0150564	2.43102	QSOX1	N	NA
cg05839347	2p25.3	3648246	0.0150578	2.43099	COLEC11	N	NA
cg00336986	3q11.2	98001269	0.015154	-2.42868	OR5H2	N	NA
cg11776115	19p13.3	2189267	0.015231	2.42684	DOT1L	N	NA
cg19788202	14q32.33	104941923	0.0155477	-2.41936		N	NA
cg03856450	2p13.2	73298881	0.0156622	2.41669	SFXN5	N	NA
cg20548261	18q23	77662650	0.015709	-2.41561	PQLC1	N	NA
cg05487424	2p11.2	88991089	0.0157298	-2.41513	RPIA	N	NA
cg04259706	13q32.3	100545517	0.0157975	2.41356	CLYBL	N	NA
cg07112337	16q21	57917946	0.01584	2.41258	CNGB1	N	NA
cg00771084	2q37.3	242598843	0.015894	-2.41134	ATG4B	N	NA
cg07973140	15q24.2	75495174	0.0159259	2.41061	C15orf39	N	NA
cg06302998	10p14	11505450	0.0159589	2.40985	USP6NL	N	NA
cg21377071	15q25.2	84323963	0.0160946	2.40676	ADAMTSL3	N	NA
cg07424342	16q24.3	89008460	0.0161146	2.40631	CBFA2T3	N	NA
cg03219694	19p13.2	9416667	0.0161832	-2.40476	ZNF699	N	NA
cg08030082	2p23.3	25391839	0.0162246	2.40382	POMC	Y	rs7577599
cg20293942	13q14.2	50701256	0.0163713	2.40053		N	NA
cg06941159	16p11.2	28875210	0.0163962	2.39997	SH2B1	N	NA
cg02339793	17q25.3	79225573	0.0164348	-2.39911	SLC38A10	N	NA
cg19886951	15q15.1	41522854	0.0164709	2.39831	CHP	N	NA
cg16775678	13q14.3	52158057	0.0165672	-2.39617	WDFY2	N	NA
cg02806156	12q21.33	89728752	0.0165686	-2.39614		N	NA
cg18959621	13q12.12	23310464	0.0166698	-2.39391		N	NA
cg15864181	20q13.33	61427071	0.0167393	2.39238	C20orf20	N	NA
cg05900122	12q23.3	104901614	0.016764	-2.39184	CHST11	N	NA
cg08975803	12q13.13	52626818	0.0168776	-2.38936	KRT7	N	NA
cg11771529	10p11.23	31047686	0.0168816	-2.38928		N	NA
cg05180887	2p25.3	1817263	0.0169474	-2.38785	MYT1L	N	NA
cg03010792	22q11.21	20784277	0.0170465	-2.3857	SCARF2	N	NA
cg03165195	19p13.11	18331177	0.0171442	2.3836	PDE4C	N	NA
cg11171466	11p15.5	1849486	0.0172341	-2.38168		N	NA
cg07681579	12q13.2	54954396	0.0172344	-2.38167	PDE1B	N	NA
cg11633191	17q24.2	66244104	0.0173254	2.37973	AMZ2	N	NA
cg04444415	3q29	193272869	0.0174266	-2.37758	ATP13A4	N	NA
cg10281768	17q25.3	78720226	0.0176145	-2.37362	RPTOR	N	NA
cg08292572	3p22.1	42846188	0.0179408	-2.36684	HIGD1A	Y	rs9856633
cg10090844	12q24.33	132167226	0.017945	-2.36675		N	NA
cg07697662	16p11.2	30934684	0.0182179	2.36116	NCRNA00095	Y	rs8058928
cg01803928	13q14.2	50701619	0.0182833	2.35983		N	NA
cg18637232	15q25.2	84321570	0.0183704	2.35807	ADAMTSL3	N	NA
cg04068910	10q24.31	101989347	0.0184519	-2.35642	CHUK	N	NA
cg08682866	17p12	13818946	0.0184786	2.35589		N	NA
cg14078579	12q24.33	133120548	0.0184891	-2.35567	FBRSL1	N	NA
cg09920268	11p11.2	44105489	0.0187175	2.35111	ACCS	N	NA
cg11852671	15q26.2	96960214	0.0187864	2.34974		N	NA
cg20733077	13q14.2	50700845	0.0190925	2.34372	DLEU2	N	NA
cg21306988	13q33.3	108867134	0.0192329	2.34099	LIG4	N	NA
cg24786174	18q23	74118243	0.0192486	-2.34068	ZNF516	N	NA
cg01209296	20q13.33	62435316	0.0192667	2.34033	ZBTB46	N	NA
cg12038935	20q13.33	62674028	0.0192754	2.34016		N	NA
cg00859178	1q23.3	162467208	0.0193757	-2.33822	UHMK1	N	NA
cg01695994	17q25.3	80246403	0.0193816	2.33811		N	NA
cg03599774	2p11.2	84122914	0.0194798	2.33622		N	NA
cg04889884	1p35.3	28655616	0.0195085	2.33567	MED18	N	NA
cg25466668	13q32.1	98000596	0.0196347	-2.33326	MBNL2	N	NA
cg06549238	11q21	93277161	0.0196561	-2.33285	C11orf75	N	NA
cg11629921	17q25.3	77373568	0.0198311	2.32953	HRNBP3	N	NA
cg11257981	11q25	134123221	0.0200333	2.32572	THYN1	N	NA
cg02673114	1p21.3	95509099	0.0201499	-2.32354	ALG14	N	NA
cg07866632	16p11.2	28584802	0.0201622	2.32332	CCDC101	N	NA
cg06965072	10q26.3	133956982	0.0202708	-2.3213	JAKMIP3	N	NA
cg12573499	14q32.31	101520412	0.0203233	-2.32033	MIR134	N	NA
cg04895854	3q13.31	116778999	0.0203919	2.31906		N	NA
cg05224984	19p13.12	16296929	0.0204532	-2.31793	FAM32A	Y	rs4808046
cg01293797	15q25.2	84326651	0.0207238	2.31298	ADAMTSL3	N	NA
cg00817464	10q25.1	111662876	0.0208204	-2.31123	XPNPEP1	Y	rs3737315
cg02844852	16q24.1	84840283	0.0208261	-2.31112		N	NA
cg12509268	12q24.31	124911444	0.0211162	-2.3059	NCOR2	N	NA
cg00289762	19p13.2	8550540	0.021216	-2.30412	HNRNPM	N	NA
cg15617853	13q14.2	47669359	0.021238	-2.30373		N	NA
cg05177932	16q24.3	89631655	0.0215266	2.29862		N	NA
cg07967679	12q13.13	52626814	0.0215487	-2.29823	KRT7	N	NA
cg00732059	16q22.2	71740210	0.0215884	2.29753	PHLPP2	N	NA
cg00291003	10q22.2	75541506	0.0217064	2.29547	CHCHD1	N	NA
cg10648535	21q22.13	38446584	0.0219346	-2.2915	PIGP	N	NA
cg05175599	18p11.21	12432947	0.0220488	-2.28953		N	NA
cg08945850	2p24.3	15948558	0.0220913	2.28879		N	NA
cg17348479	14q32.2	97081655	0.0224023	2.28348		N	NA
cg25839076	18q23	76729527	0.0224563	-2.28256		N	NA
cg01656770	3p22.2	38496051	0.0224628	-2.28245	LOC100128640	N	NA
cg03442858	1p36.21	14924535	0.0227169	2.27816	KIAA1026	N	NA
cg01368777	11p15.5	2162483	0.0229984	-2.27346	IGF2AS	N	NA
cg13412514	13q34	114175012	0.0230696	-2.27228	TMCO3	N	NA
cg01811315	17p13.2	4890515	0.0230823	2.27207	CAMTA2	N	NA
cg06735598	12q24.31	124196148	0.0231501	-2.27095	ATP6V0A2	N	NA
cg03437741	1p13.1	117491966	0.0232469	-2.26935	PTGFRN	N	NA
cg07220442	12q15	69080635	0.0234882	2.2654	NUP107	N	NA
cg10411146	11p15.5	289966	0.0235281	-2.26475	ATHL1	N	NA
cg03459008	2q24.2	160472720	0.0236109	-2.2634	BAZ2B	N	NA
cg04217177	1q41	217306700	0.0236214	-2.26323	ESRRG	N	NA
cg02585142	15q26.1	89434967	0.0236504	-2.26276	HAPLN3	N	NA
cg07883696	15q15.1	41628806	0.0243456	2.25163	NUSAP1	N	NA
cg04456245	21q22.3	47601211	0.0244994	-2.24921	C21orf56	N	NA
cg02604244	22q13.1	38794936	0.0245268	-2.24878	LOC400927	Y	rs5995688
cg16996574	14q32.32	103691482	0.0245704	2.24809		N	NA
cg24332577	20q13.2	50419248	0.0246266	-2.24721	SALL4	N	NA
cg08958931	3p21.31	47398274	0.0246586	-2.24671		N	NA
cg05155784	12q24.11	110316989	0.024773	2.24492	GLTP	N	NA
cg27096043	13q34	113425199	0.0250118	2.24122	ATP11A	N	NA
cg24148474	18q23	77748707	0.025051	2.24062	TXNL4A	N	NA
cg23104954	13q14.2	50701501	0.0250699	2.24032		N	NA
cg12117817	17q25.3	80608018	0.0251749	2.23871		N	NA
cg02807146	18p11.32	2571313	0.0254831	-2.234	NDC80	N	NA
cg01157070	16q12.2	56228511	0.0255136	-2.23354	DKFZP434H168	N	NA
cg15619745	10q25.2	112327325	0.0255778	2.23256	SMC3	Y	rs3737315
cg05694621	1p31.3	66767231	0.0256233	-2.23187	PDE4B	N	NA
cg09215152	11q23.1	111637306	0.0257632	-2.22976	PPP2R1B	N	NA
cg04852323	16q22.1	69975865	0.0260741	-2.22511		N	NA
cg06634786	22q13.2	41940651	0.026112	-2.22454	POLR3H	N	NA
cg10468373	11q13.1	64009913	0.0261689	2.2237	FKBP2	N	NA
cg01194519	13q12.13	26760793	0.0262534	-2.22244		N	NA
cg03994959	13q33.3	108866993	0.0263878	2.22046	LIG4	N	NA
cg07976408	15q15.1	41836273	0.0264441	2.21963	RPAP1	N	NA
cg23335124	14q24.3	74960385	0.0266039	-2.21728	NPC2	N	NA
cg00320980	10q26.3	134839587	0.0266389	2.21677		N	NA
cg11755803	12q24.32	129000542	0.0266541	2.21655	TMEM132C	N	NA
cg10261205	11p15.5	289927	0.0268357	-2.2139	ATHL1	N	NA
cg06128999	16q23.1	77247126	0.0269799	2.21181		N	NA
cg17241550	18p11.32	2571290	0.0269962	-2.21157	NDC80	N	NA
cg17832917	13q31.3	91826885	0.0270131	-2.21133		N	NA
cg06601071	16q24.1	85525842	0.0271778	-2.20895		N	NA
cg00153368	11q12.1	57996423	0.0271787	2.20894	OR10Q1	N	NA
cg08182597	16q24.1	85274772	0.0272147	2.20842		N	NA
cg07195126	1q23.2	160370843	0.0273688	-2.20622	VANGL2	N	NA
cg10549227	20p13	3048294	0.0276043	2.20286		N	NA
cg12137530	19p13.2	13227698	0.02763	-2.2025	TRMT1	N	NA
cg06279471	11q13.2	67806118	0.0276303	2.2025	TCIRG1	N	NA
cg05065507	1p32.1	59042931	0.0276303	2.2025	TACSTD2	N	NA
cg00777652	10q21.3	69835323	0.0276509	-2.2022	HERC4	N	NA
cg08121984	19q13.32	45429870	0.0277197	2.20123	APOC1P1	N	NA
cg02930888	10q25.2	112402954	0.0277377	2.20098	RBM20	Y	rs3737315
cg11691287	12q13.13	52713040	0.0277661	2.20058	KRT83	N	NA
cg04390143	12q23.3	105501270	0.0277813	2.20036	KIAA1033	N	NA
cg02633723	12q24.33	133173041	0.0278389	2.19955		N	NA
cg08616269	10q21.3	70480892	0.0279363	-2.19818	CCAR1	N	NA
cg06481639	22q13.2	41940642	0.0279576	-2.19788	POLR3H	N	NA
cg11099600	3p25.1	14558454	0.0282097	-2.19436	GRIP2	N	NA
cg01789267	15q21.1	45545111	0.0283527	2.19237	SLC28A2	N	NA
cg00351152	3p25.2	12837017	0.028377	-2.19203	CAND2	N	NA
cg10093067	11p15.4	3733666	0.02839	2.19185	NUP98	N	NA
cg07384589	16q24.3	89692360	0.0284151	-2.19151	DPEP1	N	NA
cg07604512	1p22.2	91965349	0.028461	-2.19087	CDC7	N	NA
cg07213029	16q24.3	89649677	0.028955	-2.1841	CPNE7	N	NA
cg16761754	14q32.33	105127242	0.0290909	2.18225		N	NA
cg00998379	1p32.3	53074332	0.0291465	-2.1815	GPX7	N	NA
cg07443717	3q22.1	129383357	0.0292228	2.18047	TMCC1	N	NA
cg04673446	22q13.1	39879951	0.0293724	2.17845	MGAT3	Y	rs5995688
cg07336099	2q22.1	140029691	0.0294916	-2.17685		N	NA
cg04312620	20q13.2	50419214	0.0295729	-2.17576	SALL4	N	NA
cg07596668	1q21.3	151509825	0.0296732	-2.17443	CGN	N	NA
cg00223552	11q14.2	86617516	0.0297451	2.17347		N	NA
cg01904393	12q13.13	51815083	0.0298491	-2.17209		N	NA
cg10968958	19q13.42	55494485	0.0299871	2.17026	NLRP2	N	NA
cg21123577	15q25.2	84513792	0.0300078	2.16999	ADAMTSL3	N	NA
cg02458237	17p11.2	18061763	0.030062	2.16927	MYO15A	N	NA
cg01605945	1p34.2	43638365	0.0301303	-2.16837	WDR65	N	NA
cg03516577	3q26.2	169245817	0.0303397	-2.16563	MECOM	Y	rs7621631
cg09076334	13q12.12	24477870	0.0303638	2.16531		N	NA
cg23686403	18q23	78005607	0.0303732	2.16519	PARD6G	N	NA
cg14451882	10q23.33	94456548	0.0304298	2.16445		N	NA
cg02161701	15q26.1	90199179	0.03058	-2.16249	KIF7	N	NA
cg07505478	16p11.2	29193318	0.0306459	-2.16164		N	NA
cg07586819	22q13.1	38864010	0.0307912	-2.15976	KDELR3	Y	rs5995688
cg04206342	17q24.3	70636940	0.0308572	2.15891		N	NA
cg12723985	10p12.31	20255908	0.0310264	2.15673	PLXDC2	N	NA
cg10263370	3p21.31	44754102	0.0310837	2.156	ZNF502	N	NA
cg07126281	22q13.31	44351085	0.0311378	2.15531	SAMM50	N	NA
cg10588135	17q23.2	59329903	0.0311391	2.15529	BCAS3	N	NA
cg24048921	22q13.2	41074275	0.0313383	2.15275	MCHR1	N	NA
cg07587209	14q11.2	21944942	0.0313939	-2.15204	RAB2B	N	NA
cg14950747	19p13.3	3821095	0.0314152	2.15177	ZFR2	Y	rs11085015
cg20861250	15q23	67701662	0.0314274	-2.15162	IQCH	N	NA
cg13203223	12q13.12	49319398	0.0315999	2.14944	FKBP11	N	NA
cg00862290	3q26.32	178984973	0.0316041	2.14938	KCNMB3	N	NA
cg11003573	3p21.31	44754125	0.0316993	2.14818	ZNF502	N	NA
cg07277756	18p11.22	10589357	0.0317213	-2.1479		N	NA
cg05359249	2q35	220406470	0.0318082	2.14681	CHPF	N	NA
cg01152302	15q25.2	84323770	0.0318695	2.14604	ADAMTSL3	N	NA
cg00356829	16p11.2	30025364	0.0318926	2.14575		Y	rs8058928
cg05122437	13q12.3	30055092	0.0318969	-2.1457	MTUS2	N	NA
cg07280182	22q13.33	49810275	0.031961	2.1449		N	NA
cg18310895	20q13.33	62086195	0.0320072	2.14432	KCNQ2	N	NA
cg02183531	2p15	62113199	0.0320439	-2.14386	CCT4	N	NA
cg11545360	12q23.1	96793417	0.0320723	-2.14351	CDK17	N	NA
cg02390947	10q24.33	105273633	0.0320774	2.14344	NEURL	Y	rs11813268
cg06328611	10p15.2	3360027	0.0321021	-2.14314		N	NA
cg17835926	20q13.33	62026463	0.0321034	-2.14312		N	NA
cg00919857	15q21.2	52043258	0.0323911	2.13955	TMOD2	N	NA
cg11600511	22q13.31	44284127	0.0326079	2.13688	PNPLA5	N	NA
cg13733630	13q12.13	25691600	0.0330031	-2.13205		N	NA
cg02008951	19p13.3	5703619	0.0330206	-2.13183	LONP1	N	NA
cg15296871	13q12.2	27912142	0.0330353	2.13165		N	NA
cg01716065	17q11.1	25724649	0.0330873	2.13102		N	NA
cg12764051	12q24.31	124119250	0.0331989	-2.12967	GTF2H3	N	NA
cg11710162	12q13.13	52646070	0.033396	-2.12729		N	NA
cg21655444	18q23	74770402	0.0336352	2.12442	MBP	N	NA
cg01828427	11q25	134794919	0.033903	-2.12122		N	NA
cg06186790	16p13.3	2902921	0.0339855	2.12024	PRSS22	N	NA
cg12884762	12q13.12	50931848	0.0342315	2.11733	DIP2B	N	NA
cg12070987	11q13.2	67804055	0.0345281	2.11385	NDUFS8	N	NA
cg10484958	13q14.3	53424127	0.0347636	-2.1111	PCDH8	N	NA
cg00783549	19p13.3	5784679	0.0348296	-2.11033	PRR22	N	NA
cg09941712	15q25.1	81068966	0.0348464	-2.11014		N	NA
cg08206881	2p24.3	12317357	0.0349001	2.10952		N	NA
cg08089541	17q21.33	47785477	0.034962	-2.1088	SLC35B1	N	NA
cg09967973	17q25.3	77037916	0.0349991	2.10837	C1QTNF1	N	NA
cg04328562	19p13.2	11649701	0.0350369	-2.10793	CNN1	N	NA
cg01656970	1q23.3	161338742	0.0351778	2.10631	C1orf192	N	NA
cg03075494	18q22.3	72923014	0.0352038	-2.10601	TSHZ1	N	NA
cg04091325	15q25.2	84115433	0.0352577	2.10539	SH3GL3	N	NA
cg02293668	1q21.3	154539974	0.0354049	-2.1037	CHRNB2	N	NA
cg09783209	19q13.32	45873853	0.0354369	-2.10333	ERCC2	N	NA
cg21870731	20q13.33	62496515	0.0354893	-2.10273	TPD52L2	N	NA
cg18900591	20q13.2	50419193	0.0354946	-2.10267	SALL4	N	NA
cg06313718	3p21.31	49714199	0.0355192	-2.10239	APEH	N	NA
cg12937580	14q32.11	91862907	0.0355672	-2.10184	CCDC88C	N	NA
cg06845438	3p22.1	42946772	0.0355681	2.10183	ZNF662	Y	rs9856633
cg12845895	18q23	77676008	0.0358244	2.09892	PQLC1	N	NA
cg08825190	19p13.11	18315256	0.035833	2.09882	RAB3A	N	NA
cg02030270	15q25.2	84215725	0.0358552	2.09857	SH3GL3	N	NA
cg03162506	22q13.1	38580953	0.0358694	2.0984		Y	rs5995688
cg22340747	15q21.1	45683210	0.0359259	2.09777		N	NA
cg17927313	15q22.31	65151592	0.0359923	-2.09701	PLEKHO2	N	NA
cg19643097	14q32.33	105794085	0.0360422	-2.09645	PACS2	N	NA
cg09971562	11q24.3	128694679	0.0362149	2.09451		N	NA
cg00167655	2p13.2	71559112	0.0362434	-2.09419	ZNF638	N	NA
cg21427119	20q11.21	30132790	0.0362503	2.09411	HM13	N	NA
cg09665691	3p21.31	47563885	0.0362745	2.09384		N	NA
cg03885639	11q24.2	124481310	0.0363816	2.09264	PANX3	N	NA
cg08098950	16p13.3	4033226	0.0364113	2.0923	ADCY9	N	NA
cg03880033	16q12.2	55866757	0.0365881	2.09033	CES1	N	NA
cg02978505	16q24.1	85292322	0.0366191	2.08998		N	NA
cg00570000	1p12	118728226	0.0366398	2.08975	SPAG17	N	NA
cg03339537	2q24.1	157184816	0.036713	-2.08894	NR4A2	N	NA
cg12502577	12q13.3	57615581	0.0370771	-2.08491	NXPH4	N	NA
cg26398063	20q11.22	32399522	0.0371138	2.08451	CHMP4B	N	NA
cg10918735	19q13.2	39754974	0.0371923	2.08365		N	NA
cg09412069	12q24.11	109887582	0.037319	-2.08226	KCTD10	N	NA
cg16705138	14q32.12	94508740	0.0373213	-2.08223	OTUB2	N	NA
cg21242663	18q23	77208881	0.0373333	-2.0821	NFATC1	N	NA
cg00967901	10q23.31	92617915	0.0376141	2.07904	HTR7	N	NA
cg04431331	10p15.3	2267590	0.0377473	2.07759		N	NA
cg05670717	21q22.3	46368052	0.0377552	2.0775	C21orf70	N	NA
cg02578321	1q44	247275872	0.0377824	2.07721	C1orf229	N	NA
cg10275315	15q25.2	83954246	0.0378446	2.07653	BNC1	N	NA
cg08241401	20p13	3824289	0.037883	-2.07612		N	NA
cg05729745	22q13.33	49937644	0.037912	2.0758		N	NA
cg07085310	3p21.31	44752404	0.0380346	-2.07448		N	NA
cg03428864	3p24.2	25469925	0.0382372	2.0723	RARB	N	NA
cg06761850	14q32.31	102904469	0.0383512	2.07108	TECPR2	N	NA
cg01304814	3p21.31	48885189	0.038383	2.07074	PRKAR2A	N	NA
cg04513038	2q37.3	242136119	0.0384854	-2.06965	ANO7	N	NA
cg08522176	11q24.2	124735398	0.0385193	2.06929	ROBO3	N	NA
cg07749055	19p12	23076870	0.0386006	-2.06842		N	NA
cg02750133	15q25.2	84181244	0.0387767	2.06655	SH3GL3	N	NA
cg16568472	20p13	3190600	0.0387783	2.06653	ITPA	N	NA
cg03707118	19q13.42	55542784	0.0388103	2.06619	GP6	N	NA
cg12599581	15q15.3	43663058	0.0388344	2.06594	TUBGCP4	N	NA
cg03469862	11q13.3	68924853	0.039053	2.06363		N	NA
cg16321524	20q11.22	33422627	0.0391011	-2.06312	HMGB3L1	N	NA
cg03525011	19q13.41	53141745	0.0391274	-2.06284	ZNF83	N	NA
cg02376018	3q27.3	187453520	0.0391392	2.06272	BCL6	N	NA
cg05547091	21q22.3	45713064	0.0391894	-2.06219	AIRE	N	NA
cg11300341	17p11.2	17689562	0.0392489	2.06157	RAI1	Y	rs34562254
cg00877758	17q21.31	41382140	0.0393235	2.06079		N	NA
cg02468966	20q13.31	56287198	0.0395163	2.05877	PMEPA1	N	NA
cg02855309	16p13.3	1107608	0.0395229	2.0587		N	NA
cg09802076	12q21.31	85285441	0.0395413	-2.05851	SLC6A15	N	NA
cg16158863	13q13.1	32605218	0.0395582	-2.05833	FRY	Y	rs11571833
cg02850416	11p15.5	1986266	0.039664	-2.05723		N	NA
cg05928257	1q32.1	204980933	0.0396965	-2.05689	NFASC	N	NA
cg08711674	19q13.33	50381878	0.0397282	-2.05656	AKT1S1	N	NA
cg02365078	12q21.1	72234032	0.0397434	2.05641	TBC1D15	N	NA
cg14264119	10p14	11783794	0.0397473	-2.05637	ECHDC3	N	NA
cg02918054	14q21.1	38677776	0.0397576	-2.05626	SSTR1	N	NA
cg00991179	16q12.2	56000067	0.0398109	2.05571		N	NA
cg04149172	20q11.22	34000170	0.039977	-2.05399	UQCC	N	NA
cg22974151	14q11.2	24528108	0.0400273	2.05347	LRRC16B	N	NA
cg05851042	20q13.2	50386166	0.0403002	-2.05066	ATP9A	N	NA
cg19305227	15q21.1	45544335	0.0404092	2.04954	SLC28A2	N	NA
cg01179441	20q13.31	55043550	0.0404517	-2.04911	C20orf43	N	NA
cg12123879	19q13.42	55417361	0.0404854	-2.04876	NCR1	N	NA
cg08938727	3q22.2	134074767	0.0404882	2.04873	AMOTL2	N	NA
cg02174379	16q24.3	90085915	0.0405716	2.04788	DBNDD1	N	NA
cg04958882	20q13.13	49621469	0.0406511	-2.04707	KCNG1	N	NA
cg06819431	1q21.3	153605367	0.040664	-2.04694	C1orf77	N	NA
cg01072807	1q44	246059139	0.0407866	-2.04569	SMYD3	N	NA
cg09371439	15q25.2	84322594	0.0409058	2.04448	ADAMTSL3	N	NA
cg05424333	16q24.1	86718577	0.0409745	2.04379		N	NA
cg21357291	18q21.31	55471021	0.0410814	-2.04271		N	NA
cg14550563	19q13.2	38990264	0.041198	-2.04153	RYR1	N	NA
cg09841001	17q25.3	79455736	0.0412257	2.04125		N	NA
cg03888946	11q13.3	69192697	0.0413196	-2.04031		N	NA
cg03841081	3q25.1	150967799	0.0413785	-2.03972	MED12L	N	NA
cg22945462	14q32.31	102829122	0.0416157	-2.03734	TECPR2	N	NA
cg18012350	15q24.1	74753669	0.0418016	2.03549	UBL7	N	NA
cg01089249	2q31.1	171676553	0.0419669	-2.03385	GAD1	N	NA
cg14442939	10p12.1	27389572	0.0419672	2.03385	ANKRD26	N	NA
cg11806178	20q12	39319929	0.0422016	2.03153		N	NA
cg00564831	1p22.2	91966400	0.0423082	2.03048	CDC7	N	NA
cg06892501	11p15.4	5345105	0.0423253	2.03031	OR51B2	N	NA
cg09680665	12q13.13	52636874	0.0425155	-2.02844	KRT7	N	NA
cg16501308	18q12.1	30350221	0.0425873	-2.02773	KLHL14	N	NA
cg01344644	13q34	112986978	0.0426056	-2.02756		N	NA
cg01268383	16p11.2	33948885	0.0426735	2.02689		N	NA
cg11887629	19p13.3	5246048	0.0430927	2.02281	PTPRS	N	NA
cg07698102	2q33.3	205746734	0.0430928	2.02281	PARD3B	N	NA
cg04276302	10q24.1	97457068	0.0432567	-2.02122		N	NA
cg07883869	16q12.1	49909757	0.0432756	-2.02104		N	NA
cg26391674	20p13	3148934	0.0433713	2.02012	ProSAPiP1	N	NA
cg19603134	22q13.31	44577240	0.0434493	2.01937	PARVG	N	NA
cg06862707	2q32.2	190685293	0.0435303	2.01859	PMS1	N	NA
cg07375883	18p11.31	3448693	0.0435709	2.0182	TGIF1	N	NA
cg03086067	10q23.1	82368399	0.0436408	2.01752	SH2D4B	N	NA
cg10818833	12q23.1	99139797	0.0436988	2.01697	ANKS1B	N	NA
cg14230666	15q25.2	84322946	0.0437065	2.0169	ADAMTSL3	N	NA
cg10143723	12q23.2	102270990	0.0437199	2.01677	DRAM1	N	NA
cg09813060	11q24.3	128694245	0.0437226	-2.01674		N	NA
cg13910377	21q22.3	43111998	0.0437379	2.01659	NCRNA00111	N	NA
cg18734428	15q25.2	84322277	0.0437725	2.01626	ADAMTSL3	N	NA
cg14115163	10q21.3	69835215	0.043823	-2.01578	HERC4	N	NA
cg02327997	10q26.2	128077318	0.0438373	2.01564	ADAM12	N	NA
cg03107436	3p25.3	10400456	0.0438706	2.01532	ATP2B2	N	NA
cg08073527	21q22.3	43256581	0.0440639	2.01348	PRDM15	N	NA
cg05770238	1p36.11	26686587	0.0441355	-2.0128		N	NA
cg09870385	17q21.31	41508973	0.0442444	-2.01177		N	NA
cg14568552	13q34	112892884	0.0442629	2.01159		N	NA
cg01451277	15q22.31	65807137	0.0442851	2.01138	DPP8	N	NA
cg07469215	19q13.33	50430913	0.0443202	-2.01105	NUP62	N	NA
cg07477792	3q13.32	117716071	0.0444814	-2.00953		N	NA
cg23237276	14q32.31	101827449	0.0445118	2.00924		N	NA
cg08815845	17q21.2	40020462	0.0446466	-2.00797	KLHL11	N	NA
cg13425515	18p11.32	2571394	0.0446661	-2.00779	NDC80	N	NA
cg02425416	11p15.5	2163808	0.0450821	-2.00389	IGF2AS	N	NA
cg08168897	2q14.3	127865431	0.0450952	2.00377	BIN1	N	NA
cg09443652	19q13.12	36214670	0.0452015	2.00277	MLL4	N	NA
cg07523098	10p11.22	32218391	0.0452335	-2.00248	ARHGAP12	N	NA
cg02416067	17q25.3	79429729	0.045517	1.99985	BAHCC1	N	NA
cg01608788	22q13.31	45098907	0.0455225	1.99979	PRR5	N	NA
cg10508138	17q25.3	78882013	0.0455762	-1.9993	RPTOR	N	NA
cg05786446	11p15.4	7949332	0.0456084	-1.999	OR10A6	N	NA
cg15807314	13q32.3	100499713	0.0457757	1.99746	CLYBL	N	NA
cg07246713	20q13.33	62722933	0.0458012	-1.99722	OPRL1	N	NA
cg07416590	1q25.2	177199034	0.0458564	-1.99671	FAM5B	N	NA
cg08092837	12q13.13	52708293	0.0459523	-1.99583	KRT83	N	NA
cg00152978	13q14.3	52733628	0.0459969	-1.99542	NEK3	N	NA
cg11439826	17q25.3	76250004	0.0459992	1.9954		N	NA
cg00028013	15q24.1	74218697	0.0460529	-1.99491	LOXL1	N	NA
cg03718528	17q25.3	79168571	0.046085	-1.99461	AZI1	N	NA
cg19015962	22q13.33	49809356	0.0460973	1.9945		N	NA
cg01959050	16p13.3	4170088	0.0461489	-1.99403		N	NA
cg07026918	1p32.2	58472821	0.0462494	1.99311	DAB1	N	NA
cg01637175	17p11.2	21281507	0.0464262	1.9915	KCNJ12	N	NA
cg11301695	12q24.33	132164883	0.0466184	1.98975		N	NA
cg08041350	17q11.2	25819112	0.04667	1.98928	KSR1	N	NA
cg12173506	3p25.2	12705805	0.0473087	-1.98353	RAF1	N	NA
cg12810264	10q11.21	43329092	0.0473861	1.98283	BMS1	N	NA
cg15008743	19q13.41	53142106	0.0474469	-1.98229	ZNF83	N	NA
cg01282432	14q22.3	57046857	0.0475719	1.98117	C14orf101	N	NA
cg02534363	3p21.31	47050950	0.0476999	1.98003	NBEAL2	N	NA
cg21001667	20q11.22	32954013	0.0477464	1.97962	ITCH	N	NA
cg16710517	21q22.3	46391275	0.0478451	1.97874	C21orf70	N	NA
cg12102181	3q22.3	136468191	0.0478654	-1.97856	STAG1	N	NA
cg25225517	22q13.33	49812267	0.0479078	1.97819		N	NA
cg14106635	21q22.3	48068452	0.0480453	1.97697	PRMT2	N	NA
cg03004714	18q21.33	59560365	0.0480641	-1.9768	RNF152	N	NA
cg06894032	22q12.2	31477091	0.0481839	1.97574	SMTN	N	NA
cg05090351	10q26.13	126851162	0.0484148	1.97371		N	NA
cg07537530	13q13.3	36732321	0.0484441	1.97345		Y	rs75712673
cg00993057	1q21.3	154946974	0.0484453	-1.97344	CKS1B	N	NA
cg13822911	13q33.3	107029273	0.0484488	1.97341		N	NA
cg12126991	10q11.21	45455245	0.0484566	-1.97334	RASSF4	N	NA
cg11861766	3q26.2	167930185	0.0485987	1.9721		N	NA
cg07523565	16q22.1	66784801	0.0486795	1.97139	DYNC1LI2	N	NA
cg18552425	15q15.1	41910998	0.0487382	1.97088		N	NA
cg07644807	16q24.3	88769854	0.0487751	-1.97055	RNF166	N	NA
cg05331636	16p12.2	22734452	0.0487814	-1.9705		N	NA
cg10099651	10q22.2	75700561	0.0489876	-1.9687		N	NA
cg00290607	11q13.2	67383545	0.0490624	-1.96805		N	NA
cg13590055	18q23	77917647	0.049184	1.96699	LOC100130522	N	NA
cg23855392	15q25.1	80189782	0.0492561	1.96637	MTHFS	N	NA
cg19419914	15q22.31	65128184	0.0493471	-1.96558		N	NA
cg22228116	21q22.13	38359443	0.0494815	1.96442	HLCS	N	NA
cg04010248	2q37.3	242814898	0.0495358	-1.96395	C2orf85	N	NA
cg05942161	3p11.1	89311870	0.0496806	-1.9627	EPHA3	N	NA
cg22467129	15q24.3	76604101	0.0497152	-1.96241	ETFA	N	NA
cg06836084	2q37.2	236722230	0.050003	1.95994	AGAP1	N	NA
cg00481159	12q23.1	96353086	0.0500175	1.95981	AMDHD1	N	NA
cg07742017	17q24.3	68161011	0.0500943	-1.95916		N	NA
cg05373962	22q13.33	49881684	0.0501443	1.95873		N	NA
cg14826909	10p15.3	1595543	0.0502098	1.95817	ADARB2	N	NA
cg22057720	13q31.1	84455651	0.0502893	1.9575	SLITRK1	N	NA
cg07051704	16q22.2	71658155	0.050597	1.95488		N	NA
cg02511172	1q42.2	233085209	0.0506177	1.95471	C1orf57	N	NA
cg05112120	17p13.1	10119723	0.0506602	1.95435		N	NA
cg00422566	10q26.3	133983911	0.0507263	-1.95379	JAKMIP3	N	NA
cg13517398	18q11.2	19180670	0.0507531	-1.95356	ESCO1	N	NA
cg05708385	13q32.1	96199677	0.0508801	1.95249	CLDN10	N	NA
cg14096889	15q25.2	84322591	0.050925	1.95211	ADAMTSL3	N	NA
cg09953287	10q26.2	130009413	0.051104	-1.95061		N	NA
cg12682133	10q22.1	70980067	0.0511868	1.94991	HKDC1	N	NA
cg15911859	22q13.31	45810043	0.0513255	1.94875	RIBC2	N	NA
cg07377859	16p13.3	938605	0.0513397	-1.94863	LMF1	N	NA
cg03656968	19q13.42	55574425	0.0514232	1.94793	RDH13	N	NA
cg03453572	22q12.2	30951374	0.0516377	1.94614	GAL3ST1	N	NA
cg01748832	1p36.33	1911471	0.0517318	1.94536	KIAA1751	N	NA
cg14240646	10p12.1	27532245	0.0517603	-1.94512	ACBD5	N	NA
cg01912455	22q11.23	24128528	0.0517728	1.94502	SMARCB1	N	NA
cg05639522	1q44	247681581	0.0518225	-1.94461		N	NA
cg00186383	16q23.1	74700943	0.0519616	1.94345	RFWD3	Y	rs8050262
cg14719951	18q12.1	28622474	0.0519868	-1.94324	DSC3	N	NA
cg06779847	14q24.3	77687015	0.0519971	1.94316	TMEM63C	N	NA
cg05241461	19p12	22816980	0.0521429	-1.94195	ZNF492	N	NA
cg00653997	16p11.2	30018549	0.0522245	1.94128	DOC2A	Y	rs8058928
cg05414479	2q35	217497892	0.0523114	-1.94056	IGFBP2	N	NA
cg04323069	17q25.3	80416255	0.052323	-1.94047	NARF	N	NA
cg04157263	17q12	37752991	0.0524873	-1.93912		N	NA
cg02793828	16q24.1	85196116	0.0525029	-1.93899		N	NA
cg00198729	17q21.31	42020748	0.0525431	1.93866	PPY	N	NA
cg05713954	16q12.1	49518536	0.0526291	-1.93795		N	NA
cg09991769	14q32.32	103242929	0.0526657	1.93765	TRAF3	N	NA
cg04047579	11p15.5	1834295	0.052716	-1.93724		N	NA
cg08477594	11q14.2	86383466	0.0528299	1.93631	ME3	N	NA
cg14012220	12p13.2	12715628	0.05285	-1.93614	DUSP16	N	NA
cg08734159	17q24.3	67893251	0.0529687	-1.93518		N	NA
cg24975842	20q13.32	57416221	0.0530258	-1.93471	GNASAS	N	NA
cg18705301	15q15.1	41695430	0.0530935	-1.93416	NDUFAF1	N	NA
cg07905748	3q12.2	100053070	0.0532035	-1.93327	NIT2	N	NA
cg20399509	21q22.3	47717575	0.0532399	-1.93297	C21orf57	N	NA
cg00617064	2p23.3	27272375	0.0532577	1.93283		N	NA
cg10907257	3p26.2	3357690	0.0533033	1.93246		N	NA
cg00912035	19p13.3	4852062	0.0535734	1.93027	PLIN3	N	NA
cg08023276	2q33.1	201388625	0.0535955	-1.93009		N	NA
cg04520793	17q21.31	42248056	0.053602	1.93004	ASB16	N	NA
cg06100756	17q21.31	43221575	0.0536139	1.92994		N	NA
cg01637841	3p26.1	7610381	0.0537726	1.92866	GRM7	N	NA
cg00106432	15q25.2	84540266	0.0539762	1.92703	ADAMTSL3	N	NA
cg02717470	2q37.3	241559792	0.054029	-1.9266		N	NA
cg00445548	18q23	77207209	0.054076	-1.92623	NFATC1	N	NA
cg22416596	22q13.33	50710746	0.0540945	-1.92608		N	NA
cg06994238	10q25.1	106764582	0.0541109	1.92595	SORCS3	N	NA
cg07952391	2p11.2	88470173	0.0541119	1.92594	THNSL2	N	NA
cg07132441	12q24.33	132827617	0.0541634	1.92553	GALNT9	N	NA
cg05051316	19p13.2	10946973	0.0543098	-1.92436	TMED1	N	NA
cg13031537	3q27.3	186920348	0.0544723	1.92306		N	NA
cg04571196	19p13.3	4910051	0.0547448	1.9209	UHRF1	N	NA
cg10377144	10q23.2	89419177	0.0548431	-1.92012	PAPSS2	N	NA
cg03797380	13q12.3	31926795	0.054876	-1.91986		N	NA
cg10402804	14q32.33	105522348	0.0548848	1.91979	GPR132	N	NA
cg13351503	19q13.2	40794895	0.0551133	-1.91798		N	NA
cg07503785	11q13.5	76033473	0.0551148	-1.91797		N	NA
cg15078284	19q13.12	36004994	0.0551426	-1.91775	DMKN	N	NA
cg00011616	17q25.3	75672423	0.0553622	1.91602		N	NA
cg00958241	1p13.1	116339558	0.0553673	1.91598		N	NA
cg00782174	19q13.32	47291626	0.0554922	1.915	SLC1A5	N	NA
cg07850323	3p26.2	3073276	0.0554974	-1.91496	CNTN4	N	NA
cg14734668	10p12.31	20864693	0.0556346	1.91389		N	NA
cg24219962	13q14.11	41635860	0.0557299	-1.91314	WBP4	N	NA
cg00562916	2q14.2	120543351	0.0557496	-1.91299	PTPN4	N	NA
cg01427815	1q24.1	165811984	0.0557565	1.91293	UCK2	N	NA
cg06058699	3q13.2	111300711	0.0557834	-1.91272	CD96	N	NA
cg03447554	11p12	43094025	0.0557951	1.91263		N	NA
cg10065520	17p11.2	21217418	0.0559738	1.91124	MAP2K3	N	NA
cg07223106	1q42.2	233155919	0.0560891	1.91034	PCNXL2	N	NA
cg12702506	3q29	195938201	0.0561075	1.9102	ZDHHC19	N	NA
cg02461114	20q13.33	61560373	0.0561593	1.9098	DIDO1	N	NA
cg10921709	22q13.1	38092643	0.0561835	1.90961	TRIOBP	N	NA
cg05953552	16p11.2	28874772	0.0562341	-1.90922	SH2B1	N	NA
cg11390398	12p13.2	12419921	0.0562654	-1.90897	LRP6	N	NA
cg19673233	14q32.33	104372322	0.0563117	1.90862		N	NA
cg18708744	15q22.2	63406185	0.0563134	-1.9086		N	NA
cg21687703	20q13.33	61568906	0.0565043	-1.90713	DIDO1	N	NA
cg06679692	10p12.33	17672066	0.0566808	1.90576		N	NA
cg10315249	11q13.2	66235081	0.0567035	1.90559	PELI3	N	NA
cg00739155	17q12	36832423	0.0568269	1.90464	C17orf96	N	NA
cg20876937	18q11.2	24221176	0.0569195	1.90393	KCTD1	N	NA
cg05003322	1p35.2	32169706	0.057066	1.9028	COL16A1	N	NA
cg09007161	11p14.3	22647650	0.0573029	-1.90099	FANCF	N	NA
cg12491688	15q15.3	44580831	0.057392	1.90031	CASC4	N	NA
cg03886315	1p35.2	32280923	0.0574896	-1.89957	SPOCD1	N	NA
cg14573356	13q32.2	99174341	0.0577087	-1.8979	STK24	N	NA
cg01761236	14q32.31	102990251	0.0577233	-1.89779		N	NA
cg08826127	3p21.31	45838226	0.057837	1.89693	SLC6A20	N	NA
cg09813219	15q14	38365138	0.0578422	-1.89689		N	NA
cg12222323	17q12	37844398	0.0578429	1.89689	ERBB2	N	NA
cg08648286	20p11.21	23549467	0.0578653	-1.89672	CST9L	N	NA
cg07882059	11q13.3	68924751	0.05795	1.89608		N	NA
cg22329265	20q11.21	30433405	0.0581322	1.8947	FOXS1	N	NA
cg01770164	11p15.5	2109726	0.0582102	-1.89411		N	NA
cg14166756	15q26.1	90894880	0.0583298	-1.89321	ZNF774	N	NA
cg02300114	12q24.33	130604047	0.0583915	-1.89275		N	NA
cg05878104	17q21.31	40932452	0.0583975	-1.8927	WNK4	N	NA
cg05840533	20q11.21	31755943	0.0584039	-1.89265	C20orf70	N	NA
cg03892045	17p13.1	6947288	0.058628	-1.89097	SLC16A11	N	NA
cg21314839	13q34	114782035	0.0587958	-1.88972	RASA3	N	NA
cg06989253	1p34.1	45976998	0.0588358	1.88942	PRDX1	N	NA
cg09786269	15q25.2	84041896	0.0588398	1.88939		N	NA
cg12254454	22q11.21	19467326	0.0590521	-1.88781	UFD1L	N	NA
cg00489325	2q31.1	174117393	0.0590727	1.88765	ZAK	Y	rs16862227
cg04247584	19q13.32	47249203	0.0592813	1.8861	STRN4	N	NA
cg06166863	14q21.1	39644186	0.0593366	-1.88569	PNN	N	NA
cg04556472	13q34	114071302	0.059343	1.88564		N	NA
cg21547690	14q21.1	42077327	0.0594363	-1.88495	LRFN5	N	NA
cg09555818	19q13.32	45449301	0.0594559	-1.88481	APOC2	N	NA
cg04025049	1q43	239987399	0.0595047	1.88445	CHRM3	N	NA
cg02541052	21q22.3	44869258	0.0595251	1.88429	C21orf125	N	NA
cg03840678	16q22.1	69975320	0.0597761	-1.88244	WWP2	N	NA
cg13198321	15q21.3	58357891	0.0598003	1.88226	ALDH1A2	N	NA
cg00242478	17q25.3	79790735	0.0598157	1.88215	FAM195B	N	NA
cg14380586	12q23.3	103889928	0.0598616	1.88181	C12orf42	N	NA
cg06568815	16q24.3	89769091	0.0600876	-1.88015	SPATA2L	N	NA
cg04136036	16q24.2	87683014	0.0601151	1.87995	JPH3	N	NA
cg12063490	19p13.2	12759131	0.0605291	-1.87692	MAN2B1	N	NA
cg14677317	19p13.2	7460061	0.0606437	-1.87608	ARHGEF18	N	NA
cg21475834	13q32.1	96706104	0.0606588	1.87597	UGGT2	N	NA
cg07959956	3p14.3	56499987	0.0607038	-1.87565	ERC2	N	NA
cg10449041	11q12.3	62380113	0.0607348	1.87542	EML3	N	NA
cg12478381	22q12.1	26565249	0.0607706	1.87516	SEZ6L	N	NA
cg18858144	20q11.23	35972957	0.0608666	-1.87446	SRC	N	NA
cg12199378	17p13.1	8022237	0.0609848	-1.87361	ALOXE3	N	NA
cg02291365	13q12.12	25317267	0.0610044	1.87346		N	NA
cg07708487	16q24.3	89387014	0.0610146	-1.87339	ANKRD11	N	NA
cg05365735	2q33.3	208635637	0.0610924	1.87283	FZD5	N	NA
cg11032707	15q21.1	45671246	0.061226	-1.87186	LOC145663	N	NA
cg20075114	14q32.13	95822738	0.0615676	-1.8694		N	NA
cg04410558	19q13.42	56152199	0.0616572	-1.86875	ZNF580	N	NA
cg15907060	10q21.3	65647212	0.0618456	1.8674		N	NA
cg06795960	17q21.31	41477948	0.0620377	-1.86603	ARL4D	N	NA
cg03517250	16q24.1	85196491	0.0620503	-1.86594		N	NA
cg12516959	21q22.3	47718080	0.0621756	-1.86504		N	NA
cg07047830	11q14.1	82868014	0.062347	1.86382	PCF11	N	NA
cg13809095	10q21.3	65647092	0.06243	1.86323		N	NA
cg10382533	19p13.2	12039847	0.0624607	-1.86301	ZNF700	N	NA
cg05896902	15q21.1	45671018	0.0626732	-1.8615	LOC145663	N	NA
cg14133850	10p12.1	28525739	0.0626855	1.86142	MPP7	Y	rs2993984
cg04985324	14q32.13	96000921	0.0627874	-1.86069	GLRX5	N	NA
cg22928762	20q11.22	33562131	0.0629758	-1.85936	MYH7B	N	NA
cg04138185	15q25.2	84322584	0.0629853	1.8593	ADAMTSL3	N	NA
cg08305696	16q24.1	86555195	0.0630528	-1.85882		N	NA
cg01517571	1p32.3	55089959	0.0631264	1.8583	ACOT11	N	NA
cg00419759	1p13.2	114301964	0.0632552	1.85739	PHTF1	N	NA
cg05650813	2p23.3	25380399	0.0634296	1.85617	EFR3B	Y	rs7577599
cg24965080	18q11.2	24133451	0.0634893	1.85575	KCTD1	N	NA
cg09837481	17p13.2	3500383	0.0635628	-1.85523	TRPV1	N	NA
cg07529955	17p13.3	2663165	0.0637323	-1.85405		N	NA
cg00935887	2q37.3	242844000	0.0639949	1.85222		N	NA
cg06310712	17q25.3	79104782	0.0642191	-1.85066	AATK	N	NA
cg25724283	13q13.3	36705475	0.0642476	-1.85046	DCLK1	Y	rs75712673
cg04965934	2p13.2	73151201	0.064269	-1.85031	EMX1	N	NA
cg05966235	16p11.2	28915196	0.0643361	1.84984	ATP2A1	N	NA
cg05179204	12q21.33	91539940	0.0643384	1.84983	DCN	N	NA
cg12708802	3p21.31	50388878	0.0643817	-1.84953	TUSC4	N	NA
cg22748452	20p13	634604	0.0644008	-1.8494	SRXN1	N	NA
cg02886079	19p13.12	14192748	0.0650331	-1.84503		N	NA
cg02971627	15q21.3	59042282	0.0650986	-1.84458	ADAM10	N	NA
cg04833853	11p11.2	43604549	0.0653216	-1.84305		N	NA
cg02569219	17p13.3	2266849	0.0654069	1.84247	SGSM2	N	NA
cg01136380	17p11.2	18874685	0.0654958	1.84186	SLC5A10	N	NA
cg01179095	1p36.22	11900652	0.0655276	1.84164	CLCN6	N	NA
cg19719329	22q13.31	46727417	0.0655286	1.84163		N	NA
cg26848442	18q22.2	67624264	0.0656325	-1.84093	CD226	N	NA
cg00106767	18p11.31	5241864	0.0657093	-1.8404	LOC339290	N	NA
cg17041861	18p11.21	12654742	0.065712	-1.84038	SPIRE1	N	NA
cg00612595	21q22.3	47717864	0.0657835	-1.8399		N	NA
cg19590140	14q32.2	101012492	0.0658717	-1.8393	BEGAIN	N	NA
cg09639152	3p21.31	45078075	0.0658874	-1.83919		N	NA
cg03622666	16q12.1	49499091	0.0659349	-1.83887		N	NA
cg12983550	22q12.1	26568302	0.0659576	-1.83871	SEZ6L	N	NA
cg07437657	13q34	114220436	0.0659664	-1.83865		N	NA
cg05548402	16q21	66115853	0.0659818	1.83855		N	NA
cg01262952	10q23.31	92680914	0.0660465	1.83811	ANKRD1	N	NA
cg04343971	20q13.33	62570696	0.0660584	1.83803		N	NA
cg03740840	2q37.1	235407153	0.0661639	-1.83731	ARL4C	N	NA
cg11646704	14q12	24658292	0.0664583	-1.83532	IPO4	N	NA
cg10615811	11q14.2	86619012	0.0665187	-1.83491		N	NA
cg08829299	11p15.5	288305	0.0666239	1.8342	ATHL1	N	NA
cg20744362	22q13.33	50050164	0.06671	-1.83362	C22orf34	N	NA
cg06352711	2q23.3	152118435	0.0667823	1.83314	RBM43	N	NA
cg06182923	1p35.1	33985406	0.0668304	1.83281	CSMD2	N	NA
cg20677240	20p12.3	5931232	0.0668633	-1.83259	MCM8	N	NA
cg02372144	17q23.2	58966213	0.0669126	-1.83226	BCAS3	N	NA
cg09872760	10q26.13	126822658	0.0673221	1.82952	CTBP2	N	NA
cg02894204	14q32.33	104938987	0.0673225	-1.82951		N	NA
cg00540400	15q25.1	79124168	0.067445	-1.8287		N	NA
cg04086388	17q21.31	43026046	0.0676033	-1.82764	KIF18B	N	NA
cg23315424	14q32.2	101162021	0.0677208	1.82686		N	NA
cg00815214	21q22.3	47717953	0.0677384	-1.82674		N	NA
cg07506795	16q22.2	71523560	0.0677795	-1.82647	ZNF19	N	NA
cg12166080	12p11.23	27706343	0.0678019	-1.82632	PPFIBP1	N	NA
cg23743543	13q12.3	31839589	0.0678759	-1.82583	B3GALTL	N	NA
cg06804431	1q21.1	145516254	0.0678846	1.82577	GNRHR2	N	NA
cg06912297	17q25.3	75875731	0.0680282	1.82482	FLJ45079	N	NA
cg13394083	3q25.1	150321718	0.0681985	-1.82369	SELT	N	NA
cg00802224	17q25.3	77194129	0.0684534	-1.82201	HRNBP3	N	NA
cg06888746	10q24.33	105517764	0.0685018	-1.82169	SH3PXD2A	Y	rs11813268
cg14172108	21q22.11	34405553	0.0685368	-1.82146		N	NA
cg01364478	1q24.2	170640331	0.0685845	1.82115	PRRX1	N	NA
cg11959399	20p13	741723	0.0686207	-1.82091	C20orf54	N	NA
cg07448771	11q13.2	67980776	0.0686976	-1.8204	SUV420H1	N	NA
cg03876729	11p15.4	7535125	0.0687196	1.82026	PPFIBP2	N	NA
cg05106269	19p13.2	10381393	0.0687484	1.82007	ICAM1	N	NA
cg00822353	17q22	54910709	0.0690428	-1.81814	DGKE	N	NA
cg03315344	16q23.1	75512273	0.0691233	-1.81761	CHST6	Y	rs8050262
cg24289524	13q13.3	39199366	0.0691496	1.81744		N	NA
cg09918296	19q13.42	54024649	0.0693505	1.81613	ZNF331	N	NA
cg20424643	21q22.13	39039972	0.0694276	-1.81563	KCNJ6	N	NA
cg00274965	21q22.11	34405681	0.0694598	-1.81542		N	NA
cg11659652	10q26.2	129797840	0.0695304	-1.81496	PTPRE	N	NA
cg14061069	19q13.32	46274453	0.0695682	1.81471	DMPK	N	NA
cg01926614	3q13.32	117714932	0.069584	1.81461		N	NA
cg05183671	12p13.2	11613647	0.0696779	1.814		N	NA
cg08534653	2p25.3	1747700	0.0696963	1.81388	PXDN	N	NA
cg07049167	1q24.1	166818506	0.0697861	-1.8133	POGK	N	NA
cg25344322	13q34	112575014	0.0699519	1.81222		N	NA
cg08725083	2p11.2	86790844	0.0700503	-1.81159	VPS24	N	NA
cg01017244	2p13.1	74357527	0.0701191	-1.81114		N	NA
cg01015062	21q21.3	26978951	0.0702622	-1.81022	MRPL39	N	NA
cg01138448	15q21.1	45028595	0.0702767	1.81012	TRIM69	N	NA
cg02236945	2q32.2	191269737	0.0703176	-1.80986		N	NA
cg16941122	13q32.3	99965936	0.0706469	1.80774	UBAC2	N	NA
cg08115297	15q25.2	84706833	0.0707273	1.80722	ADAMTSL3	N	NA
cg22579841	13q12.11	20717499	0.070814	-1.80667	GJA3	N	NA
cg00545573	12q24.23	118810436	0.070955	-1.80577	TAOK3	N	NA
cg14041094	14q31.3	89148974	0.0710028	1.80546	EML5	N	NA
cg09916577	17q25.3	75875795	0.071126	1.80467	FLJ45079	N	NA
cg08680598	22q13.33	49984980	0.0711371	1.8046		N	NA
cg17895689	15q13.1	29744853	0.0711391	1.80459	FAM189A1	N	NA
cg14268632	22q13.1	38092830	0.0712722	1.80374	TRIOBP	N	NA
cg00522883	11q12.1	57194120	0.0713033	-1.80354	SLC43A3	N	NA
cg00300216	2p25.2	6992700	0.0713922	-1.80297	CMPK2	N	NA
cg02416424	17q21.2	39684825	0.0715336	-1.80207	KRT19	N	NA
cg05856230	17p13.2	4863115	0.0715399	-1.80203	SPAG7	N	NA
cg02776659	21q22.3	47717406	0.0715773	-1.8018	C21orf57	N	NA
cg05956518	16p13.3	1021780	0.0716561	1.8013	LMF1	N	NA
cg02807077	19p13.3	1049287	0.0716984	-1.80103	ABCA7	N	NA
cg01888601	11p11.2	47736182	0.0717804	-1.80051	AGBL2	N	NA
cg01464515	10q22.1	72254323	0.0717907	-1.80044	KIAA1274	N	NA
cg12074221	15q13.3	31732992	0.0717962	-1.80041		N	NA
cg01509141	13q14.11	44453359	0.0718387	-1.80014	CCDC122	N	NA
cg06196755	19q12	31839734	0.0718622	1.79999	TSHZ3	N	NA
cg13644811	15q26.1	90771714	0.0720275	-1.79894	SEMA4B	N	NA
cg09210135	10q26.3	133858570	0.0720534	1.79878		N	NA
cg03190130	11p11.2	43543270	0.0721777	1.798		N	NA
cg08220149	16p13.11	15766327	0.0722485	-1.79755	NDE1	N	NA
cg14910265	15q21.1	45670406	0.0723308	-1.79703	GATM	N	NA
cg11611600	15q25.2	84323154	0.0723659	1.79681	ADAMTSL3	N	NA
cg05975219	16q24.3	90088916	0.0724106	-1.79653	GAS8	N	NA
cg21208996	14q32.2	96845155	0.0724325	-1.79639	C14orf129	N	NA
cg04365102	2q37.3	238769342	0.0724842	1.79606	RAMP1	N	NA
cg05570739	16q24.3	89757371	0.0725155	-1.79587	CDK10	N	NA
cg00039627	2q37.3	239143216	0.0725238	-1.79582		N	NA
cg08125733	17q25.1	73851984	0.0725589	1.7956	WBP2	N	NA
cg20276202	15q25.1	78609021	0.0726043	-1.79531		N	NA
cg04147593	17q25.3	80196719	0.072861	-1.7937	SLC16A3	N	NA
cg07229186	16q12.2	56666575	0.0729866	-1.79291	MT1M	N	NA
cg02522485	3p21.31	49531973	0.0730511	1.79251	DAG1	N	NA
cg00164837	21q22.3	46391389	0.0734365	1.79011	C21orf70	N	NA
cg00615746	15q24.1	74658981	0.0735175	-1.7896	CYP11A1	N	NA
cg10470282	12q24.13	113622778	0.0736086	-1.78904	DDX54	N	NA
cg05721485	17q21.31	44071124	0.0736739	1.78863	MAPT	N	NA
cg08351088	3p26.1	5207429	0.0737611	1.78809	ARL8B	N	NA
cg21242079	15q25.1	79101063	0.0737757	1.788	ADAMTS7	N	NA
cg05213654	19p13.3	5455217	0.0739113	-1.78716	ZNRF4	N	NA
cg00706802	3p21.31	47322368	0.0740289	-1.78643	KIF9	N	NA
cg22953865	14q32.2	99988654	0.0740503	1.7863	CCDC85C	N	NA
cg00864171	11q13.2	67383662	0.0741149	-1.7859		N	NA
cg01242698	13q34	112908629	0.0742943	1.7848		N	NA
cg11210138	17q21.32	46233945	0.0743786	1.78428	MIR1203	N	NA
cg15346952	10p15.3	2567883	0.0744113	-1.78408		N	NA
cg01094564	11p15.4	3663198	0.074478	-1.78367	ART5	N	NA
cg08942191	15q25.1	80729093	0.0745856	-1.783	ARNT2	N	NA
cg04701317	19p13.2	10427639	0.0746181	1.7828	FDX1L	N	NA
cg03944375	1p36.12	22143533	0.074792	1.78174	LDLRAD2	N	NA
cg12056887	13q14.3	51624346	0.0751465	1.77957	GUCY1B2	N	NA
cg03457400	1p36.32	3426236	0.0751903	1.7793	MEGF6	N	NA
cg27496116	13q14.11	43660964	0.0753293	1.77845	DNAJC15	N	NA
cg15538103	14q31.1	81286861	0.0753667	1.77823	C14orf145	N	NA
cg14507445	22q13.33	49886340	0.0755884	1.77688		N	NA
cg04087571	11q23.3	116723030	0.0756007	1.7768	SIK3	N	NA
cg08220243	22q13.33	50499398	0.0759072	-1.77494	MLC1	N	NA
cg00662556	18q23	74963364	0.0759531	1.77467	GALR1	N	NA
cg00375444	16p13.3	923658	0.0760606	-1.77402	LMF1	N	NA
cg03347559	11p15.4	3225059	0.076099	1.77378		N	NA
cg00806505	1q24.3	171622329	0.0763652	1.77218	MYOC	N	NA
cg01987516	10q24.2	101282726	0.0763845	1.77206		N	NA
cg08791882	17q25.3	77086810	0.0764075	-1.77192	HRNBP3	N	NA
cg04381712	13q14.3	53024905	0.0764499	-1.77167	VPS36	N	NA
cg14263858	19p13.3	4328745	0.0765501	-1.77106	STAP2	Y	rs11085015
cg07716052	11p13	32454748	0.0765775	1.7709	WT1	N	NA
cg02487020	15q15.1	41836440	0.0766106	1.7707	RPAP1	N	NA
cg02192472	16q22.1	69364945	0.0769275	1.7688	PDF	N	NA
cg05791383	3q23	141041770	0.077206	1.76713	ZBTB38	N	NA
cg13787987	10q11.23	50970591	0.0772079	1.76712	OGDHL	N	NA
cg08867893	10q21.2	64134160	0.0773904	-1.76603	ZNF365	N	NA
cg11742103	11q12.3	62369870	0.0774231	-1.76584	EML3	N	NA
cg18483289	20p13	644897	0.0775444	-1.76512	SCRT2	N	NA
cg23056060	15q25.1	81124821	0.0777536	1.76387	KIAA1199	N	NA
cg16528022	14q23.3	65438707	0.0778311	-1.76341	RAB15	N	NA
cg02188400	11p15.2	14406326	0.0778544	-1.76327		N	NA
cg15897368	14q24.2	70466122	0.0779016	1.76299	SMOC1	N	NA
cg06687305	1p34.1	46088486	0.0780849	1.76191	CCDC17	N	NA
cg00524289	1q42.12	225996377	0.0783152	1.76055	EPHX1	N	NA
cg05703211	1p22.2	90297591	0.078331	-1.76045	LRRC8D	N	NA
cg01081836	1q21.2	149858341	0.0783425	1.76039	HIST2H2AC	N	NA
cg04043695	12q24.32	129287642	0.0784056	-1.76001	SLC15A4	N	NA
cg06791426	12q24.33	133135361	0.0784068	-1.76001	FBRSL1	N	NA
cg06972911	18q12.1	30051803	0.0784296	1.75987	FAM59A	N	NA
cg17023911	22q13.33	49786029	0.0786123	-1.7588		N	NA
cg02513017	16q22.1	68544286	0.0786422	-1.75862		N	NA
cg07903023	2q37.3	239048072	0.0786701	-1.75846	KLHL30	N	NA
cg16711792	21q22.11	32930054	0.0787724	-1.75785	TIAM1	N	NA
cg21871883	21q22.11	34145043	0.0788414	-1.75745	C21orf49	N	NA
cg09417038	21q22.3	47716443	0.0788613	-1.75733	C21orf57	N	NA
cg05416753	3q12.1	98681235	0.0789352	-1.7569		N	NA
cg09110274	12p13.33	2028254	0.0789617	1.75674	CACNA2D4	N	NA
cg05817996	11q23.1	111179338	0.0790227	1.75638	C11orf93	N	NA
cg07132517	11p15.5	842517	0.0790647	1.75614	TSPAN4	N	NA
cg19162106	13q31.3	92050991	0.0791179	1.75583	GPC5	N	NA
cg11504718	13q34	113537807	0.0791342	1.75573	ATP11A	N	NA
cg11621586	10q22.1	70884670	0.0791798	-1.75547	VPS26A	N	NA
cg01323049	2p24.1	19557396	0.0793874	1.75425	OSR1	N	NA
cg06386533	2p21	46925753	0.0798191	-1.75174	SOCS5	N	NA
cg03115649	1q25.2	179851535	0.0798204	-1.75173	TOR1AIP1	N	NA
cg10832714	12q15	70901437	0.0799298	-1.75109		N	NA
cg12091376	21q22.3	43188288	0.0800489	1.7504	RIPK4	N	NA
cg08364654	3p22.1	42978180	0.080098	-1.75012		Y	rs9856633
cg07379055	19p13.2	12305553	0.0801154	-1.75002		N	NA
cg04411307	2p13.3	69391395	0.0801417	-1.74986	ANTXR1	N	NA
cg09324706	12q24.21	114395457	0.0804145	-1.74829	RBM19	N	NA
cg13222706	13q14.11	44363830	0.0804644	1.748		N	NA
cg00401471	19q13.2	38782834	0.0804706	-1.74796	SPINT2	N	NA
cg04964220	12q13.3	57396584	0.0804748	1.74794	ZBTB39	N	NA
cg08193369	13q13.1	32889315	0.0805303	-1.74762	BRCA2	Y	rs11571833
cg05472059	2p25.3	1054787	0.0806217	-1.74709	SNTG2	N	NA
cg06416764	19q13.41	52227967	0.0806712	1.7468	HAS1	N	NA
cg03589296	2p14	66666292	0.0807709	-1.74623	MEIS1	N	NA
cg11293190	19p13.3	1523856	0.0807719	1.74622	PLK5P	N	NA
cg17988310	22q13.1	40355732	0.0808533	1.74576	GRAP2	Y	rs5995688
cg05591447	17p11.2	21909280	0.0808955	-1.74551	FLJ36000	N	NA
cg11023900	3q22.3	138657666	0.0809367	-1.74528		N	NA
cg07305463	2q21.3	136567211	0.080946	1.74522	LCT	N	NA
cg07277387	15q24.2	75315724	0.0809679	-1.7451	PPCDC	N	NA
cg21091128	14q32.33	104583799	0.0809994	1.74492	MIR203	N	NA
cg14523979	14q13.2	35838413	0.0811026	1.74432		N	NA
cg03168008	20q11.22	32582425	0.0811422	1.7441	RALY	N	NA
cg00036110	1p34.2	40146660	0.0812139	-1.74369	HPCAL4	N	NA
cg12777753	14q24.3	76078985	0.0812204	-1.74365	FLVCR2	N	NA
cg05451388	3q27.1	183817678	0.0813459	1.74293	HTR3E	N	NA
cg02838088	3p13	73432452	0.0813712	1.74278	PDZRN3	N	NA
cg09524078	3p21.1	52805336	0.0814384	1.7424	NEK4	N	NA
cg10143067	10q25.3	118892423	0.0814589	1.74228	VAX1	N	NA
cg04088817	22q11.21	21311408	0.0816519	1.74118		N	NA
cg03200631	16p13.13	11375333	0.0817355	-1.7407	PRM1	N	NA
cg08607082	19p13.2	10381924	0.0817596	-1.74057	ICAM1	N	NA
cg08188400	19p13.2	7969347	0.0818117	-1.74027	MAP2K7	N	NA
cg22962282	22q12.2	29999883	0.0818663	-1.73996	NF2	N	NA
cg02889672	19q13.42	56028812	0.0820287	1.73903	SSC5D	N	NA
cg00862016	3p25.1	13859125	0.082066	-1.73882		N	NA
cg13837822	10p12.1	26931731	0.0821076	1.73859	LOC731789	N	NA
cg08580545	20q11.23	36573019	0.0822167	-1.73797	VSTM2L	N	NA
cg14107159	12q13.3	56652285	0.0824012	-1.73692	ANKRD52	N	NA
cg02098786	14q12	24801794	0.0826958	1.73525	ADCY4	N	NA
cg08207895	3p21.31	50388901	0.0827224	-1.7351	TUSC4	N	NA
cg00496455	2q35	220118770	0.0827456	1.73497	TUBA4A	N	NA
cg17806989	13q12.12	25338287	0.082762	1.73488	RNF17	N	NA
cg08637119	11p15.4	3239218	0.0830118	1.73347	MRGPRG	N	NA
cg07451370	11q24.2	126848024	0.083054	1.73323	KIRREL3	N	NA
cg07677296	16p13.3	1877182	0.0830629	1.73318	HAGH	N	NA
cg23613305	18q21.33	61034556	0.0832908	1.7319	KDSR	N	NA
cg17296441	20q13.33	62284078	0.0835417	1.7305	STMN3	N	NA
cg08976749	12q13.12	49716792	0.0835472	-1.73047	TROAP	N	NA
cg04882349	1p32.3	53098299	0.0836233	-1.73004	FAM159A	N	NA
cg04990420	22q11.23	24824362	0.0836928	-1.72965	ADORA2A	N	NA
cg05180121	13q33.3	108867893	0.0837704	1.72922	LIG4	N	NA
cg02233890	14q21.1	39639503	0.0838672	-1.72868	TRAPPC6B	N	NA
cg05896682	18q23	74964030	0.083881	1.7286	GALR1	N	NA
cg09986353	10q26.13	125996395	0.0840438	-1.72769		N	NA
cg07787450	20q13.33	61405614	0.0840825	1.72747		N	NA
cg22425568	18p11.21	13649597	0.0842455	1.72657	C18orf1	N	NA
cg05233310	16p13.3	2765900	0.0847427	1.72381	PRSS27	N	NA
cg12258785	3p24.2	24537407	0.0849977	1.7224	THRB	N	NA
cg08742833	11q24.3	129940760	0.0850279	1.72223	APLP2	N	NA
cg09919727	14q32.33	105286678	0.0852082	-1.72123	MGC23270	N	NA
cg03402351	16p13.13	11759492	0.0852948	1.72076		N	NA
cg04237003	11q12.2	61522002	0.0853109	1.72067	C11orf9	N	NA
cg09165964	15q24.2	75287851	0.085453	1.71989	SCAMP5	N	NA
cg16962442	13q34	114828455	0.085464	-1.71983	RASA3	N	NA
cg05275752	2p22.1	38892887	0.0857547	1.71823	GALM	N	NA
cg06761921	18q12.2	35145535	0.0858241	1.71785	BRUNOL4	N	NA
cg10068982	11q23.1	111500784	0.0859747	-1.71702	SIK2	N	NA
cg00252781	1q25.2	179334658	0.0859963	-1.71691	C1orf125	N	NA
cg00903825	14q32.12	93170970	0.0860117	-1.71682	LGMN	N	NA
cg15840638	15q25.1	79298691	0.0860404	1.71667	RASGRF1	N	NA
cg06639267	16p13.3	743338	0.0863508	-1.71497	FBXL16	N	NA
cg11247304	19q13.41	51523933	0.0863669	-1.71488	KLK10	N	NA
cg01601841	17p13.3	655805	0.0863699	1.71487	ELP2P	N	NA
cg03957109	15q22.2	60654693	0.086386	1.71478	ANXA2	N	NA
cg08200582	11p15.5	442649	0.0864202	1.71459	ANO9	N	NA
cg02639931	19p13.3	1387894	0.0865717	-1.71377	NDUFS7	N	NA
cg16441068	14q32.31	103112066	0.0866575	1.7133	RCOR1	N	NA
cg05636881	10q24.33	105038444	0.0866841	1.71315	INA	Y	rs11813268
cg04310266	11q13.4	71498609	0.086743	1.71283	FAM86C	N	NA
cg26478215	20p13	4146747	0.0867743	-1.71266	SMOX	N	NA
cg08351203	19q13.41	53141793	0.0868713	-1.71214	ZNF83	N	NA
cg00166275	18p11.21	13385744	0.0868974	1.712	C18orf1	N	NA
cg12580096	19p13.12	14017658	0.0869741	1.71158	C19orf57	N	NA
cg26916117	22q13.2	42196600	0.0869879	-1.71151	CCDC134	N	NA
cg13993469	14q32.12	92795592	0.0870683	1.71107	SLC24A4	N	NA
cg08097877	11p14.1	29180890	0.0871051	1.71087		N	NA
cg08710410	10q26.3	134692509	0.0871058	1.71087		N	NA
cg04533266	3q28	191855359	0.087182	1.71045		N	NA
cg05181941	12q24.33	131171031	0.0872112	-1.7103		N	NA
cg10038490	10q26.13	124515334	0.0872652	-1.71	FLJ46361	N	NA
cg13119609	19q13.32	45449297	0.087329	-1.70966	APOC2	N	NA
cg01404873	13q14.2	50701050	0.0875318	1.70856	DLEU2	N	NA
cg03955683	17q25.3	77216577	0.0875451	1.70849	HRNBP3	N	NA
cg01875106	11q25	132287342	0.0875943	-1.70823	OPCML	N	NA
cg00012203	2q35	219082015	0.0876648	1.70785	ARPC2	N	NA
cg09776041	11q13.4	71200489	0.0877049	1.70763	NADSYN1	N	NA
cg14099938	10q26.3	135038107	0.0879002	-1.70658	KNDC1	N	NA
cg16421871	13q34	113634978	0.0879805	-1.70615	MCF2L	N	NA
cg21153937	15q15.2	43213195	0.0880069	-1.70601	TTBK2	N	NA
cg13852284	10q22.2	77548353	0.0880614	1.70571	C10orf11	N	NA
cg02251850	17q25.3	78851503	0.088115	-1.70543	RPTOR	N	NA
cg18852857	22q12.1	26118876	0.0881502	-1.70524	ADRBK2	N	NA
cg10808198	19q13.33	50147644	0.0881862	-1.70504	SCAF1	N	NA
cg05948424	10q21.3	70484863	0.0882589	-1.70465	CCAR1	N	NA
cg05193662	16q24.2	88085080	0.0883773	1.70402	BANP	N	NA
cg12882276	20q11.22	34290628	0.0883876	1.70397		N	NA
cg12068816	22q13.1	40390595	0.0884582	-1.70359	FAM83F	Y	rs5995688
cg16182267	18q23	77286129	0.0886067	1.70279	NFATC1	N	NA
cg10592901	12q13.11	48245219	0.0886487	-1.70257	VDR	N	NA
cg10907148	17q25.1	72948349	0.0887042	1.70227	C17orf28	N	NA
cg03467014	1p36.33	1158648	0.0887275	-1.70215	SDF4	N	NA
cg03848129	10p12.1	27541626	0.0889042	1.70121	LOC387646	N	NA
cg06808967	3p22.2	38178743	0.0889968	1.70071	ACAA1	N	NA
cg08122051	16q23.1	79047955	0.0890002	1.7007	WWOX	N	NA
cg16389924	15q25.1	79298604	0.0891486	1.69991	RASGRF1	N	NA
cg20078119	22q13.31	45809646	0.0895286	1.69789	RIBC2	N	NA
cg07314988	11p15.5	289774	0.0895681	-1.69768	ATHL1	N	NA
cg09938275	10q26.3	135040988	0.0896	-1.69751		N	NA
cg09908986	12p12.1	25404321	0.0896908	-1.69703	KRAS	N	NA
cg00988350	1p36.11	24126048	0.0896983	-1.69699	GALE	N	NA
cg13458253	10q22.3	81937832	0.0898044	1.69643	ANXA11	N	NA
cg04282607	22q11.21	22007286	0.0898091	-1.69641	MIR301B	N	NA
cg02278071	22q12.2	31063986	0.08996	1.69561	DUSP18	N	NA
cg04409509	2p25.3	1690740	0.0902156	-1.69426	PXDN	N	NA
cg02927694	22q13.1	38077057	0.0903386	1.69361		N	NA
cg12213209	15q22.2	61410216	0.0903567	1.69352	RORA	N	NA
cg14030359	14q11.2	21493406	0.0904401	1.69308	NDRG2	N	NA
cg04046238	12q23.1	96537929	0.0904451	-1.69305		N	NA
cg05255149	17q25.3	80675120	0.0906141	1.69217	FN3KRP	N	NA
cg24851858	13q34	114927579	0.0906654	-1.6919		N	NA
cg16212341	20q11.23	37217085	0.0907209	-1.69161	ADIG	N	NA
cg06807397	13q14.11	44948413	0.0907713	-1.69134	SERP2	N	NA
cg05579598	16q24.3	88989069	0.0907739	1.69133	CBFA2T3	N	NA
cg17085280	18q12.1	31018457	0.0908599	-1.69088	C18orf34	N	NA
cg04119909	10q22.3	79646104	0.090909	-1.69062	DLG5	N	NA
cg15388974	14q12	30291201	0.0910003	1.69014	PRKD1	N	NA
cg00918181	18p11.21	11947875	0.0911033	1.68961		N	NA
cg00605763	15q15.1	41227130	0.0912163	-1.68902	DLL4	N	NA
cg18001869	22q13.1	39966711	0.0913141	1.68851	CACNA1I	Y	rs5995688
cg15687973	21q22.3	44073219	0.0913495	-1.68832	PDE9A	N	NA
cg03513464	1p32.2	58898672	0.091353	1.6883		N	NA
cg00171166	20q11.23	35444275	0.0914268	1.68792	C20orf117	N	NA
cg21668803	15q24.1	74285760	0.0914329	1.68789	STOML1	N	NA
cg09915889	11q24.3	129993935	0.0915054	1.68751	APLP2	N	NA
cg01749569	12q15	69678096	0.0916959	1.68652		N	NA
cg05294930	14q24.2	72220937	0.0916963	-1.68652		N	NA
cg00967073	1q44	244443687	0.0917483	-1.68625		N	NA
cg06784576	3q13.2	113465925	0.0918601	1.68567	ATP6V1A	N	NA
cg00010445	19p13.12	14089630	0.0919681	-1.68511	RFX1	N	NA
cg07885191	17q25.3	80848209	0.0920792	-1.68453	TBCD	N	NA
cg22592142	15q21.1	45409170	0.0921623	-1.6841	DUOXA2	N	NA
cg00949670	12q24.31	120967105	0.092191	1.68395	COQ5	N	NA
cg04285269	17q23.1	57696811	0.0924197	-1.68277	CLTC	N	NA
cg17507749	15q25.2	85114479	0.0924446	1.68264	UBE2QP1	N	NA
cg06354692	11p15.5	597466	0.0925195	-1.68225	PHRF1	N	NA
cg08355456	11q13.2	67383691	0.092536	-1.68217		N	NA
cg06123753	2p16.1	60593185	0.0926942	1.68135		N	NA
cg04663797	12q23.3	103965735	0.0928828	1.68038		N	NA
cg21076271	14q12	32546633	0.0930244	-1.67966	ARHGAP5	N	NA
cg05894719	11p15.5	1989899	0.0932132	-1.67869		N	NA
cg07222434	16p12.3	20395031	0.0932205	1.67865	PDILT	N	NA
cg07600211	1q21.1	145516081	0.0933169	1.67815	GNRHR2	N	NA
cg02862695	14q32.2	97209298	0.0934219	-1.67762		N	NA
cg07622957	16p13.3	1503662	0.0934934	-1.67725	CLCN7	N	NA
cg16096865	14q31.3	89261587	0.0935543	1.67694		N	NA
cg05239382	16p13.3	2040627	0.0936176	1.67662	SYNGR3	N	NA
cg04023370	1p34.2	40367827	0.0936406	1.6765	MYCL1	N	NA
cg12614789	15q24.3	76638473	0.0937844	1.67576		N	NA
cg24348495	20q13.33	62693971	0.0938263	1.67555	TCEA2	N	NA
cg00579859	10q21.1	60026291	0.0938517	-1.67542	IPMK	N	NA
cg26736321	22q13.2	42196593	0.0940383	-1.67447	CCDC134	N	NA
cg07226162	10q25.2	112293247	0.0941176	-1.67407		Y	rs3737315
cg03474731	11q24.2	125495234	0.0941693	1.6738	CHEK1	N	NA
cg02320721	17q25.3	81034137	0.0942297	1.6735		N	NA
cg12589098	10q26.3	130860205	0.094234	1.67347		N	NA
cg00792938	1p36.11	26758637	0.0942847	-1.67322	DHDDS	N	NA
cg08116113	17p13.1	8014270	0.0943027	-1.67313	ALOXE3	N	NA
cg00138407	3p21.31	47386505	0.0946017	1.67161	KLHL18	N	NA
cg19576801	21q22.11	34962102	0.09476	1.67081	DONSON	N	NA
cg09036531	10q23.33	96991505	0.0948502	1.67035		N	NA
cg01182309	12q14.1	58159692	0.0949745	1.66972	CYP27B1	N	NA
cg08843756	11q13.1	63772049	0.0949887	-1.66965	MACROD1	N	NA
cg06887159	11p11.2	46143000	0.0950703	-1.66924	PHF21A	N	NA
cg01607441	19q13.12	36054625	0.0951815	1.66868	ATP4A	N	NA
cg09231741	17q24.1	63534470	0.0953019	-1.66807	AXIN2	N	NA
cg09426957	13q32.1	97599820	0.0953432	1.66786		N	NA
cg07479615	11p15.5	1470155	0.0953748	-1.6677	BRSK2	N	NA
cg09388160	14q24.1	68978814	0.0954219	-1.66747	RAD51L1	N	NA
cg18376999	22q13.33	51069317	0.0954311	1.66742		N	NA
cg04494791	16q22.1	70196247	0.0954632	-1.66726		N	NA
cg08146156	16q22.1	66918260	0.0955445	1.66685	PDP2	N	NA
cg12743638	22q11.21	20192485	0.0956452	1.66634	LOC150197	N	NA
cg08816590	12q13.2	54954337	0.0956506	-1.66632	PDE1B	N	NA
cg07999042	11q12.2	61598930	0.095719	1.66597	FADS2	N	NA
cg12152352	11q13.3	68856906	0.0958694	1.66522	TPCN2	N	NA
cg26038190	18q23	74963807	0.0959063	1.66503	GALR1	N	NA
cg05618201	2q35	219734610	0.0959359	-1.66488	WNT6	N	NA
cg02517215	12q24.33	132639461	0.0960396	-1.66436		N	NA
cg12949616	19p13.11	18308021	0.0960773	-1.66418	RAB3A	N	NA
cg09236382	11p15.4	6676366	0.0963723	-1.6627	DCHS1	N	NA
cg07490283	14q24.3	75938492	0.0964344	1.66239	JDP2	N	NA
cg12555719	19q13.42	54720832	0.0964519	-1.6623	LILRB3	N	NA
cg08751406	21q22.3	44470900	0.0965258	1.66193		N	NA
cg20761322	15q25.1	78423564	0.0966894	1.66112	CIB2	N	NA
cg02622133	16p13.3	1061920	0.0966934	-1.6611		N	NA
cg07087779	16p13.3	2194837	0.0967892	1.66062		N	NA
cg10632525	22q12.1	28195524	0.0968182	-1.66048	MN1	N	NA
cg10551883	12q21.2	75724128	0.096887	-1.66014	CAPS2	N	NA
cg07236594	2q14.3	128989000	0.0969128	-1.66001		N	NA
cg03214420	19q13.31	44257589	0.0971004	-1.65908	C19orf61	N	NA
cg03093695	12p13.1	13254050	0.0971742	1.65871	GSG1	N	NA
cg09911173	12q12	43196754	0.0972319	-1.65842		N	NA
cg18068537	15q24.1	74660088	0.0972859	-1.65816	CYP11A1	N	NA
cg08637446	11p15.5	2004118	0.0973477	1.65785		N	NA
cg16981421	22q13.33	50529071	0.0973489	1.65784	MOV10L1	N	NA
cg01966891	15q26.2	95870990	0.0974062	-1.65756		N	NA
cg04958157	13q34	113748321	0.0975042	-1.65708	MCF2L	N	NA
cg00129232	17q12	37814104	0.0975133	1.65703	STARD3	N	NA
cg00660843	12q13.2	54954400	0.0977001	-1.65611	PDE1B	N	NA
cg10741422	19p12	21769315	0.0978873	-1.65518		N	NA
cg06836319	13q34	112319172	0.0979321	-1.65496		N	NA
cg10256219	17q21.31	44270511	0.0980196	-1.65453		N	NA
cg14539532	19q13.2	42440113	0.0982201	-1.65354		N	NA
cg06222062	1p36.13	20396690	0.0983148	1.65308	PLA2G5	N	NA
cg18224262	18q21.32	56436255	0.0983879	-1.65272		N	NA
cg02081001	11p15.1	18720931	0.0983883	1.65272	TMEM86A	N	NA
cg03591561	3p22.1	39448146	0.0984217	-1.65255	RPSA	N	NA
cg01519784	19q13.12	36450896	0.0984696	-1.65232		N	NA
cg02403395	3q29	192445500	0.098476	1.65229	FGF12	N	NA
cg06210447	11q13.4	70601842	0.0985755	1.6518	SHANK2	N	NA
cg03282975	18q23	77638264	0.0987824	-1.65079	KCNG2	N	NA
cg10640845	19p13.3	1775211	0.098809	1.65066	ONECUT3	N	NA
cg07162257	1p36.12	21835692	0.0989407	-1.65001	ALPL	N	NA
cg03780455	22q13.31	45809596	0.0989745	1.64985	RIBC2	N	NA
cg06407434	22q12.3	34046529	0.0990014	-1.64971	LARGE	N	NA
cg02938407	14q32.32	103486904	0.0990706	-1.64938	CDC42BPB	N	NA
cg04614655	19q13.2	39390421	0.0991107	1.64918	SIRT2	N	NA
cg23934731	15q26.1	89904873	0.0991854	-1.64882		N	NA
cg19720441	13q33.3	107904640	0.0991974	1.64876	FAM155A	N	NA
cg15175581	15q13.3	33360262	0.0992348	-1.64857	FMN1	N	NA
cg04085713	1p36.11	25509445	0.0994838	1.64736		N	NA
cg07035333	21q22.2	40817563	0.0995517	1.64703	SH3BGR	N	NA
cg11632617	15q24.2	75315747	0.0995974	-1.64681	PPCDC	N	NA
cg05865615	16p13.3	810140	0.0996037	1.64678	MSLN	N	NA
cg15304497	14q24.3	75230530	0.0997282	-1.64617	YLPM1	N	NA
cg01433189	15q21.1	45544230	0.0998983	1.64535	SLC28A2	N	NA
cg06757138	18q12.2	34340585	0.0999031	1.64532	FHOD3	N	NA
cg04390829	16q23.3	84090356	0.0999757	1.64497	MBTPS1	N	NA
cg02220129	11q12.1	58598239	0.0999851	-1.64493		N	NA
cg01801214	17p13.1	7464671	0.100247	1.64366	TNFSF13	N	NA
cg12325455	22q13.1	38092876	0.100301	1.6434	TRIOBP	N	NA
cg17864091	20q13.33	62200091	0.100336	1.64323	PRIC285	N	NA
cg03570417	12q24.33	132312461	0.100439	1.64273	MMP17	N	NA
cg11795222	14q32.31	101924858	0.100483	1.64252		N	NA
cg13426891	19p13.11	16646901	0.100604	-1.64193	CHERP	Y	rs4808046
cg00616243	13q32.1	95202420	0.100807	-1.64096		N	NA
cg21314302	13q14.11	44204106	0.10081	1.64094	ENOX1	N	NA
cg05190176	12q13.11	48290002	0.10105	-1.63978	VDR	N	NA
cg06961122	1q24.1	165599603	0.101173	-1.63919	MGST3	N	NA
cg05815893	17q25.1	71228832	0.101198	1.63908	C17orf80	N	NA
cg06899912	17q21.2	38861095	0.101327	-1.63846	KRT24	N	NA
cg03519263	14q11.2	21152327	0.101336	-1.63841	RNASE4	N	NA
cg17064051	20p13	3713345	0.101358	1.63831	HSPA12B	N	NA
cg19640500	14q22.3	55982148	0.101456	1.63783		N	NA
cg09462587	11q13.1	65769444	0.10157	-1.63729	EIF1AD	N	NA
cg13399741	20p13	1275425	0.101611	-1.63709	SNPH	N	NA
cg00950971	10q22.1	72015325	0.10166	-1.63686	NPFFR1	N	NA
cg02605232	16q22.3	72967269	0.10169	1.63672	ZFHX3	N	NA
cg06621480	22q13.33	49812410	0.101706	1.63664		N	NA
cg23598886	18p11.21	12777645	0.101741	-1.63647		N	NA
cg04213121	17q11.2	27054058	0.101743	-1.63646	TLCD1	N	NA
cg12091567	17q24.2	66097778	0.101807	-1.63616	LOC651250	N	NA
cg23428387	22q13.33	49814324	0.101891	1.63575		N	NA
cg02280200	12p13.33	286620	0.101986	-1.6353	IQSEC3	N	NA
cg14752227	20q11.22	34000481	0.102007	-1.6352	UQCC	N	NA
cg05413258	2q37.3	238707372	0.10207	-1.6349	RBM44	N	NA
cg16930325	13q12.12	24699897	0.102085	-1.63483		N	NA
cg08072356	14q11.2	20611779	0.102094	1.63479	OR4N5	N	NA
cg01274324	21q22.11	33948002	0.10215	1.63452	TCP10L	N	NA
cg06495184	19p13.3	406256	0.102243	1.63408	C2CD4C	N	NA
cg00876678	16p13.3	2319586	0.102487	-1.63292	RNPS1	N	NA
cg03877418	2q37.3	242757444	0.102545	-1.63264	NEU4	N	NA
cg06099014	21q22.3	43786627	0.102731	1.63175	TFF1	N	NA
cg06502071	16p13.3	820050	0.102834	-1.63127	MSLNL	N	NA
cg03294028	2q37.3	242255774	0.102844	-1.63122	2002-09-01	N	NA
cg26426898	20p13	709094	0.102846	-1.63121		N	NA
cg09268963	14q23.2	64692302	0.102983	-1.63056	SYNE2	N	NA
cg13184077	10q21.2	64424428	0.102992	-1.63052	ZNF365	N	NA
cg10531637	22q13.33	51000048	0.103091	1.63005	C22orf41	N	NA
cg15142430	18q21.1	44498341	0.10311	1.62996	PIAS2	N	NA
cg16706038	21q22.3	47601047	0.103114	-1.62994	C21orf56	N	NA
cg07706540	1q44	247373924	0.103198	1.62954		N	NA
cg14081950	15q23	69615415	0.103265	-1.62923	PAQR5	N	NA
cg02888518	10q22.2	75716672	0.103384	-1.62867		N	NA
cg09213929	11q23.1	111170578	0.103522	-1.62801	C11orf93	N	NA
cg16564802	22q13.1	39323324	0.1038	1.62671		Y	rs5995688
cg20594126	15q13.2	30365409	0.10399	-1.62581		N	NA
cg03629794	3p23	30936255	0.104052	1.62552	GADL1	N	NA
cg00417025	1q32.3	214171381	0.104148	-1.62507	PROX1	N	NA
cg21818871	20q11.22	33866020	0.104264	-1.62452		N	NA
cg01994205	13q31.1	79177467	0.104414	1.62382	POU4F1	N	NA
cg09508934	13q34	113717379	0.10451	-1.62337	MCF2L	N	NA
cg04687439	19p13.3	996220	0.104594	-1.62298		N	NA
cg07756501	2q37.3	242947339	0.104653	1.6227		N	NA
cg04143120	11q13.4	72968848	0.104744	-1.62228		N	NA
cg01519195	1p36.32	3432342	0.104763	1.62219	MEGF6	N	NA
cg13140167	22q12.3	33454504	0.104773	1.62214	SYN3	N	NA
cg05776630	1p36.13	20015027	0.104823	-1.62191	TMCO4	N	NA
cg19891452	13q34	112978703	0.104892	1.62159		N	NA
cg00138926	2p25.1	11118414	0.104931	-1.62141		N	NA
cg11779900	17q25.3	80519722	0.105006	-1.62105	FOXK2	N	NA
cg06917450	1p34.3	38156652	0.105083	-1.6207	C1orf109	N	NA
cg04402184	1q31.2	193028837	0.105142	1.62042	TROVE2	N	NA
cg20496314	22q13.1	39759864	0.105199	-1.62016	SYNGR1	Y	rs5995688
cg01040649	3q27.3	186738320	0.105271	-1.61982	ST6GAL1	N	NA
cg06175927	20q11.22	33563009	0.105299	1.61969	MYH7B	N	NA
cg06721231	16q22.1	69222939	0.105375	-1.61934	SNTB2	N	NA
cg16387467	18q22.3	72166016	0.105497	1.61877	CNDP2	N	NA
cg03199926	20q13.33	60860733	0.105721	-1.61773	OSBPL2	N	NA
cg01576275	22q13.2	43409880	0.105772	1.61749		N	NA
cg00876757	16p11.2	33483591	0.105828	-1.61723		N	NA
cg02351925	19p13.3	4770775	0.106112	-1.61592	C19orf30	N	NA
cg02245810	22q13.33	51017432	0.106163	-1.61568	CPT1B	N	NA
cg01557738	22q13.33	49812057	0.106231	1.61537		N	NA
cg19997245	15q25.3	85200399	0.106377	-1.61469	NMB	N	NA
cg02621154	2p23.3	27798900	0.106378	1.61469	C2orf16	N	NA
cg01014438	12p13.33	2762689	0.106475	1.61424	CACNA1C	N	NA
cg12379720	22q13.1	38092989	0.106546	1.61392	TRIOBP	N	NA
cg08921986	3p12.3	77366501	0.106559	-1.61385	ROBO2	N	NA
cg06351520	2p25.3	3131276	0.106634	-1.61351		N	NA
cg10937408	17q25.3	77478569	0.106795	1.61277	HRNBP3	N	NA
cg08736813	2q31.2	179396214	0.107017	1.61174	TTN	N	NA
cg04881464	19q13.32	45681716	0.107055	1.61157	BLOC1S3	N	NA
cg20557595	14q21.2	45381239	0.107062	1.61154		N	NA
cg16551481	13q34	114292663	0.107304	1.61043	TFDP1	N	NA
cg05971521	20q11.23	35584019	0.107449	1.60976		N	NA
cg00996258	17p13.2	3435796	0.107495	-1.60955	TRPV3	N	NA
cg02620533	1p32.2	57719013	0.107548	1.60931	DAB1	N	NA
cg02459859	16p13.3	787266	0.107583	1.60915	NARFL	N	NA
cg15153394	19q13.41	51504823	0.107658	-1.60881	KLK8	N	NA
cg01263850	1p36.13	19283164	0.107715	-1.60855	IFFO2	N	NA
cg20357416	21q22.3	47294739	0.107877	-1.60781	PCBP3	N	NA
cg01022189	1q44	245314273	0.107951	1.60747		N	NA
cg05422796	18p11.31	5297381	0.107972	-1.60738	ZFP161	N	NA
cg02559423	3p21.1	53194945	0.108037	1.60708	PRKCD	N	NA
cg10727171	14q13.1	33407334	0.108069	1.60693	NPAS3	N	NA
cg03093194	15q15.3	44170632	0.108145	-1.60659	FRMD5	N	NA
cg02586212	1q31.2	192544902	0.108157	-1.60653	RGS1	N	NA
cg24168924	14q32.2	99664243	0.108181	-1.60642	BCL11B	N	NA
cg20381115	15q21.1	45671148	0.108198	-1.60635	LOC145663	N	NA
cg20978937	14q32.33	105399321	0.10831	-1.60583	PLD4	N	NA
cg05330297	14q32.11	90527606	0.108385	1.6055	KCNK13	N	NA
cg12400956	15q26.1	89147360	0.108452	1.60519		N	NA
cg07080808	21q22.2	42514430	0.10854	1.60479	C21orf130	N	NA
cg12105765	3q27.1	183947332	0.108562	1.60469	VWA5B2	N	NA
cg10790698	19p13.11	18539756	0.108773	1.60373	SSBP4	N	NA
cg04854637	11q25	134285140	0.108905	1.60314		N	NA
cg06343615	17q25.3	80908666	0.108926	-1.60304	B3GNTL1	N	NA
cg00089154	16q13	57352732	0.108982	-1.60278		N	NA
cg11909574	11q12.1	58598338	0.109026	-1.60259		N	NA
cg08065229	19p13.11	16606621	0.109457	-1.60064	C19orf44	Y	rs4808046
cg04024822	11q13.1	64136015	0.109536	1.60028	RPS6KA4	N	NA
cg10857427	12p12.3	15091492	0.109575	-1.60011	ERP27	N	NA
cg00152126	10q26.13	126744846	0.109611	1.59994	CTBP2	N	NA
cg01941586	1p34.2	40203715	0.109693	1.59958	PPIE	N	NA
cg04863005	1p32.1	59043208	0.109766	1.59925	TACSTD2	N	NA
cg12591791	12q24.33	132970228	0.109918	1.59856		N	NA
cg25829729	13q13.3	36788667	0.11	1.59819	SOHLH2	Y	rs75712673
cg11448996	13q12.12	24734875	0.110073	1.59786	SPATA13	N	NA
cg12423658	13q34	111318555	0.110168	1.59744	CARS2	N	NA
cg10334127	11p13	33656146	0.110203	-1.59728	C11orf41	N	NA
cg03724350	12q24.11	110841516	0.110231	-1.59716	ANAPC7	N	NA
cg06405563	17q25.1	73577744	0.110701	-1.59505		N	NA
cg03253268	21q22.3	44592883	0.110731	1.59492	CRYAA	N	NA
cg01532080	19p13.11	18529846	0.11086	1.59434	SSBP4	N	NA
cg13651483	19q13.33	48566587	0.110908	1.59413	PLA2G4C	N	NA
cg19530972	14q13.1	35246575	0.111016	1.59364	BAZ1A	N	NA
cg05734176	13q34	111214239	0.111025	1.5936	RAB20	N	NA
cg04057706	11q13.1	63591857	0.111054	1.59347	C11orf84	N	NA
cg07969308	16p13.3	460746	0.111069	-1.59341	DECR2	N	NA
cg10968756	10q24.31	102295843	0.11108	-1.59336	HIF1AN	N	NA
cg07301105	2q37.1	232379665	0.111118	1.59319	C2orf52	N	NA
cg04180623	2q31.1	174057774	0.111129	1.59314	ZAK	Y	rs16862227
cg00498211	2p14	65217568	0.111329	-1.59225	SLC1A4	N	NA
cg05961212	3q13.33	119298195	0.111777	-1.59026	ADPRH	N	NA
cg07252892	16p12.3	19094274	0.111908	-1.58968		N	NA
cg17204562	20q13.13	48568916	0.111981	-1.58935	RNF114	N	NA
cg03630683	3p26.1	4534997	0.112026	-1.58915	ITPR1	N	NA
cg09841537	17p13.1	6917757	0.112037	1.5891	C17orf49	N	NA
cg24168930	22q11.23	23804719	0.11211	1.58878		N	NA
cg23503501	22q13.31	45809793	0.112158	1.58857	SMC1B	N	NA
cg21557108	15q21.2	50410962	0.11219	1.58843	ATP8B4	N	NA
cg03325407	1p13.2	114423726	0.112336	1.58778	BCL2L15	N	NA
cg14273126	19p13.3	859499	0.112425	-1.58739	CFD	N	NA
cg01616568	12p12.1	25539612	0.11245	1.58728		N	NA
cg06197774	12q21.2	77718803	0.112522	-1.58696		N	NA
cg06144260	22q11.21	21397511	0.112672	-1.5863	P2RX6P	N	NA
cg13954206	12q24.11	110059808	0.112708	1.58614		N	NA
cg03956367	2p13.3	69614464	0.1128	1.58573	GFPT1	N	NA
cg10904070	18p11.31	3012017	0.112892	-1.58533	LPIN2	N	NA
cg19898668	14q11.2	23356370	0.113219	1.58389	REM2	N	NA
cg00240719	12q24.33	132169130	0.113381	1.58318		N	NA
cg09644986	12p13.31	6644356	0.113394	1.58312	GAPDH	N	NA
cg07466582	15q22.31	65398457	0.113628	1.58209	LOC390595	N	NA
cg18135206	14q32.31	102964638	0.114012	-1.58041	TECPR2	N	NA
cg08503613	12q24.33	132821678	0.114103	-1.58002	GALNT9	N	NA
cg25884379	22q13.1	39152460	0.11413	-1.5799	UNC84B	Y	rs5995688
cg12952132	19q13.42	55417647	0.114261	1.57933	NCR1	N	NA
cg00874073	17q25.1	73073329	0.114272	-1.57928		N	NA
cg00999152	2p13.2	72369887	0.114278	-1.57925	CYP26B1	N	NA
cg07282454	16p11.2	31727741	0.114339	1.57899	ZNF720	N	NA
cg07398839	15q26.3	101661834	0.114397	-1.57874		N	NA
cg06819375	16p13.3	278788	0.114424	-1.57862	LUC7L	N	NA
cg08191854	21q22.3	45773294	0.114499	-1.57829	TRPM2	N	NA
cg13670957	19p13.11	18329801	0.114538	-1.57812	PDE4C	N	NA
cg14525755	12q24.33	132671672	0.114547	1.57808		N	NA
cg00218134	17p11.2	19882222	0.114883	-1.57662	AKAP10	N	NA
cg10969205	3p21.31	45730616	0.115066	1.57583	SACM1L	N	NA
cg08233864	13q34	113631110	0.115652	-1.57329	MCF2L	N	NA
cg00683788	20p13	1974878	0.115702	1.57307	PDYN	N	NA
cg02276974	15q25.1	78634235	0.11571	1.57304	CRABP1	N	NA
cg20730595	22q13.2	41513219	0.115742	-1.5729	EP300	N	NA
cg10218000	17p13.1	8301183	0.115759	1.57283	RNF222	N	NA
cg01652190	22q13.33	50026171	0.115865	1.57237	C22orf34	N	NA
cg07568418	1p36.11	24194974	0.115986	1.57185	FUCA1	N	NA
cg06616476	19p13.3	3821975	0.116092	1.57139	ZFR2	Y	rs11085015
cg04511125	2p11.2	88470314	0.116187	1.57098	THNSL2	N	NA
cg10201400	13q14.11	44359601	0.11648	-1.56972	ENOX1	N	NA
cg04847110	15q15.1	40620444	0.1165	1.56964		N	NA
cg10172584	19p13.11	19639581	0.116845	-1.56816	YJEFN3	N	NA
cg11105029	20p13	2362041	0.116911	-1.56787	TGM6	N	NA
cg06567373	10q24.31	102483843	0.116951	-1.5677		N	NA
cg18176723	15q24.2	75336436	0.116985	1.56756	PPCDC	N	NA
cg26088629	13q34	113676938	0.117229	-1.56651	MCF2L	N	NA
cg04956790	12q14.3	67663226	0.117272	-1.56633	CAND1	N	NA
cg02533235	10q26.2	127512031	0.117596	1.56494	BCCIP	N	NA
cg03619761	3p25.3	10182854	0.117603	1.56491	VHL	N	NA
cg05326274	14q13.1	33407424	0.117632	1.56479	NPAS3	N	NA
cg06107293	15q11.2	22915986	0.117678	-1.5646	CYFIP1	N	NA
cg05302953	18q21.1	43654662	0.117699	-1.56451		N	NA
cg05612346	11p15.1	17905879	0.117704	1.56449	SERGEF	N	NA
cg03008851	14q12	30204709	0.117801	1.56407	PRKD1	N	NA
cg05316415	10q26.3	134999675	0.117816	-1.564	KNDC1	N	NA
cg03161744	12q24.33	132177250	0.11783	1.56395		N	NA
cg19304063	13q32.2	99101488	0.117914	-1.56359	FARP1	N	NA
cg09594475	20q13.33	60884601	0.118027	1.56311	LAMA5	N	NA
cg13320842	19q13.32	46175254	0.118081	-1.56288	GIPR	N	NA
cg04667664	16p11.2	30094818	0.118087	-1.56286	PPP4C	Y	rs8058928
cg09475741	3p22.1	42577716	0.118329	1.56183	VIPR1	Y	rs9856633
cg06726167	17p13.1	8076949	0.11837	-1.56165	TMEM107	N	NA
cg07469647	10p14	11805282	0.118488	1.56115	ECHDC3	N	NA
cg05514743	19p13.12	14629124	0.118509	-1.56106	DNAJB1	N	NA
cg15005368	19q13.12	35786821	0.118571	-1.5608	MAG	N	NA
cg02855850	1q21.3	152882420	0.118571	-1.5608	IVL	N	NA
cg02318516	18q22.3	72265009	0.118633	-1.56054	LOC400657	N	NA
cg11299991	3q25.32	157154687	0.11896	1.55915	PTX3	N	NA
cg05875302	2q37.3	242844781	0.119001	1.55898		N	NA
cg08278892	19q13.42	55574619	0.119073	1.55868	RDH13	N	NA
cg17294928	15q24.2	75287854	0.119159	1.55831	SCAMP5	N	NA
cg04507495	3p21.31	47563649	0.119222	1.55805		N	NA
cg07593264	22q13.2	43410455	0.119284	1.55779		N	NA
cg25414209	13q13.3	36785834	0.119295	1.55774	SOHLH2	Y	rs75712673
cg01439876	1p12	119543336	0.119301	1.55771		N	NA
cg17242351	15q14	35086890	0.119344	-1.55753	ACTC1	N	NA
cg12685100	20p12.1	16551581	0.119437	1.55714	KIF16B	N	NA
cg13673514	14q32.2	101035818	0.119516	1.55681	BEGAIN	N	NA
cg00468670	3p14.1	69371195	0.119581	-1.55654	FRMD4B	N	NA
cg19480425	22q11.22	22339538	0.119821	1.55553		N	NA
cg01575216	17q23.3	61667412	0.119879	1.55528	DCAF7	N	NA
cg00446536	2p25.2	6636481	0.119907	1.55516		N	NA
cg13905342	18p11.21	12947850	0.119944	1.55501	SEH1L	N	NA
cg02724647	22q11.1	17646207	0.120065	1.5545	CECR4	N	NA
cg13504704	15q26.1	90669481	0.120084	-1.55442		N	NA
cg11857256	13q31.2	87731278	0.120152	1.55413		N	NA
cg04783710	2q35	217539235	0.120186	-1.55399	IGFBP5	N	NA
cg02550027	10q24.31	102046474	0.120545	-1.55249	BLOC1S2	N	NA
cg14973892	13q14.13	46944143	0.12064	-1.55209	C13orf18	N	NA
cg00153919	16q24.3	88859944	0.12069	1.55188		N	NA
cg10001219	11q23.1	112151121	0.120705	-1.55182		N	NA
cg02256455	14q32.33	104165475	0.120784	-1.55149	XRCC3	N	NA
cg01470704	11p13	33060762	0.120795	-1.55144	TCP11L1	N	NA
cg04821042	10q25.3	116388246	0.120873	1.55112	ABLIM1	N	NA
cg02490253	18p11.22	10414355	0.120977	1.55069		N	NA
cg12255061	17q24.1	63533152	0.121092	-1.55021	AXIN2	N	NA
cg03162101	3p25.3	9291274	0.121155	-1.54994	SRGAP3	N	NA
cg13208562	21q22.11	34603264	0.121315	-1.54928	IFNAR2	N	NA
cg03156032	17q11.2	27717754	0.12145	-1.54872	TAOK1	N	NA
cg03433313	16p13.3	819064	0.121765	1.54741	MIR662	N	NA
cg02476566	12q23.3	106696527	0.121824	-1.54716	TCP11L2	N	NA
cg04932840	17q12	34077141	0.121843	1.54708	GAS2L2	N	NA
cg04900565	14q13.1	33408948	0.12186	-1.54701	NPAS3	N	NA
cg03673225	13q32.2	99096762	0.121923	1.54675	FARP1	N	NA
cg23365097	18p11.32	515465	0.122055	1.5462		N	NA
cg05659314	1q21.3	153590020	0.122089	-1.54606	S100A14	N	NA
cg07393854	3q28	191100959	0.122106	1.54599	CCDC50	N	NA
cg15473411	20q13.33	61438182	0.122217	-1.54553	OGFR	N	NA
cg00057240	2q32.2	191398360	0.122642	1.54378	TMEM194B	N	NA
cg18135436	15q22.31	65946740	0.12272	-1.54346	SLC24A1	N	NA
cg01718479	11q25	131240660	0.122811	1.54308	NTM	N	NA
cg10915739	21q22.11	34405733	0.122903	-1.5427		N	NA
cg06348826	1p36.32	2994051	0.122917	-1.54264	PRDM16	N	NA
cg03049243	19q13.42	54619116	0.123219	1.5414	PRPF31	N	NA
cg00377653	12q13.3	56882535	0.123287	-1.54112	GLS2	N	NA
cg23570378	22q13.2	42915653	0.123423	-1.54056	RRP7A	N	NA
cg16024886	14q32.31	102693874	0.123477	1.54034		N	NA
cg09858392	14q32.33	104768316	0.123515	1.54019		N	NA
cg05435295	11q24.2	125703230	0.12363	1.53971	PATE4	N	NA
cg09784072	13q34	113536955	0.12364	1.53967	ATP11A	N	NA
cg00017461	22q12.2	30663316	0.123743	-1.53925	OSM	N	NA
cg07980027	13q34	111109651	0.123754	-1.53921	COL4A2	N	NA
cg06177974	11q14.1	85522300	0.123814	1.53896	SYTL2	N	NA
cg07045891	15q26.3	101548676	0.124105	-1.53777	LRRK1	N	NA
cg21302989	21q22.11	32410600	0.124231	1.53726	KRTAP19-8	N	NA
cg06499481	19p13.3	4932808	0.12437	-1.53669	UHRF1	N	NA
cg19470701	20q13.33	62152632	0.124496	1.53617	PPDPF	N	NA
cg25945004	13q34	114265942	0.124512	-1.53611	TFDP1	N	NA
cg15469871	10p12.1	27541418	0.124759	1.5351	LOC387646	N	NA
cg03028786	2q36.1	224897425	0.124772	-1.53505	SERPINE2	N	NA
cg12106058	15q25.2	83625692	0.124773	-1.53505		N	NA
cg18434998	18q21.31	54306185	0.124837	-1.53479	TXNL1	N	NA
cg00458793	1q42.13	227170648	0.124974	1.53423	CABC1	N	NA
cg23511982	13q34	114084495	0.12499	1.53416	ADPRHL1	N	NA
cg12520772	12q24.33	132177370	0.12503	1.534		N	NA
cg01415562	22q12.1	27152635	0.125184	-1.53337		N	NA
cg05134918	12q24.33	132603531	0.125267	1.53304	EP400NL	N	NA
cg05287512	14q32.2	101009338	0.125292	-1.53293	BEGAIN	N	NA
cg02144332	16p13.3	1307680	0.125428	-1.53238	TPSD1	N	NA
cg01818391	12q23.1	96349543	0.125592	1.53172	AMDHD1	N	NA
cg00492362	2q11.1	95788963	0.125676	-1.53138	MRPS5	N	NA
cg09722420	20q13.13	47806305	0.125711	-1.53123	STAU1	Y	rs6090899
cg07402062	16q24.3	89894098	0.125731	-1.53115	SPIRE2	N	NA
cg09582042	13q32.1	95253676	0.125739	-1.53112	GPR180	N	NA
cg00502209	15q26.3	101626824	0.125754	-1.53106		N	NA
cg04754196	16p13.3	1250620	0.125933	1.53034	CACNA1H	N	NA
cg10236857	17q25.3	79825681	0.125976	-1.53016	ARHGDIA	N	NA
cg09671242	12q24.31	124086660	0.126051	1.52986	DDX55	N	NA
cg03820695	3q22.1	133419165	0.126093	1.52969		N	NA
cg14186256	22q11.22	23484241	0.126423	-1.52836	RTDR1	N	NA
cg09488196	11q14.3	89956718	0.126446	1.52827	CHORDC1	N	NA
cg02090569	14q13.3	36989588	0.126551	-1.52784	NKX2-1	N	NA
cg06473429	2p25.1	8821412	0.126889	1.52649	ID2	N	NA
cg05611414	19q13.33	50643613	0.126912	-1.52639	SNAR-D	N	NA
cg02525396	1q23.3	161195883	0.127026	1.52593	TOMM40L	N	NA
cg03619083	19p13.2	13000782	0.127099	1.52564	GCDH	N	NA
cg11601297	19q13.2	41224147	0.127126	-1.52553	ITPKC	N	NA
cg22921229	13q34	113636229	0.12715	-1.52544	MCF2L	N	NA
cg14684709	13q32.3	100547249	0.127185	-1.5253	CLYBL	N	NA
cg21385606	21q22.3	47601150	0.127215	-1.52518	C21orf56	N	NA
cg25102842	13q34	114803843	0.127366	-1.52457	RASA3	N	NA
cg04944931	10q22.2	76996462	0.127467	1.52417	COMTD1	N	NA
cg00711291	17q25.1	71345538	0.127653	1.52342	SDK2	N	NA
cg25338818	18p11.22	10417268	0.127691	-1.52327		N	NA
cg06602333	19q12	30215101	0.127788	-1.52288		N	NA
cg12462883	3q13.2	112013231	0.127868	-1.52256	SLC9A10	N	NA
cg14409461	14q32.12	91925021	0.127934	-1.5223	SMEK1	N	NA
cg05346286	1p36.32	2980598	0.128104	1.52162	FLJ42875	N	NA
cg02331910	1q21.3	153599831	0.128247	1.52105	S100A13	N	NA
cg05360138	12q24.11	110035743	0.128402	1.52043		N	NA
cg05399615	1p31.3	62191127	0.128534	1.51991	TM2D1	N	NA
cg01016465	21q22.3	47580410	0.128649	1.51945		N	NA
cg17623341	20q11.22	32273902	0.128742	-1.51908	E2F1	N	NA
cg00295382	1p34.2	40364870	0.128759	-1.51901	MYCL1	N	NA
cg07591205	11q12.2	61633557	0.128777	1.51894	FADS2	N	NA
cg15242630	22q11.21	18488478	0.128901	1.51845	MICAL3	N	NA
cg07950798	14q32.33	104770225	0.128951	1.51825		N	NA
cg13492803	15q13.3	32933783	0.129037	1.51791	SCG5	N	NA
cg02314201	10q26.3	134843775	0.129119	-1.51759		N	NA
cg09120320	17q23.3	61926383	0.129151	1.51746		N	NA
cg10866623	17q21.32	46895019	0.12921	-1.51722	TTLL6	N	NA
cg16374328	14q24.3	74960395	0.129299	-1.51687	NPC2	N	NA
cg08564522	19q13.2	42440079	0.129574	-1.51578		N	NA
cg04225554	10q26.3	135082008	0.129617	1.51561	ADAM8	N	NA
cg05861635	16p13.3	879100	0.129735	1.51515		N	NA
cg01455178	1q32.1	205648187	0.129793	-1.51492	SLC45A3	N	NA
cg14313868	18p11.32	2571352	0.129821	-1.51481	NDC80	N	NA
cg01094891	19q12	31048117	0.129835	-1.51475	ZNF536	N	NA
cg10855276	13q34	113698688	0.130041	-1.51394	MCF2L	N	NA
cg11585942	11p15.5	2774756	0.130196	-1.51333	KCNQ1	N	NA
cg09087191	11p15.4	9907493	0.13021	-1.51327	SBF2	N	NA
cg11566975	3p21.31	49170849	0.130253	-1.51311	LAMB2	N	NA
cg00168205	12q24.23	120524932	0.130289	1.51296	CCDC64	N	NA
cg11654148	22q11.21	21984483	0.130305	-1.5129	YDJC	N	NA
cg12384262	21q22.3	45744725	0.1305	1.51213	PFKL	N	NA
cg03771183	16p13.3	1608904	0.130511	-1.51209	IFT140	N	NA
cg14780681	20q13.12	44420720	0.130523	1.51204	WFDC3	N	NA
cg02042605	17q25.1	74382166	0.130572	1.51185	SPHK1	N	NA
cg01743370	2q24.2	163200975	0.130665	1.51148	GCA	N	NA
cg03437656	3q25.31	156877447	0.130725	-1.51125	CCNL1	N	NA
cg10754510	19q13.31	44488342	0.131392	-1.50864	ZNF155	N	NA
cg00791190	22q13.33	50223573	0.131403	1.50859		N	NA
cg05081497	20p13	4804710	0.131575	-1.50792	RASSF2	N	NA
cg04471935	12q24.33	131518518	0.131722	-1.50734	GPR133	N	NA
cg10988513	15q15.1	41224235	0.131807	-1.50701	DLL4	N	NA
cg05695927	15q21.1	45694626	0.131909	-1.50662	SPATA5L1	N	NA
cg05533615	21q22.3	46291868	0.132003	-1.50625	PTTG1IP	N	NA
cg00955547	21q21.1	19614112	0.132164	1.50562		N	NA
cg18855195	22q13.31	45828264	0.132221	-1.5054	RIBC2	N	NA
cg01520402	3q23	142790398	0.132224	1.50539		N	NA
cg09545109	3p21.31	50388910	0.13227	-1.50521	TUSC4	N	NA
cg08453263	11p15.1	16838675	0.13239	1.50474	PLEKHA7	N	NA
cg07543883	19p13.2	10213271	0.132538	1.50417	ANGPTL6	N	NA
cg06288198	2p25.3	1203839	0.132588	-1.50397	SNTG2	N	NA
cg11132536	14q24.3	74711944	0.132627	-1.50382	VSX2	N	NA
cg02375178	22q12.2	30639611	0.132671	-1.50365	LIF	N	NA
cg01414877	19q13.42	55738739	0.132674	-1.50364	TMEM86B	N	NA
cg06534994	16p13.3	2812054	0.133217	1.50154	SRRM2	N	NA
cg00472710	3q25.1	151178727	0.133281	1.50129		N	NA
cg21807034	18q21.33	61144150	0.133288	1.50126	SERPINB5	N	NA
cg25054390	14q32.11	91720372	0.133408	1.5008	GPR68	N	NA
cg10920632	10p15.1	5690971	0.133467	1.50057	ASB13	N	NA
cg01574663	16p12.2	22825769	0.133536	1.5003	HS3ST2	N	NA
cg20070837	14q32.33	105457758	0.13357	1.50017	C14orf79	N	NA
cg00743803	22q13.32	48970600	0.13372	-1.49959	FAM19A5	N	NA
cg02662604	16p13.3	1603505	0.133923	-1.49881	IFT140	N	NA
cg04223044	22q13.31	45608428	0.133982	1.49858	C22orf9	N	NA
cg11076714	3p21.1	52550230	0.134017	1.49845	STAB1	N	NA
cg08442064	3q23	139394779	0.134087	-1.49818	NMNAT3	N	NA
cg00791851	1p31.1	76518896	0.134117	1.49806		N	NA
cg01864982	19q13.42	54409631	0.134163	1.49788	PRKCG	N	NA
cg01135546	17q21.32	45949828	0.13417	1.49786		N	NA
cg15678825	18q23	77266975	0.134205	1.49772	NFATC1	N	NA
cg13355041	18p11.31	3593715	0.134262	-1.49751	FLJ35776	N	NA
cg06706029	16q24.3	89981752	0.134349	1.49717		N	NA
cg00603512	2q11.2	101179146	0.134353	-1.49715	PDCL3	N	NA
cg05181597	21q22.3	46166060	0.134464	1.49673		N	NA
cg10730576	13q21.2	60162090	0.134533	-1.49646		N	NA
cg01656133	11p15.1	17566772	0.134538	1.49645	USH1C	N	NA
cg03198203	11p15.1	17034484	0.134558	1.49637	PLEKHA7	N	NA
cg12699371	18q23	74961424	0.134636	1.49607	GALR1	N	NA
cg16430687	20q11.22	33762474	0.134647	-1.49603	PROCR	N	NA
cg23105863	14q32.2	101011318	0.134653	-1.496	BEGAIN	N	NA
cg22291711	15q14	37349039	0.134655	1.496	MEIS2	N	NA
cg01991752	14q32.2	101014148	0.13468	-1.4959	BEGAIN	N	NA
cg06914817	19p13.3	1630970	0.134812	-1.49539	TCF3	N	NA
cg03564698	3p21.31	48889206	0.134869	1.49518		N	NA
cg01619045	19p12	21948866	0.134936	1.49492	ZNF100	N	NA
cg02321289	15q22.2	63450340	0.134952	1.49486	RPS27L	N	NA
cg14781805	18q23	74574329	0.135069	1.49441	ZNF236	N	NA
cg01385157	15q26.1	89421347	0.135148	-1.4941	HAPLN3	N	NA
cg24665290	14q13.1	34420292	0.135343	-1.49336	EGLN3	N	NA
cg07799639	16q22.1	66832606	0.1354	-1.49314	CCDC79	N	NA
cg03611265	12p13.1	13132894	0.135681	1.49207	HEBP1	N	NA
cg03665785	22q12.1	29458676	0.135681	1.49207	C22orf31	N	NA
cg00208734	13q13.3	36788843	0.135778	1.4917	SOHLH2	Y	rs75712673
cg00496484	2p25.3	3153332	0.135927	1.49113		N	NA
cg13818075	13q14.2	48391043	0.136204	-1.49008		N	NA
cg05131533	10q24.32	104169209	0.136324	1.48962	PSD	N	NA
cg08707112	10p14	8095764	0.136346	1.48954	FLJ45983	N	NA
cg10435232	12q24.13	114211503	0.136356	1.4895		N	NA
cg08701479	19p13.3	5135291	0.136423	-1.48925	KDM4B	N	NA
cg04081091	3p22.3	32726522	0.136515	1.4889	CNOT10	N	NA
cg06727703	17q25.3	79305710	0.136536	-1.48882	TMEM105	N	NA
cg04399875	16p13.3	878162	0.136587	1.48862		N	NA
cg00350199	11q13.2	67418213	0.136627	-1.48847	ACY3	N	NA
cg07403350	13q33.3	108867111	0.136654	1.48837	LIG4	N	NA
cg17074396	22q13.33	49843754	0.136686	1.48824		N	NA
cg21157519	14q22.1	53162301	0.136749	-1.48801	ERO1L	N	NA
cg06762571	2p25.3	217603	0.136778	1.4879		N	NA
cg03773413	1q44	247335974	0.136888	1.48748	ZNF124	N	NA
cg04498104	3p21.31	48573748	0.136893	-1.48746	PFKFB4	N	NA
cg05875844	14q22.1	52119522	0.136932	1.48731	FRMD6	N	NA
cg04296837	1p34.1	46087792	0.137111	1.48664	CCDC17	N	NA
cg17928268	20p11.21	23433503	0.137154	-1.48647	CST11	N	NA
cg15227994	10q23.1	85951128	0.137282	1.48599		N	NA
cg03015114	19p13.3	6711092	0.137322	1.48584	C3	N	NA
cg00570580	2q13	111447255	0.137403	-1.48553		N	NA
cg24371972	21q22.12	37789053	0.137452	-1.48535	CHAF1B	N	NA
cg13853450	18q22.1	64271503	0.137473	1.48527	CDH19	N	NA
cg11325273	13q13.3	36642977	0.137677	1.4845	DCLK1	Y	rs75712673
cg02050165	16q21	57437864	0.137705	-1.48439	CCL17	N	NA
cg07120889	1q21.3	150535935	0.137711	-1.48437		N	NA
cg00791249	19p13.2	10426722	0.13778	1.48411	FDX1L	N	NA
cg08327518	2q11.2	98966779	0.137798	1.48404	CNGA3	N	NA
cg07215749	12q22	93965475	0.137812	-1.48399	SOCS2	N	NA
cg08027792	13q34	114325494	0.137851	1.48384	GRK1	N	NA
cg10616337	20p12.3	5986410	0.137987	1.48333	CRLS1	N	NA
cg09827761	15q22.31	66947392	0.138067	-1.48303		N	NA
cg12922751	14q12	26674046	0.138091	-1.48294		N	NA
cg01329010	2q31.1	170220242	0.138211	-1.48248	LRP2	N	NA
cg06233186	12q21.33	89470213	0.13829	-1.48219		N	NA
cg00827239	1p36.32	3791597	0.138296	1.48217	DFFB	N	NA
cg09801491	14q32.33	105608567	0.138382	1.48184	JAG2	N	NA
cg02935351	12p13.33	1748816	0.138406	-1.48175	WNT5B	N	NA
cg05929056	21q22.3	43274690	0.138406	-1.48175	PRDM15	N	NA
cg07305723	20q13.33	61459078	0.138451	-1.48158	COL9A3	N	NA
cg24847541	13q31.3	92051154	0.13858	-1.4811	GPC5	N	NA
cg00493341	19p13.11	18228948	0.138587	1.48107	MAST3	N	NA
cg08155994	19p13.3	2388502	0.138596	1.48104	TMPRSS9	Y	rs11085015
cg02754945	1q21.3	152161885	0.138606	-1.481		N	NA
cg00271096	21q22.11	32410480	0.138783	1.48034	KRTAP19-8	N	NA
cg04894958	3q23	140271994	0.138874	-1.48	CLSTN2	N	NA
cg12746557	21q22.13	39644332	0.138964	-1.47966	KCNJ15	N	NA
cg07298299	11p11.2	45943237	0.138976	-1.47962	GYLTL1B	N	NA
cg03557733	17q21.31	41985183	0.138997	-1.47954	MPP2	N	NA
cg22876894	20p13	1783624	0.139015	-1.47947		N	NA
cg09119854	17q24.1	63550766	0.139092	-1.47918	AXIN2	N	NA
cg07721276	19p13.11	18119064	0.139095	1.47917	ARRDC2	N	NA
cg02945740	17q21.2	40730603	0.139153	1.47895	PSMC3IP	N	NA
cg03503785	16p12.2	23962572	0.139197	1.47879	PRKCB	N	NA
cg06739303	10q11.21	42863444	0.139322	1.47832	LOC441666	N	NA
cg00976797	16p13.3	1562314	0.139356	-1.47819	IFT140	N	NA
cg23250157	14q23.2	64679961	0.13938	1.47811	SYNE2	N	NA
cg18654049	15q26.3	102192769	0.139412	-1.47798	TM2D3	N	NA
cg01088387	11q14.1	78215445	0.139433	-1.47791	NARS2	N	NA
cg08504143	19p13.3	836606	0.139551	-1.47746		N	NA
cg07273992	11q13.3	68925191	0.139556	1.47745		N	NA
cg14559356	10q24.31	102976532	0.139671	-1.47702		N	NA
cg02082929	2q12.3	109068933	0.139675	1.477	GCC2	N	NA
cg02707854	19p13.11	17600122	0.139742	-1.47675	SLC27A1	N	NA
cg04353164	10q24.1	98908755	0.139964	-1.47592	SLIT1	N	NA
cg18085435	18q21.31	55400167	0.140017	1.47573	ATP8B1	N	NA
cg00548433	20q13.33	61666008	0.140248	-1.47487	NCRNA00029	N	NA
cg11595245	10q23.33	96305461	0.140543	1.47377	HELLS	N	NA
cg04738965	3q24	147127662	0.140653	1.47336	ZIC1	N	NA
cg16560811	20q13.33	60540747	0.140726	1.47309		N	NA
cg05181714	17q21.31	41486397	0.140794	1.47284		N	NA
cg12525512	13q21.1	58892789	0.140926	1.47235		N	NA
cg05199950	14q32.12	93651169	0.140948	-1.47227	MOAP1	N	NA
cg14563485	19q13.12	36860285	0.140951	-1.47226	ZFP14	N	NA
cg03770248	15q25.1	80762691	0.140987	-1.47213	ARNT2	N	NA
cg06030133	11q13.3	68704038	0.141034	1.47195	IGHMBP2	N	NA
cg04553903	1p13.3	110196426	0.141108	-1.47168		N	NA
cg01865610	12q21.1	74931554	0.141522	-1.47015	LOC552889	N	NA
cg05625100	12q24.33	133409737	0.141716	-1.46943		N	NA
cg07783247	11p15.1	17794478	0.141731	-1.46937	KCNC1	N	NA
cg14752603	19p13.11	18044001	0.141745	1.46932	CCDC124	N	NA
cg15158376	18p11.32	712731	0.142092	1.46804	ENOSF1	N	NA
cg00974415	14q24.3	77648007	0.142179	1.46772	TMEM63C	N	NA
cg15031976	15q26.2	96904176	0.142254	1.46745		N	NA
cg06811361	11q24.1	122018517	0.142263	1.46741	LOC399959	N	NA
cg12457376	22q11.21	19928061	0.142271	1.46739	COMT	N	NA
cg11946769	3p21.31	48343235	0.142493	1.46657	NME6	N	NA
cg02669225	1p13.2	113742602	0.142675	-1.4659		N	NA
cg03312059	11q21	95971779	0.142713	-1.46576	MAML2	N	NA
cg01253033	13q13.3	37186557	0.142915	-1.46502		Y	rs75712673
cg04571652	3q29	192959762	0.142968	-1.46483	MGC2889	N	NA
cg03037620	10q22.3	79699612	0.143064	-1.46448		N	NA
cg01599904	12q13.13	53773322	0.143163	-1.46411	SP1	N	NA
cg00303541	3p21.2	51741280	0.143362	1.46339	GRM2	N	NA
cg03356778	11q23.3	120110544	0.143373	1.46335	POU2F3	N	NA
cg04120329	10q26.3	135160120	0.143426	1.46315	PRAP1	N	NA
cg02719508	14q32.33	105445224	0.143609	-1.46248	AHNAK2	N	NA
cg12127472	17q21.31	42733724	0.143653	1.46232	C17orf104	N	NA
cg02904488	2q31.1	174058660	0.143749	1.46197	ZAK	Y	rs16862227
cg21786191	18q22.3	72916012	0.143758	-1.46194	ZADH2	N	NA
cg08079266	16p13.3	817098	0.143837	1.46165	MSLN	N	NA
cg01285391	19q13.41	53465759	0.143917	1.46136	ZNF816A	N	NA
cg10047762	17q25.3	80875998	0.144031	1.46094	TBCD	N	NA
cg09609418	11q13.2	66079140	0.144041	-1.46091		N	NA
cg01434611	17q24.1	63537711	0.144161	-1.46047	AXIN2	N	NA
cg07696006	15q24.1	74528563	0.144174	-1.46042	CCDC33	N	NA
cg00032366	19p13.3	5692159	0.144241	1.46018	LONP1	N	NA
cg05777962	1q44	247614860	0.144242	1.46017	OR2B11	N	NA
cg07369399	16q12.1	50772296	0.144342	-1.45981		N	NA
cg07748719	16p13.3	1272498	0.144376	-1.45969	TPSG1	N	NA
cg00516481	21q22.3	44073202	0.144426	-1.4595	PDE9A	N	NA
cg10832076	12p12.1	21418929	0.144493	1.45926	SLCO1A2	N	NA
cg09684112	10p13	13701447	0.14463	1.45876	FRMD4A	N	NA
cg01186980	17q25.3	75826713	0.144707	1.45849		N	NA
cg07333223	18p11.32	2571349	0.144708	-1.45848	NDC80	N	NA
cg02557922	2p25.3	595312	0.144806	-1.45813		N	NA
cg13434989	13q22.3	78493305	0.144806	1.45812	EDNRB	N	NA
cg01970336	1p32.3	51986254	0.144966	-1.45754	EPS15	N	NA
cg09070885	11p15.2	12790203	0.145304	1.45632	TEAD1	N	NA
cg00888479	20p11.23	19193824	0.145655	1.45505	SLC24A3	N	NA
cg09349933	14q32.33	105105634	0.145918	1.4541		N	NA
cg04204557	21q22.3	46065774	0.14616	-1.45323	KRTAP10-11	N	NA
cg08188893	2p22.2	37600397	0.146162	1.45322	QPCT	N	NA
cg05150608	14q32.31	102990211	0.146497	-1.45202		N	NA
cg14507346	12q13.11	49076207	0.14656	-1.45179	C12orf41	N	NA
cg09043456	17q25.3	79024087	0.146613	1.4516	BAIAP2	N	NA
cg06844209	11q13.2	66629644	0.146687	1.45133	PC	N	NA
cg11862565	10q26.3	134832196	0.146711	-1.45125		N	NA
cg03861703	17q24.3	70587137	0.146792	-1.45096		N	NA
cg05047319	11q14.2	86748661	0.146842	1.45078	TMEM135	N	NA
cg16528585	14q23.3	65464312	0.146886	-1.45062	FNTB	N	NA
cg24228532	18q23	76002290	0.146986	1.45026		N	NA
cg04410989	20q11.23	35578437	0.147115	1.4498	SAMHD1	N	NA
cg14160804	18p11.21	12703040	0.147251	-1.44931	PSMG2	N	NA
cg04027548	12p12.1	21926447	0.147434	-1.44865	KCNJ8	N	NA
cg12437821	12q24.21	114852027	0.14744	1.44863		N	NA
cg04916416	3p24.1	30651317	0.147477	1.4485	TGFBR2	N	NA
cg09683562	17q11.2	29297516	0.147583	1.44812	RNF135	N	NA
cg07734293	16p13.11	16040682	0.147621	-1.44799		N	NA
cg06160221	16q24.3	89734445	0.147778	-1.44742	C16orf55	N	NA
cg06152856	20q13.33	61456784	0.147847	1.44718	COL9A3	N	NA
cg06716437	2q35	220083951	0.147849	-1.44717	ABCB6	N	NA
cg02144874	2q37.3	239047336	0.147967	-1.44675	KLHL30	N	NA
cg19230917	20q11.23	35234226	0.148128	1.44617	C20orf24	N	NA
cg07381973	17q21.2	39657305	0.148328	1.44546	KRT13	N	NA
cg04655136	19q13.33	48800436	0.148429	1.4451	CCDC114	N	NA
cg09357761	14q23.1	61933059	0.148473	1.44495	PRKCH	N	NA
cg15821605	20p12.1	16289592	0.14852	1.44478	KIF16B	N	NA
cg06183559	13q32.1	95357818	0.148767	1.4439		N	NA
cg06552751	17p13.3	1619852	0.148848	-1.44361	C17orf91	N	NA
cg09887867	13q12.3	31020046	0.14893	-1.44332		N	NA
cg21331791	13q34	113653004	0.148969	-1.44318	MCF2L	N	NA
cg12159259	13q34	113642515	0.149067	-1.44284	MCF2L	N	NA
cg07388216	16p13.3	3415311	0.149212	1.44232		N	NA
cg14242207	19p13.2	8564224	0.149243	-1.44221	PRAM1	N	NA
cg07157506	18p11.21	12883603	0.149344	-1.44185	PTPN2	N	NA
cg04336184	22q13.1	40742421	0.14938	1.44173	ADSL	N	NA
cg25357022	18q23	77495084	0.149484	-1.44136	CTDP1	N	NA
cg12452386	15q15.1	42302500	0.149545	1.44114	PLA2G4E	N	NA
cg03759236	15q23	68891950	0.149574	-1.44104	CORO2B	N	NA
cg02729344	16q12.1	49888237	0.149594	1.44097		N	NA
cg12596171	3q13.2	113251061	0.149694	-1.44061	SIDT1	N	NA
cg01832672	12q24.31	123358583	0.149757	-1.44039	VPS37B	N	NA
cg20368463	18q23	77673604	0.149772	1.44034	PQLC1	N	NA
cg00462971	3q29	194784405	0.149899	1.43989		N	NA
cg05148465	17p13.1	7034129	0.150045	1.43937		N	NA
cg07059167	19q13.33	50354224	0.150145	1.43902	PTOV1	N	NA
cg19545933	15q25.1	81028959	0.150456	1.43792	FAM108C1	N	NA
cg00220102	16p13.2	8806756	0.150466	-1.43789	ABAT	N	NA
cg02870676	18q21.31	55888832	0.150545	-1.43761	NEDD4L	N	NA
cg07562451	17q23.3	61498552	0.150676	1.43715	TANC2	N	NA
cg10798225	11p15.5	448822	0.150689	1.4371	PTDSS2	N	NA
cg09314700	17q21.32	46074660	0.150753	-1.43688		N	NA
cg08773314	2q37.3	239334832	0.151168	1.43542	ASB1	N	NA
cg02479497	16q24.1	85548895	0.151217	1.43524		N	NA
cg00395501	1p22.1	93296860	0.151252	1.43512	RPL5	N	NA
cg10671668	12p13.32	4919230	0.151361	-1.43474	KCNA6	N	NA
cg00733150	22q13.31	45705707	0.15144	-1.43446	FAM118A	N	NA
cg02492205	16p11.2	30016775	0.151601	-1.4339	INO80E	Y	rs8058928
cg06784218	1p34.1	46089804	0.151618	1.43384	CCDC17	N	NA
cg27632471	20p13	259123	0.151629	1.4338	C20orf96	N	NA
cg11410882	11q24.1	123677153	0.151864	-1.43298	OR6M1	N	NA
cg02974655	11q13.5	76493876	0.151989	1.43254	TSKU	N	NA
cg04300115	20q13.33	62200199	0.152005	1.43248	PRIC285	N	NA
cg02852419	16p13.3	923712	0.152035	-1.43238	LMF1	N	NA
cg01380607	19p13.3	996373	0.152082	-1.43221		N	NA
cg12016809	21q22.3	47604291	0.15215	1.43198	C21orf56	N	NA
cg06601766	17q23.3	61851465	0.152514	-1.43071	DDX42	N	NA
cg04237529	1q23.1	158671873	0.152573	1.4305	OR6K2	N	NA
cg10828904	10q26.13	126703991	0.152656	1.43021	CTBP2	N	NA
cg01803810	17q25.1	73512319	0.152703	-1.43005	CASKIN2	N	NA
cg12582426	3q27.1	184227857	0.152723	-1.42998		N	NA
cg10606415	11q12.3	62438854	0.152727	1.42996	C11orf83	N	NA
cg00807235	16p13.3	4183883	0.152731	-1.42995		N	NA
cg03202693	13q34	113637903	0.152798	-1.42972	MCF2L	N	NA
cg03170670	3q29	194930312	0.153205	-1.4283	C3orf21	N	NA
cg04913265	11q25	133939627	0.153227	1.42823	JAM3	N	NA
cg26147554	18p11.32	712733	0.153294	1.42799	ENOSF1	N	NA
cg02428178	15q21.1	49104237	0.153302	-1.42797	CEP152	N	NA
cg10998122	11q13.1	64008466	0.153373	1.42772	FKBP2	N	NA
cg06805551	3q29	196596353	0.153374	-1.42772	SENP5	N	NA
cg04858396	1p32.2	56323692	0.153624	1.42685		N	NA
cg01775970	21q22.3	44486298	0.153712	1.42654	CBS	N	NA
cg01083884	13q34	113641411	0.153847	-1.42607	MCF2L	N	NA
cg23416788	21q22.3	47064307	0.153967	1.42566		N	NA
cg10300057	12q24.33	133287198	0.154023	1.42547	PGAM5	N	NA
cg00948274	16p13.3	599580	0.154026	-1.42546	SOLH	N	NA
cg09809567	12q23.3	104444136	0.154261	-1.42464	GLT8D2	N	NA
cg01224393	12q24.31	124272266	0.154309	1.42447	DNAH10	N	NA
cg09375338	21q22.11	35445901	0.154331	-1.4244	SLC5A3	N	NA
cg02691035	16q24.3	89163800	0.154418	-1.4241	ACSF3	N	NA
cg11920122	18p11.21	11751556	0.154583	1.42353	GNAL	N	NA
cg14184886	19q13.32	46386226	0.154941	1.42229		N	NA
cg07559319	1p36.33	2282854	0.155016	-1.42204	LOC100129534	N	NA
cg03687532	16q12.2	54228358	0.15509	1.42178		N	NA
cg03267697	2q35	220362212	0.155318	1.421	GMPPA	N	NA
cg01406456	2p15	62520912	0.155701	1.41968		N	NA
cg01083340	11q13.2	66176265	0.155811	-1.4193		N	NA
cg05180182	10p15.2	3666755	0.155887	1.41904		N	NA
cg00763223	1p32.2	58257201	0.155887	1.41904	DAB1	N	NA
cg11029367	3q21.2	124705145	0.155903	1.41899	HEG1	N	NA
cg10325038	17q22	57216484	0.155997	-1.41866	SKA2	N	NA
cg07264904	13q34	113633855	0.156017	-1.41859	MCF2L	N	NA
cg00252733	10q24.31	102727239	0.156075	-1.4184		N	NA
cg20647962	15q15.1	41136443	0.156195	-1.41798	SPINT1	N	NA
cg02418535	3q12.2	100052640	0.15626	-1.41776	NIT2	N	NA
cg02810375	13q34	113698416	0.156298	-1.41763	MCF2L	N	NA
cg04103251	13q12.11	19692715	0.156604	-1.41659	DKFZp686A1627	N	NA
cg15383705	10q25.2	114699120	0.156722	-1.41618		N	NA
cg07184316	1q23.1	157669111	0.156731	-1.41615	FCRL3	N	NA
cg01730668	20q13.33	60493887	0.156841	-1.41578	CDH4	N	NA
cg04805065	17p11.2	17717947	0.156904	-1.41556	MIR33B	Y	rs34562254
cg18877361	14q32.33	105973846	0.157014	-1.41519		N	NA
cg10905918	10q22.3	79793527	0.15707	-1.415	RPS24	N	NA
cg07155318	20q13.33	59599304	0.157124	-1.41481		N	NA
cg07078095	16p13.3	2054141	0.157449	1.4137	ZNF598	N	NA
cg02532213	20p13	3148785	0.157475	1.41361	ProSAPiP1	N	NA
cg00512726	15q26.1	89312969	0.157544	-1.41338		N	NA
cg03054541	11p15.4	8128361	0.157673	-1.41294	RIC3	N	NA
cg18072522	13q31.1	85468943	0.157681	1.41292		N	NA
cg01912984	11q24.2	124981580	0.157807	-1.41249		N	NA
cg13593090	19p13.2	9546723	0.157884	1.41222	ZNF266	N	NA
cg09984124	19q13.42	54666376	0.15794	-1.41203	TMC4	N	NA
cg01785514	1q32.3	212988523	0.15811	1.41146	TATDN3	N	NA
cg06571123	2p25.3	2893167	0.158239	1.41102		N	NA
cg11533159	19p13.3	4472096	0.15825	1.41098	HDGF2	N	NA
cg02206807	11p15.4	3961397	0.158368	-1.41058	STIM1	N	NA
cg27269148	13q34	113735331	0.158582	-1.40986	MCF2L	N	NA
cg12159575	19p13.3	4910274	0.158686	1.4095	UHRF1	N	NA
cg03439065	1p35.3	28358599	0.159152	-1.40793	EYA3	N	NA
cg07591283	1p34.1	44412003	0.159312	-1.40739	IPO13	N	NA
cg02518895	2q11.2	99918603	0.159385	1.40714	LYG1	N	NA
cg10162958	13q34	113673671	0.1594	-1.40709	MCF2L	N	NA
cg03839341	2p23.3	26256490	0.159414	1.40704	RAB10	Y	rs7577599
cg12527175	10p12.1	26504950	0.159441	-1.40695	GAD2	N	NA
cg04624362	15q26.1	90730573	0.159489	1.40679	SEMA4B	N	NA
cg16293118	13q33.1	102105006	0.159595	-1.40644	ITGBL1	N	NA
cg22988566	20q13.12	44334869	0.159666	1.40619	WFDC10B	N	NA
cg24408656	20p11.22	21503861	0.159974	-1.40516		N	NA
cg07206293	1p36.22	11768057	0.160011	1.40503	C1orf187	N	NA
cg13450266	13q34	113625160	0.160026	-1.40499	MCF2L	N	NA
cg05887092	17q25.3	76393375	0.160126	1.40465	PGS1	N	NA
cg07211292	20q11.21	30618874	0.160257	1.40421	C20orf160	N	NA
cg12508343	3q21.2	125076233	0.160275	-1.40415	ZNF148	N	NA
cg10178905	15q22.31	63796301	0.160491	-1.40342	USP3	N	NA
cg11671771	15q22.31	65133392	0.16054	-1.40326	PLEKHO2	N	NA
cg20839219	18q12.2	33710235	0.160558	1.4032	SLC39A6	N	NA
cg14786713	22q13.31	45406130	0.160567	-1.40317	PHF21B	N	NA
cg01565965	11p11.2	45939458	0.160627	1.40297	PEX16	N	NA
cg03612722	22q12.1	27053402	0.160639	-1.40292	MIAT	N	NA
cg03955764	10q11.21	45604781	0.160837	1.40226	LOC100133308	N	NA
cg09124679	17q25.1	74261130	0.161041	1.40158	FAM100B	N	NA
cg04236252	11q23.3	115025599	0.161705	1.39936		N	NA
cg14201597	14q22.3	57379662	0.161765	-1.39916	OTX2OS1	N	NA
cg12760110	12p13.2	11802609	0.161919	1.39865	ETV6	N	NA
cg00662446	21q22.3	46895659	0.161951	-1.39854	COL18A1	N	NA
cg02573566	1q21.3	153599479	0.161966	1.39849	S100A13	N	NA
cg08113002	19q13.33	51017947	0.162144	-1.3979	ASPDH	N	NA
cg00336071	15q22.2	63449943	0.162324	1.3973	RPS27L	N	NA
cg06611532	13q34	114900021	0.16268	1.39612		N	NA
cg00012362	1q21.3	153599487	0.162798	1.39572	S100A13	N	NA
cg08919717	11p15.5	2445075	0.162798	-1.39572	TRPM5	N	NA
cg08072202	14q24.3	76844671	0.162811	1.39568	ESRRB	N	NA
cg23101680	13q14.13	46277286	0.162816	1.39566	SPERT	N	NA
cg02611374	15q13.3	33311031	0.163193	1.39441	FMN1	N	NA
cg04896949	1p35.3	28918475	0.16325	1.39422	RAB42	N	NA
cg03583050	19p13.3	3358182	0.163376	1.39381	NFIC	Y	rs11085015
cg02863117	2p11.2	85645068	0.163434	-1.39361		N	NA
cg01970040	17q11.2	27396961	0.163522	-1.39332		N	NA
cg06572904	16q23.3	84086012	0.163619	1.393		N	NA
cg19871388	20q13.2	50419082	0.163644	-1.39292	SALL4	N	NA
cg21560830	22q13.33	49879782	0.163696	1.39275		N	NA
cg10877183	10q26.3	133528844	0.163703	1.39272		N	NA
cg15377988	22q12.3	37594933	0.163716	-1.39268		N	NA
cg05157625	14q32.12	93153553	0.163731	1.39263	RIN3	N	NA
cg09414264	11p15.4	3113709	0.163735	1.39262	OSBPL5	N	NA
cg04997558	17q25.3	80635674	0.163792	1.39243	RAB40B	N	NA
cg06760279	14q11.2	23947073	0.163985	-1.39179	NGDN	N	NA
cg06531007	1q32.2	207628110	0.164081	1.39148	CR2	N	NA
cg02848750	16q24.3	89668406	0.164442	-1.39029		N	NA
cg00202454	15q15.1	42371886	0.164453	1.39025	PLA2G4D	N	NA
cg00727663	15q25.1	78968879	0.164683	-1.38949		N	NA
cg05401945	3p14.3	56590734	0.164742	-1.3893	CCDC66	N	NA
cg13184872	22q13.31	44319719	0.164896	-1.38879	PNPLA3	N	NA
cg10602180	3q22.3	137729133	0.164925	1.3887	CLDN18	N	NA
cg06625721	12p11.21	33205814	0.16497	-1.38855		N	NA
cg01757206	17p13.1	7183913	0.165002	1.38844	SLC2A4	N	NA
cg12256856	11q13.3	68883726	0.165153	1.38795		N	NA
cg03454876	3q13.12	107647041	0.165188	-1.38783	LOC285205	N	NA
cg07946961	19p13.3	1955956	0.16528	1.38753	C19orf34	N	NA
cg13089154	14q24.2	73392648	0.165319	-1.3874	DCAF4	N	NA
cg05389922	20q11.22	34000172	0.165381	-1.3872	UQCC	N	NA
cg16092330	14q32.33	105864430	0.165434	-1.38703	PACS2	N	NA
cg12004276	11p13	33913586	0.165448	-1.38698	LMO2	N	NA
cg00101154	16p13.3	420108	0.165469	-1.38691	MRPL28	N	NA
cg06875131	17q24.1	63554468	0.165491	-1.38684	AXIN2	N	NA
cg03172060	17q25.3	78518613	0.165567	1.38659	RPTOR	N	NA
cg05619449	12q24.31	124693173	0.165599	-1.38648		N	NA
cg09428024	19p13.3	1401576	0.166061	1.38497	GAMT	N	NA
cg10144569	3p22.1	42726640	0.166103	-1.38483	KBTBD5	Y	rs9856633
cg11086127	20p13	2902436	0.166119	-1.38478	PTPRA	N	NA
cg26648185	21q22.11	32927013	0.166146	-1.3847	TIAM1	N	NA
cg08542804	2p13.3	70141812	0.166188	-1.38456	MXD1	N	NA
cg11211563	12q13.3	58003905	0.166643	-1.38307	GEFT	N	NA
cg05403316	2p16.1	55339939	0.166676	-1.38296		N	NA
cg05785424	17p11.2	21226409	0.166735	1.38277		N	NA
cg13293943	22q13.1	39264340	0.166737	1.38276	CBX6	Y	rs5995688
cg07857444	2p25.3	1614151	0.166757	-1.3827		N	NA
cg14037189	10p15.1	6276135	0.166851	1.38239	PFKFB3	N	NA
cg01557667	22q13.2	43411403	0.166996	-1.38192		N	NA
cg04665124	12q24.33	130604404	0.16706	-1.38171		N	NA
cg20922377	15q21.1	48623205	0.167076	-1.38166	DUT	N	NA
cg02916272	11p15.5	1769443	0.167135	1.38147	HCCA2	N	NA
cg09234870	19q13.12	35846383	0.167154	-1.38141		N	NA
cg05072848	22q13.31	45809619	0.167262	1.38106	RIBC2	N	NA
cg01538301	14q22.1	52837337	0.167334	1.38082		N	NA
cg05247640	17p13.1	8067776	0.167474	1.38036	VAMP2	N	NA
cg04087271	1p36.12	20915334	0.167535	1.38017	CDA	N	NA
cg08994498	17q21.33	48785310	0.167647	1.3798	ANKRD40	N	NA
cg12074966	3q13.33	119889512	0.167796	1.37932	GPR156	N	NA
cg06534172	19p13.12	14530497	0.167929	-1.37889	DDX39	N	NA
cg25486979	13q14.2	50510739	0.167982	-1.37872	C13orf1	N	NA
cg01144592	16p13.13	11158227	0.168098	-1.37834	CLEC16A	N	NA
cg10147507	3p14.3	57113767	0.168195	-1.37803	ARHGEF3	N	NA
cg00463367	10p14	8103673	0.168402	-1.37736	GATA3	N	NA
cg01806442	17q12	37075068	0.168502	1.37703	LASP1	N	NA
cg02245378	2q36.1	223161771	0.168506	1.37702	PAX3	N	NA
cg20518154	20q12	39318705	0.168594	-1.37674	MAFB	N	NA
cg14617020	10p11.23	31032172	0.168617	-1.37666		N	NA
cg01969473	2q12.1	102978461	0.168655	1.37654	IL18R1	N	NA
cg10370574	19p13.3	1840461	0.168676	-1.37647	REXO1	N	NA
cg03573445	14q32.33	105154858	0.168683	1.37645	INF2	N	NA
cg15514558	10q26.3	134823487	0.168706	-1.37637		N	NA
cg04579095	13q14.13	47127301	0.168708	1.37637	LRCH1	N	NA
cg10415607	14q32.33	105238745	0.168759	-1.3762	AKT1	N	NA
cg01074305	12q24.33	132882872	0.168857	1.37589	GALNT9	N	NA
cg04592201	17q25.3	75557105	0.168917	1.37569		N	NA
cg12686055	12q12	45628262	0.169081	1.37516	ANO6	N	NA
cg25174601	22q13.33	49847690	0.169154	1.37493		N	NA
cg01091079	12p11.1	34455326	0.16919	-1.37481		N	NA
cg08375754	19q13.2	40724375	0.169205	-1.37476	TTC9B	N	NA
cg06892679	14q24.1	68008964	0.169369	1.37423	PLEKHH1	N	NA
cg00152047	1q24.1	166893354	0.169372	-1.37422	ILDR2	N	NA
cg03080965	16p13.3	1821577	0.16939	1.37417	NME3	N	NA
cg05155781	11q13.4	73472223	0.169428	1.37404	RAB6A	N	NA
cg01336552	19p13.2	12304452	0.169551	1.37365		N	NA
cg07469815	2q31.1	174049232	0.16961	1.37346	ZAK	Y	rs16862227
cg06311906	21q22.3	46919531	0.16977	1.37294	COL18A1	N	NA
cg04284535	17q21.31	41624145	0.169855	1.37267	ETV4	N	NA
cg10702145	17p11.2	18285810	0.170033	1.3721	EVPLL	N	NA
cg13491737	13q34	111295728	0.17005	-1.37204	CARS2	N	NA
cg20806725	13q22.2	76444850	0.170146	1.37174		N	NA
cg06518251	11q13.2	67776030	0.170299	-1.37124	ALDH3B1	N	NA
cg00024416	22q11.23	24240387	0.170319	1.37118		N	NA
cg06834313	12q23.3	108851556	0.170328	-1.37115		N	NA
cg11854227	3q13.33	121714109	0.170542	-1.37046	ILDR1	N	NA
cg08409956	12q24.33	133409818	0.170683	-1.37001		N	NA
cg08066844	19q13.12	37157899	0.170747	-1.36981	ZNF461	N	NA
cg09190408	11q13.2	67170610	0.171057	-1.36882	PPP1CA	N	NA
cg08729135	21q22.3	44073555	0.171108	-1.36865	PDE9A	N	NA
cg17178489	15q11.2	22896140	0.17117	-1.36845	CYFIP1	N	NA
cg03000419	11q14.1	82997694	0.171318	-1.36798	CCDC90B	N	NA
cg03802383	2q21.2	134347783	0.171365	1.36783		N	NA
[truncated: 8,614 more rows]

## Sheet: SD5
Supplementary Data 5
Associations between risk variants and MM subtypes defined by somatic acquired genetic lesions. Abbreviations: Other allele (OA), Effect allele (EA), Effect allele frequency (EAF).
Hyperdiploid
CytoBand	rsID	Chr	Pos	OA	EA	P-value	EAF	Beta	SE	I2
2p23.3*	rs6546615	2	26148733	C	G	0.0363887	0.717211	0.113047	0.0540233	57.0306
2q31.1	rs16862227	2	174832967	G	T	0.55004	0.214014	-0.0356682	0.0596758	0
2p23.3	rs7577599	2	25613146	T	C	0.737838	0.153562	0.022287	0.0665844	8.04234
3p22.1	rs9856633	3	42013850	A	G	0.154374	0.802842	-0.0878486	0.0616806	0
3q26.2*	rs77033531	3	169859690	C	G	0.236671	0.0107173	0.276329	0.233514	0
3q26.2	rs7621631	3	169512145	C	A	0.6912	0.206596	0.0234907	0.0591367	0
5q15	rs11744881	5	95240865	A	T	0.0644981	0.22743	-0.105779	0.0572176	0
5q35.2	rs6864880	5	173298226	C	T	0.395408	0.289973	0.04589	0.0539977	40.2007
5q23.2	rs2162826	5	122714477	A	C	0.523494	0.229804	-0.0352423	0.0552413	0
6q21	rs9386514	6	106636902	T	C	0.0837668	0.2282	-0.095823	0.0554135	0
6p21.33	rs3132535	6	31116526	A	G	0.208369	0.658411	0.0653286	0.0519279	0
6p22.3	rs74875586	6	15216525	G	A	0.33525	0.0230714	-0.160053	0.1661	0
6p25.3	rs1050976	6	408079	C	T	0.72263	0.521879	-0.0172102	0.0484867	0
6p22.2	rs34565965	6	26350810	T	A	0.768884	0.220323	0.0173472	0.0590373	0
7p15.3	rs75341503	7	21936698	A	C	0.267428	0.292051	-0.0590919	0.0532837	0
7q31.33	rs10954065	7	124672253	C	A	0.50534	0.259711	0.0350546	0.0526257	11.841
7q22.3	rs11762574	7	106293277	A	G	0.733712	0.284062	-0.0177702	0.0522358	0
7q36.1	rs10233479	7	150933044	C	T	0.825407	0.135547	0.0156831	0.0710944	0
8q24.21	rs1948915	8	128222421	T	C	0.73635	0.343813	-0.0166801	0.0495414	59.8001
9q21.33	rs10746812	9	90099454	C	T	0.0849872	0.594497	-0.0856342	0.0497164	38.0908
9p21.3	rs3731222	9	21983914	T	C	0.379006	0.120539	0.0662438	0.0753002	0
10p12.1	rs2993984	10	28798656	T	A	0.0964142	0.246363	0.093839	0.0564448	0
10q24.33	rs11813268	10	105682296	C	T	0.104691	0.181355	-0.0990444	0.0610434	0
10q25.2	rs3737315	10	112035508	G	T	0.826731	0.377238	0.01056	0.0482421	0
13q13.3	rs75712673	13	36766420	T	G	0.198879	0.0441714	0.148864	0.11587	0
13q13.1	rs11571833	13	32972626	A	T	0.227093	0.0138278	-0.241841	0.200219	0
16q23.1	rs8050262	16	74661159	T	C	0.373543	0.39537	0.043801	0.0492225	0
16p11.2	rs8058928	16	30704312	T	G	0.436476	0.286171	-0.0404074	0.0519269	0
17p11.2	rs34562254	17	16842991	G	A	0.0865158	0.133614	0.116237	0.0678134	44.7508
19p13.3*	rs8107139	19	3462045	T	C	0.154768	0.387324	-0.0716645	0.0503655	0
19p13.3	rs11085015	19	3369572	T	G	0.189862	0.783025	-0.0797015	0.0607951	0
19p13.11	rs4808046	19	16439390	G	A	0.623336	0.744689	0.0260947	0.0531323	0
20q13.13	rs6090899	20	47358450	A	G	0.110058	0.121266	0.11707	0.0732635	71.0405
21q11.2	rs2822736	21	15898681	C	G	0.890677	0.369017	0.00670183	0.0487592	81.1918
22q13.1	rs5995688	22	39548027	A	G	0.00297727	0.482798	0.138021	0.0464707	0
t(4;14)[IGH/MMSET]
CytoBand	rsID	Chr	Pos	OA	EA	P-value	EAF	Beta	SE	I2
2p23.3*	rs6546615	2	26148733	C	G	0.165277	0.719693	-0.123645	0.0891111	27.5373
2p23.3	rs7577599	2	25613146	T	C	0.34366	0.154368	0.104079	0.109909	0
2q31.1	rs16862227	2	174832967	G	T	0.951088	0.215915	-0.00601114	0.0979952	0
3p22.1	rs9856633	3	42013850	A	G	0.5327	0.802456	0.0632953	0.101453	31.4448
3q26.2*	rs77033531	3	169859690	C	G	0.598588	0.0110256	-0.20036	0.380601	0
3q26.2	rs7621631	3	169512145	C	A	0.7049	0.207871	0.0366842	0.0968651	0
5q23.2	rs2162826	5	122714477	A	C	0.320061	0.229804	-0.0940721	0.0946082	0
5q15	rs11744881	5	95240865	A	T	0.547639	0.23052	0.0561975	0.0934597	0
5q35.2	rs6864880	5	173298226	C	T	0.565063	0.288666	0.0513454	0.0892438	0
6p22.2	rs34565965	6	26350810	T	A	0.0647128	0.220914	0.178762	0.0967728	0
6p22.3	rs74875586	6	15216525	G	A	0.469362	0.0219905	0.204435	0.282557	59.2369
6p25.3	rs1050976	6	408079	C	T	0.766787	0.520382	-0.023627	0.0796647	55.7793
6q21	rs9386514	6	106636902	T	C	0.863119	0.2282	0.0163624	0.0949066	0
6p21.33	rs3132535	6	31116526	A	G	0.953842	0.658469	0.00493909	0.0853298	0
7p15.3	rs75341503	7	21936698	A	C	0.0214154	0.293438	0.201644	0.0876492	62.3486
7q36.1	rs10233479	7	150933044	C	T	0.303635	0.136037	0.119766	0.116428	0
7q31.33	rs10954065	7	124672253	C	A	0.397777	0.259711	0.0762652	0.0901909	0
7q22.3	rs11762574	7	106293277	A	G	0.987562	0.284062	-0.00139538	0.0895093	19.0757
8q24.21	rs1948915	8	128222421	T	C	0.295355	0.343813	0.088833	0.0848902	0
9q21.33	rs10746812	9	90099454	C	T	0.28969	0.594975	0.0866226	0.0818119	0
9p21.3	rs3731222	9	21983914	T	C	0.781727	0.121039	-0.0342502	0.123616	0
10q24.33	rs11813268	10	105682296	C	T	0.627178	0.181355	-0.0507981	0.104587	0
10p12.1	rs2993984	10	28798656	T	A	0.899393	0.246351	-0.0117585	0.0930051	47.3898
10q25.2	rs3737315	10	112035508	G	T	0.960551	0.377238	0.00408435	0.0825749	0
13q13.3	rs75712673	13	36766420	T	G	0.0611894	0.0441714	0.369713	0.197483	0
13q13.1	rs11571833	13	32972626	A	T	0.54459	0.0138278	0.210606	0.347599	0
16q23.1	rs8050262	16	74661159	T	C	0.652286	0.395186	0.0365223	0.0810548	0
16p11.2	rs8058928	16	30704312	T	G	0.785589	0.286171	-0.0242188	0.0890258	22.9192
17p11.2	rs34562254	17	16842991	G	A	0.138649	0.133614	-0.172243	0.116315	0
19p13.11	rs4808046	19	16439390	G	A	0.297296	0.744689	-0.0947109	0.0908715	0
19p13.3	rs11085015	19	3369572	T	G	0.632789	0.783025	-0.0493073	0.103196	16.566
19p13.3*	rs8107139	19	3462045	T	C	0.866637	0.387325	-0.0144474	0.0860316	39.3727
20q13.13	rs6090899	20	47358450	A	G	0.249548	0.121266	-0.145861	0.126676	59.6877
21q11.2	rs2822736	21	15898681	C	G	0.434623	0.369017	0.0653719	0.0836701	0
22q13.1	rs5995688	22	39548027	A	G	0.753193	0.482798	-0.0250234	0.0795828	0
t(11;14)[IGH/CCND1]
CytoBand	rsID	Chr	Pos	OA	EA	P-value	EAF	Beta	SE	I2
2p23.3	rs7577599	2	25613146	T	C	0.33414	0.154368	-0.086771	0.0898428	0
2p23.3*	rs6546615	2	26148733	C	G	0.0298236	0.719693	-0.157403	0.0724549	41.3408
2q31.1	rs16862227	2	174832967	G	T	0.942731	0.215915	-0.00574544	0.0799777	0
3p22.1	rs9856633	3	42013850	A	G	0.53514	0.802456	0.0515407	0.0831062	0
3q26.2	rs7621631	3	169512145	C	A	0.25345	0.207871	-0.0900575	0.0788587	0
3q26.2*	rs77033531	3	169859690	C	G	0.275071	0.0110256	-0.333459	0.305517	56.7255
5q15	rs11744881	5	95240865	A	T	0.372567	0.23052	0.0681039	0.0763775	0
5q23.2	rs2162826	5	122714477	A	C	0.367608	0.229804	-0.0694254	0.0770569	0
5q35.2	rs6864880	5	173298226	C	T	0.394204	0.288666	-0.0619426	0.072701	55.9219
6p21.33	rs3132535	6	31116526	A	G	0.529228	0.658469	0.0436884	0.0694366	10.9155
6p22.2	rs34565965	6	26350810	T	A	0.710205	0.220914	0.0295028	0.0793982	57.2869
6p22.3	rs74875586	6	15216525	G	A	0.489706	0.0219905	-0.153585	0.222336	7.97358
6p25.3	rs1050976	6	408079	C	T	0.324571	0.520382	0.0641884	0.0651588	41.5815
6q21	rs9386514	6	106636902	T	C	0.041421	0.2282	0.158442	0.0776944	0
7p15.3	rs75341503	7	21936698	A	C	0.994233	0.293438	0.000518741	0.0717663	38.1606
7q22.3	rs11762574	7	106293277	A	G	0.810848	0.284062	-0.0174974	0.0731094	0
7q31.33	rs10954065	7	124672253	C	A	0.664627	0.259711	-0.0320206	0.0738596	0
7q36.1	rs10233479	7	150933044	C	T	0.00476167	0.136037	-0.266643	0.0944627	0
8q24.21	rs1948915	8	128222421	T	C	0.96091	0.343813	-0.00339257	0.0692191	82.1402
9p21.3	rs3731222	9	21983914	T	C	0.866435	0.121039	-0.0169829	0.100976	0
9q21.33	rs10746812	9	90099454	C	T	0.0373461	0.594975	0.139245	0.0668817	0
10p12.1	rs2993984	10	28798656	T	A	0.388953	0.246351	0.0655314	0.0760651	58.1337
10q24.33	rs11813268	10	105682296	C	T	0.881711	0.181355	0.0126355	0.0849158	0
10q25.2	rs3737315	10	112035508	G	T	0.0943986	0.377238	0.112618	0.0673295	54.6991
13q13.1	rs11571833	13	32972626	A	T	0.333123	0.0138278	0.275387	0.284537	10.5671
13q13.3	rs75712673	13	36766420	T	G	0.0272951	0.0441714	-0.360137	0.163159	0
16p11.2	rs8058928	16	30704312	T	G	0.0941983	0.286171	0.121584	0.0726458	81.2758
16q23.1	rs8050262	16	74661159	T	C	0.576294	0.395186	0.0369472	0.0661181	58.9943
17p11.2	rs34562254	17	16842991	G	A	0.189842	0.133614	-0.124023	0.0945986	0
19p13.11	rs4808046	19	16439390	G	A	0.65022	0.744689	0.0337158	0.0743529	0
19p13.3	rs11085015	19	3369572	T	G	0.0784301	0.783025	0.149519	0.0849601	0
19p13.3*	rs8107139	19	3462045	T	C	0.315126	0.387324	0.0706484	0.0703302	0
20q13.13	rs6090899	20	47358450	A	G	0.293865	0.121266	0.107602	0.102509	52.983
21q11.2	rs2822736	21	15898681	C	G	0.930181	0.369017	-0.00597657	0.0682126	71.1314
22q13.1	rs5995688	22	39548027	A	G	0.0255971	0.482798	-0.144751	0.0648448	0
t(14;16)[IGH/MAF]
CytoBand	rsID	Chr	Pos	OA	EA	P-value	EAF	Beta	SE	I2
2q31.1	rs16862227	2	174832967	G	T	0.274801	0.215915	0.245306	0.224624	0
2p23.3*	rs6546615	2	26148733	C	G	0.654073	0.719693	-0.0914119	0.203994	0
2p23.3	rs7577599	2	25613146	T	C	0.77452	0.154368	0.0734151	0.256277	21.6724
3q26.2*	rs77033531	3	169859690	C	G	0.24645	0.0110256	-1.01699	0.87746	0
3p22.1	rs9856633	3	42013850	A	G	0.578769	0.802456	-0.13018	0.23448	0
3q26.2	rs7621631	3	169512145	C	A	0.586152	0.207871	-0.120577	0.221478	0
5q35.2	rs6864880	5	173298226	C	T	0.000302238	0.288666	0.736714	0.203885	77.7035
5q15	rs11744881	5	95240865	A	T	0.0419495	0.23052	0.436852	0.214772	58.0562
5q23.2	rs2162826	5	122714477	A	C	0.16527	0.229804	-0.318084	0.229239	0
6p22.3	rs74875586	6	15216525	G	A	0.28777	0.0219905	0.715257	0.67285	0
6q21	rs9386514	6	106636902	T	C	0.624713	0.228194	-0.107103	0.218944	32.6212
6p22.2	rs34565965	6	26350810	T	A	0.677345	0.220914	-0.0980197	0.235574	0
6p21.33	rs3132535	6	31116526	A	G	0.876594	0.658469	0.0300652	0.19361	0
6p25.3	rs1050976	6	408079	C	T	0.941022	0.52038	-0.0134657	0.182004	16.32
7p15.3	rs75341503	7	21936698	A	C	0.16332	0.293438	0.270455	0.194015	27.4026
7q22.3	rs11762574	7	106293277	A	G	0.267126	0.284062	0.227644	0.205139	0
7q36.1	rs10233479	7	150933044	C	T	0.508037	0.136037	0.176805	0.267118	0
7q31.33	rs10954065	7	124672253	C	A	0.689319	0.259711	-0.0850973	0.212861	0
8q24.21	rs1948915	8	128222421	T	C	0.911783	0.343813	-0.0216839	0.195721	0
9q21.33	rs10746812	9	90099454	C	T	0.0525623	0.594975	-0.364935	0.188256	0
9p21.3	rs3731222	9	21983914	T	C	0.65226	0.121039	-0.128079	0.284224	0
10p12.1	rs2993984	10	28798656	T	A	0.0888299	0.246351	0.363939	0.21388	0
10q24.33	rs11813268	10	105682296	C	T	0.189302	0.181355	0.317207	0.241655	0
10q25.2	rs3737315	10	112035508	G	T	0.555118	0.377238	0.111507	0.18896	0
13q13.1	rs11571833	13	32972626	A	T	0.197377	0.0138278	-1.02054	0.791693	0
13q13.3	rs75712673	13	36766420	T	G	0.632204	0.0441714	-0.22198	0.463785	0
16q23.1	rs8050262	16	74661159	T	C	0.756825	0.395186	-0.0574601	0.185563	0
16p11.2	rs8058928	16	30704312	T	G	0.846618	0.286171	0.0396774	0.20512	0
17p11.2	rs34562254	17	16842991	G	A	0.763693	0.133614	0.0789271	0.262535	0.0323478
19p13.3	rs11085015	19	3369572	T	G	0.0735056	0.783025	0.432926	0.241902	0
19p13.11	rs4808046	19	16439390	G	A	0.588584	0.744689	-0.111237	0.205656	0
19p13.3*	rs8107139	19	3462045	T	C	0.700206	0.387325	0.0753387	0.195664	37.8143
20q13.13	rs6090899	20	47358450	A	G	0.220939	0.121266	-0.426027	0.348051	0
21q11.2	rs2822736	21	15898681	C	G	0.253982	0.369017	-0.218818	0.191823	0
22q13.1	rs5995688	22	39548027	A	G	0.483478	0.482798	-0.127581	0.182072	58.1781

## Sheet: SD6
Supplementary Data 6
Relationship between genotype of MM lead variants and monoclonal gammopathy of undtermined significance (MGUS). Meta-analysis of 6,234 MGUS cases and 720,297 controls from Iceland (4,092 cases and 298,673 controls), UK Biobank (1,150 cases and 427,714 controls) and Germany (992 cases and 2,910 controls). Abbreviations: EA, effect allele; OA, other allele; EAF, effect allele frequency.
MM lead variant	Chr	Pos (hg37)	Pos (hg38)	EA	OA	EAF	GWAS β	GWAS P
rs7577599	2p23.3	25613146	25390277	C	T	0.2038	-0.06828	0.00215
rs16862227	2q31.1	174832967	173968239	C	T	0.2306	-0.07365	0.000573
rs9856633	3p22.1	42013850	41972358	A	G	0.8091	-0.09651	7.04e-05
rs7621631	3q26.2	169512145	169794357	T	A	0.2425	-0.09872	3.33e-06
rs11744881	5q15	95240865	95905161	T	A	0.2813	-0.08992	6.14e-06
rs2162826	5q23.2	122714477	123378783	C	A	0.2187	0.02274	0.29
rs6864880	5q35.2	173298226	173871223	T	C	0.2982	-0.05235	0.00493
rs1050976	6p25.3	408079	408079	T	C	0.4751	0.02176	0.236
rs74875586	6p22.3	15216525	15216294	G	A	0.0249	0.3041	6.21e-05
rs34565965	6p22.2	26350810	26350582	A	T	0.2435	0.03053	0.147
rs3132535	6p21.33	31116526	31148749	G	A	0.7356	-0.10981	3.3e-09
rs9386514	6q21	106636902	106189027	C	T	0.1918	0.06579	0.00263
rs75341503	7p15.3	21936698	21897080	C	A	0.3529	-0.11766	3.3e-10
rs11762574	7q22.3	106293277	106652831	G	A	0.2942	-0.01816	0.353
rs10954065	7q31.33	124672253	125032199	A	C	0.2694	-0.05129	0.0116
rs10233479	7q36.1	150933044	151235958	T	C	0.0905	0.15444	6.16e-10
rs1948915	8q24.21	128222421	127210176	C	T	0.328	0.05259	0.00486
rs3731222	9p21.3	21983914	21983915	C	T	0.1481	-0.11766	1.64e-05
rs10746812	9q21.33	90099454	87484539	T	C	0.6342	-0.03563	0.0486
rs2993984	10p12.1	28798656	28509727	A	T	0.2634	-0.05446	0.00619
rs11813268	10q24.33	105682296	103922538	T	C	0.1551	0.03537	0.143
rs3737315	10q25.2	112035508	110275750	T	G	0.3648	0.02078	0.263
rs11571833	13q13.1	32972626	32398489	A	T	0.0109	-0.0642	0.506
rs75712673	13q13.3	36766420	36192283	T	G	0.0288	0.1078	0.0168
rs8058928	16p11.2	30704312	30692991	G	T	0.2863	0.07325	0.000185
rs8050262	16q23.1	74661159	74627261	C	T	0.4066	-0.05024	0.00496
rs34562254	17p11.2	16842991	16939677	A	G	0.1064	0.14583	7.48e-07
rs11085015	19p13.3	3369572	3369574	T	G	0.827	-0.02327	0.279
rs4808046	19p13.11	16439390	16328579	A	T	0.7694	-0.03874	0.0555
rs6090899	20q13.13	47358450	48741913	G	A	0.1024	0.02762	0.322
rs2822736	21q11.2	15898681	14526360	C	G	0.3847	0.02859	0.117
rs5995688	22q13.1	39548027	39152022	G	A	0.4384	0.05259	0.0028

## Sheet: SD7
Supplementary Data 7
Pleiotropic associations with diseases and immunological/hematological traits in the GWAS catalog (r2>0.8 between trait lead variant and MM lead variant).
Chr	MM lead variant	Phenotype	Type	Variant	r2	Alleles	GWAS Effect size	GWAS P
7q36.1	rs10233479	Immunoglobulin light-chain amyloidosis	Other B-cell neoplasia	rs79419269	0.88	C=0.094, T=0.906	1.41	5e-08
6p25.3	rs1050976	Chronic lymphocytic leukemia	Other B-cell neoplasia	rs9391997	1	A=0.52, G=0.48	1.35	9e-22
6p25.3	rs1050976	Chronic lymphocytic leukemia	Other B-cell neoplasia	rs872071	0.99	A=0.522, G=0.478	1.39	3e-16
6p25.3	rs1050976	Asthma	Autoimmune disease	rs9391997	1	A=0.52, G=0.48	1.05	4e-12
6p25.3	rs1050976	Asthma	Autoimmune disease	rs9391997	1	A=0.52, G=0.48	1.1	7e-11
6q21	rs9386514	Asthma	Autoimmune disease	rs9372120	0.97	G=0.183, T=0.817	NA	7e-10
6q21	rs9386514	Asthma	Autoimmune disease	rs9372120	0.97	G=0.183, T=0.817	1.04	1e-06
6q21	rs9386514	Asthma	Autoimmune disease	rs9372120	0.97	G=0.183, T=0.817	NA	2e-09
6q21	rs9386514	Asthma	Autoimmune disease	rs9372120	0.97	G=0.183, T=0.817	1.09	9e-21
6p25.3	rs1050976	Autoimmune thyroid disease	Autoimmune disease	rs1050976	1	C=0.52, T=0.48	1.07	3e-14
6p25.3	rs1050976	Chronic lymphocytic leukemia	Other B-cell neoplasia	rs872071	0.99	A=0.522, G=0.478	1.33	6e-20
6p25.3	rs1050976	Chronic lymphocytic leukemia	Other B-cell neoplasia	rs872071	0.99	A=0.522, G=0.478	1.47	8e-14
6p25.3	rs1050976	Chronic lymphocytic leukemia	Other B-cell neoplasia	rs872071	0.99	A=0.522, G=0.478	1.54	2e-20
6p25.3	rs1050976	Chronic lymphocytic leukemia	Other B-cell neoplasia	rs872071	0.99	A=0.522, G=0.478	0.76	1e-07
6p25.3	rs1050976	Chronic lymphocytic leukemia	Other B-cell neoplasia	rs9392504	0.85	A=0.511, G=0.489	1.33	1e-28
6p25.3	rs1050976	Chronic lymphocytic leukemia	Other B-cell neoplasia	rs9378805	0.8	A=0.52, C=0.48	1.38	2e-06
7q31.33	rs10954065	Chronic lymphocytic leukemia	Other B-cell neoplasia	rs17246404	0.87	C=0.736, T=0.264	1.22	3e-08
7q31.33	rs10954065	Malignant melanoma or nevus count	Solid tumor	rs113394869	0.86	C=0.265, G=0.735	NA	2e-15
13q13.1	rs11571833	Aerodigestive squamous cell cancer	Solid tumor	rs11571815	1	A=0.011, G=0.989	2	2e-21
13q13.1	rs11571833	Breast cancer	Solid tumor	rs11571833	1	A=0.989, T=0.011	1.52	6e-06
13q13.1	rs11571833	Breast cancer	Solid tumor	rs11571833	1	A=0.989, T=0.011	1.26	5e-08
13q13.1	rs11571833	Breast cancer	Solid tumor	rs11571833	1	A=0.989, T=0.011	1.27	2e-06
13q13.1	rs11571833	Breast cancer	Solid tumor	rs11571833	1	A=0.989, T=0.011	1.27	6e-07
13q13.1	rs11571833	Breast cancer	Solid tumor	rs11571833	1	A=0.989, T=0.011	1.35	3e-15
13q13.1	rs11571833	Breast cancer	Solid tumor	rs11571833	1	A=0.989, T=0.011	1.32	6e-06
13q13.1	rs11571833	Breast cancer	Solid tumor	rs11571833	1	A=0.989, T=0.011	1.58	2e-13
13q13.1	rs11571833	Cancer	Solid tumor	rs11571833	1	A=0.989, T=0.011	1.6	8e-12
13q13.1	rs11571833	Cancer	Solid tumor	rs56084662	0.89	A=0.01, G=0.99	NA	4e-09
6p25.3	rs1050976	Celiac disease	Autoimmune disease	rs1050976	1	C=0.52, T=0.48	1.12	2e-09
3q26.2	rs7621631	Celiac disease	Autoimmune disease	rs10936599	0.99	C=0.766, T=0.234	1.12	5e-07
13q13.1	rs11571833	Cancer	Solid tumor	rs11571818	1	C=0.011, T=0.989	NA	5e-10
13q13.1	rs11571833	Cutaneous squamous cell carcinoma	Solid tumor	rs11571833	1	A=0.989, T=0.011	0.36	1e-06
13q13.1	rs11571833	Lung cancer	Solid tumor	rs11571818	1	C=0.011, T=0.989	0.32	2e-13
13q13.1	rs11571833	Lung cancer	Solid tumor	rs11571833	1	A=0.989, T=0.011	1.83	2e-19
13q13.1	rs11571833	Lung cancer	Solid tumor	rs11571833	1	A=0.989, T=0.011	2.47	5e-20
13q13.1	rs11571833	Lung cancer	Solid tumor	rs11571833	1	A=0.989, T=0.011	1.6	6e-16
13q13.1	rs11571833	Non-small cell lung cancer	Solid tumor	rs11571833	1	A=0.989, T=0.011	0.67	5e-06
13q13.1	rs11571833	Small cell lung carcinoma	Solid tumor	rs11571833	1	A=0.989, T=0.011	2.19	3e-08
13q13.1	rs11571833	Squamous cell lung carcinoma	Solid tumor	rs11571815	1	A=0.011, G=0.989	0.58	1e-14
13q13.1	rs11571833	Squamous cell lung carcinoma	Solid tumor	rs11571818	1	C=0.011, T=0.989	2.13	1e-15
13q13.1	rs11571833	Squamous cell lung carcinoma	Solid tumor	rs11571833	1	A=0.989, T=0.011	0.5	5e-08
10q24.33	rs11813268	Basal cell carcinoma	Solid tumor	rs9419958	0.83	C=0.86, T=0.14	1.08	5e-10
10q24.33	rs11813268	Basal cell carcinoma	Solid tumor	rs7907606	0.96	G=0.165, T=0.835	1.1	5e-09
10q24.33	rs11813268	Cancer	Solid tumor	rs11813268	1	C=0.835, T=0.165	1.12	2e-17
10q24.33	rs11813268	Malignant melanoma	Solid tumor	rs9420907	0.83	A=0.86, C=0.14	1.22	9e-09
5q35.2	rs6864880	Crohn's disease	Autoimmune disease	rs17695092	0.86	G=0.252, T=0.748	1.1	5e-09
5q35.2	rs6864880	Crohn's disease	Autoimmune disease	rs56163845	0.86	A=0.748, G=0.252	NA	9e-12
10q24.33	rs11813268	Malignant melanoma	Solid tumor	rs11813268	1	C=0.835, T=0.165	1.19	6e-14
5q35.2	rs6864880	Eosinophil counts	Immunological/hematological trait	rs75049939	0.86	G=0.252, T=0.748	NA	5e-09
5q35.2	rs6864880	Eosinophil counts	Immunological/hematological trait	rs75049939	0.86	G=0.252, T=0.748	0.01	2e-10
5q35.2	rs6864880	Eosinophil counts	Immunological/hematological trait	rs75049939	0.86	G=0.252, T=0.748	0.02	8e-11
5q35.2	rs6864880	Eosinophil counts	Immunological/hematological trait	rs75049939	0.86	G=0.252, T=0.748	0.02	4e-08
3q26.2	rs7621631	Eosinophil counts	Immunological/hematological trait	rs9811216	0.89	C=0.25, T=0.75	0.03	2e-12
3q26.2	rs7621631	Eosinophil counts	Immunological/hematological trait	rs3950296	0.99	C=0.766, G=0.234	NA	2e-21
6q21	rs9386514	Eosinophil counts	Immunological/hematological trait	rs9399978	0.99	A=0.821, G=0.179	0.02	1e-14
6q21	rs9386514	Eosinophil counts	Immunological/hematological trait	rs9372120	0.97	G=0.183, T=0.817	0.02	1e-17
6q21	rs9386514	Eosinophil counts	Immunological/hematological trait	rs9372120	0.97	G=0.183, T=0.817	NA	4e-15
6q21	rs9386514	Eosinophil counts	Immunological/hematological trait	rs3804333	0.93	C=0.822, T=0.178	NA	2e-11
6q21	rs9386514	Eosinophil percentage of white cells	Immunological/hematological trait	rs9399978	0.99	A=0.821, G=0.179	0.02	2e-14
10q24.33	rs11813268	Renal cell carcinoma	Solid tumor	rs11813268	1	C=0.835, T=0.165	1.12	4e-08
7q36.1	rs10233479	Hematocrit	Immunological/hematological trait	rs61591132	0.94	A=0.098, G=0.902	0.03	2e-14
17p11.2	rs34562254	Hematocrit	Immunological/hematological trait	rs34562254	1	A=0.105, G=0.895	NA	2e-11
17p11.2	rs34562254	Hematocrit	Immunological/hematological trait	rs34562254	1	A=0.105, G=0.895	0.1	1e-09
3p22.1	rs9856633	Hematocrit	Immunological/hematological trait	rs200308031	0.94	G=0.176, T=0.824	0.02	4e-17
7q36.1	rs10233479	Hemoglobin levels	Immunological/hematological trait	rs61591132	0.94	A=0.098, G=0.902	0.03	7e-13
17p11.2	rs34562254	Hemoglobin levels	Immunological/hematological trait	rs34562254	1	A=0.105, G=0.895	NA	2e-12
3p22.1	rs9856633	Hemoglobin levels	Immunological/hematological trait	rs200308031	0.94	G=0.176, T=0.824	0.02	6e-15
3p22.1	rs9856633	Hemoglobin levels	Immunological/hematological trait	rs17215589	0.82	C=0.843, T=0.157	0.02	8e-06
3p22.1	rs9856633	Hemoglobin levels	Immunological/hematological trait	rs2371627	0.99	A=0.817, G=0.183	NA	3e-18
3p22.1	rs9856633	Hemoglobin levels	Immunological/hematological trait	rs1716990	0.98	C=0.184, T=0.816	0.02	4e-15
3p22.1	rs9856633	Hemoglobin levels	Immunological/hematological trait	rs73071203	0.83	A=0.839, C=0.161	0.02	5e-06
3p22.1	rs9856633	Hemoglobin levels	Immunological/hematological trait	rs61744388	0.93	C=0.823, T=0.177	0.02	2e-08
3q26.2	rs7621631	Idiopathic pulmonary fibrosis	Immunological/hematological trait	rs12696304	0.85	C=0.741, G=0.259	1.31	7e-13
3q26.2	rs7621631	Idiopathic pulmonary fibrosis	Immunological/hematological trait	rs9860874	0.86	A=0.257, C=0.743	1.29	6e-18
5q15	rs11744881	IgA levels	Immunological/hematological trait	rs3815768	0.99	C=0.724, T=0.276	0.08	4e-11
17p11.2	rs34562254	IgG levels	Immunological/hematological trait	rs34562254	1	A=0.105, G=0.895	0.11	5e-08
17p11.2	rs34562254	IgG levels	Immunological/hematological trait	rs4792800	0.9	A=0.89, G=0.11	NA	1e-12
17p11.2	rs34562254	Immunoglobulin light-chain amyloidosis	Other B-cell neoplasia	rs4792800	0.9	A=0.89, G=0.11	1.36	2e-06
9p21.3	rs3731222	Acute lymphoblastic leukemia in childhood	Other B-cell neoplasia	rs3731217	1	A=0.842, C=0.158	NA	2e-08
9p21.3	rs3731222	Acute lymphoblastic leukemia in childhood	Other B-cell neoplasia	rs3731217	1	A=0.842, C=0.158	1.43	7e-14
9p21.3	rs3731222	Cancer	Solid tumor	rs2811711	0.96	C=0.165, T=0.835	1.16	7e-08
5q35.2	rs6864880	Inflammatory bowel disease	Autoimmune disease	rs72810983	0.85	A=0.749, G=0.251	1.06	2e-08
7q31.33	rs10954065	Leukocyte telomere length	Immunological/hematological trait	rs113394869	0.86	C=0.265, G=0.735	0.04	1e-08
10q24.33	rs11813268	Leukocyte telomere length	Immunological/hematological trait	rs1265164	0.82	A=0.142, G=0.858	0.08	2e-23
10q24.33	rs11813268	Leukocyte telomere length	Immunological/hematological trait	rs9419958	0.83	C=0.86, T=0.14	0.06	5e-19
10q24.33	rs11813268	Leukocyte telomere length	Immunological/hematological trait	rs9419958	0.83	C=0.86, T=0.14	0.08	9e-11
10q24.33	rs11813268	Leukocyte telomere length	Immunological/hematological trait	rs9419958	0.83	C=0.86, T=0.14	NA	9e-83
10q24.33	rs11813268	Leukocyte telomere length	Immunological/hematological trait	rs9420907	0.83	A=0.86, C=0.14	0.07	7e-11
10q24.33	rs11813268	Leukocyte telomere length	Immunological/hematological trait	rs9420907	0.83	A=0.86, C=0.14	NA	4e-83
10q24.33	rs11813268	Leukocyte telomere length	Immunological/hematological trait	rs4387287	0.99	A=0.163, C=0.837	0.1	2e-11
10q24.33	rs11813268	Leukocyte telomere length	Immunological/hematological trait	rs4387287	0.99	A=0.163, C=0.837	NA	2e-77
3q26.2	rs7621631	Leukocyte telomere length	Immunological/hematological trait	rs2293607	0.98	C=0.233, T=0.767	0.12	8e-39
3q26.2	rs7621631	Leukocyte telomere length	Immunological/hematological trait	rs2293607	0.98	C=0.233, T=0.767	0.09	5e-48
3q26.2	rs7621631	Leukocyte telomere length	Immunological/hematological trait	rs35446936	0.98	A=0.233, G=0.767	0.1	1e-44
3q26.2	rs7621631	Leukocyte telomere length	Immunological/hematological trait	rs10936600	0.99	A=0.766, T=0.234	0.09	7e-51
3q26.2	rs7621631	Leukocyte telomere length	Immunological/hematological trait	rs12638862	0.9	A=0.751, G=0.249	0.13	2e-08
3q26.2	rs7621631	Leukocyte telomere length	Immunological/hematological trait	rs12638862	0.9	A=0.751, G=0.249	NA	2e-65
3q26.2	rs7621631	Leukocyte telomere length	Immunological/hematological trait	rs12696304	0.85	C=0.741, G=0.259	0.11	4e-14
3q26.2	rs7621631	Leukocyte telomere length	Immunological/hematological trait	rs12696304	0.85	C=0.741, G=0.259	0.03	2e-14
3q26.2	rs7621631	Leukocyte telomere length	Immunological/hematological trait	rs12696304	0.85	C=0.741, G=0.259	NA	4e-44
3q26.2	rs7621631	Leukocyte telomere length	Immunological/hematological trait	rs2293607	0.98	C=0.233, T=0.767	NA	3e-96
3q26.2	rs7621631	Leukocyte telomere length	Immunological/hematological trait	rs12637184	0.98	A=0.233, G=0.767	NA	1e-96
3q26.2	rs7621631	Leukocyte telomere length	Immunological/hematological trait	rs10936599	0.99	C=0.766, T=0.234	0.1	3e-31
3q26.2	rs7621631	Leukocyte telomere length	Immunological/hematological trait	rs10936599	0.99	C=0.766, T=0.234	NA	8e-95
3q26.2	rs7621631	Leukocyte telomere length	Immunological/hematological trait	rs1317082	0.99	A=0.766, G=0.234	0.07	1e-08
3q26.2	rs7621631	Leukocyte telomere length	Immunological/hematological trait	rs1317082	0.99	A=0.766, G=0.234	NA	2e-95
3q26.2	rs7621631	Leukocyte telomere length	Immunological/hematological trait	rs10936600	0.99	A=0.766, T=0.234	NA	4e-86
3q26.2	rs7621631	Leukocyte telomere length	Immunological/hematological trait	rs10936601	0.86	C=0.74, T=0.26	0	4e-15
16q23.1	rs8050262	Leukocyte telomere length	Immunological/hematological trait	rs7199068	0.92	C=0.603, G=0.397	0.03	7e-06
16q23.1	rs8050262	Leukocyte telomere length	Immunological/hematological trait	rs7193541	0.93	C=0.395, T=0.605	NA	1e-16
6q21	rs9386514	Limited cutaneous systemic scleroderma	Autoimmune disease	rs9373839	0.99	C=0.179, T=0.821	1.2	8e-07
9p21.3	rs3731222	Malignant melanoma	Solid tumor	rs2027939	0.87	A=0.151, G=0.849	1.09	3e-09
7p15.3	rs75341503	Breast cancer	Solid tumor	rs7971	0.93	A=0.634, G=0.366	1.03	2e-07
7p15.3	rs75341503	Breast cancer	Solid tumor	rs7971	0.93	A=0.634, G=0.366	1.04	2e-08
3q26.2	rs7621631	Bladder cancer	Solid tumor	rs10936599	0.99	C=0.766, T=0.234	1.18	5e-09
3q26.2	rs7621631	Cancer	Solid tumor	rs2293607	0.98	C=0.233, T=0.767	1.08	2e-11
3q26.2	rs7621631	Chronic lymphocytic leukemia	Other B-cell neoplasia	rs10936599	0.99	C=0.766, T=0.234	1.26	2e-09
3q26.2	rs7621631	Colorectal cancer	Solid tumor	rs35446936	0.98	A=0.233, G=0.767	1.07	6e-08
6p25.3	rs1050976	Lymphocyte count	Immunological/hematological trait	rs1050979	1	A=0.521, G=0.479	NA	7e-37
6p25.3	rs1050976	Lymphocyte count	Immunological/hematological trait	rs1050979	1	A=0.521, G=0.479	0.02	4e-38
6p25.3	rs1050976	Lymphocyte count	Immunological/hematological trait	rs1050979	1	A=0.521, G=0.479	0.02	2e-25
6p25.3	rs1050976	Lymphocyte count	Immunological/hematological trait	rs872071	0.99	A=0.522, G=0.478	0.02	9e-17
22q13.1	rs5995688	Lymphocyte count	Immunological/hematological trait	rs713909	0.99	C=0.426, G=0.574	NA	2e-47
22q13.1	rs5995688	Lymphocyte count	Immunological/hematological trait	rs713909	0.99	C=0.426, G=0.574	0.03	5e-49
22q13.1	rs5995688	Lymphocyte count	Immunological/hematological trait	rs713909	0.99	C=0.426, G=0.574	0.03	1e-37
22q13.1	rs5995688	Lymphocyte count	Immunological/hematological trait	rs713909	0.99	C=0.426, G=0.574	0.03	2e-16
22q13.1	rs5995688	Lymphocyte count	Immunological/hematological trait	rs139413	0.99	A=0.573, G=0.427	0.02	2e-28
22q13.1	rs5995688	Lymphocyte count	Immunological/hematological trait	rs139413	0.99	A=0.573, G=0.427	NA	8e-20
16p11.2	rs8058928	Lymphocyte count	Immunological/hematological trait	rs3747481	0.93	C=0.723, T=0.277	0.02	1e-16
6p25.3	rs1050976	Lymphocyte side scatter	Immunological/hematological trait	rs1050979	1	A=0.521, G=0.479	0.04	7e-09
3q26.2	rs7621631	Colorectal cancer	Solid tumor	rs10936599	0.99	C=0.766, T=0.234	1.06	9e-06
3q26.2	rs7621631	Colorectal cancer	Solid tumor	rs10936599	0.99	C=0.766, T=0.234	1.04	3e-08
3q26.2	rs7621631	Colorectal cancer	Solid tumor	rs10936599	0.99	C=0.766, T=0.234	0.05	1e-13
3q26.2	rs7621631	Colorectal cancer	Solid tumor	rs10936599	0.99	C=0.766, T=0.234	1.06	2e-06
3q26.2	rs7621631	Glioma	Solid tumor	rs3772190	0.99	A=0.234, G=0.766	1.11	2e-06
3q26.2	rs7621631	Lung adenocarcinoma	Solid tumor	rs2293607	0.98	C=0.233, T=0.767	1.16	6e-12
3q26.2	rs7621631	Lung adenocarcinoma	Solid tumor	rs2293607	0.98	C=0.233, T=0.767	1.14	1e-15
3q26.2	rs7621631	Lung adenocarcinoma	Solid tumor	rs2293607	0.98	C=0.233, T=0.767	1.14	1e-15
3q26.2	rs7621631	Malignant melanoma	Solid tumor	rs12696304	0.85	C=0.741, G=0.259	0.09	3e-07
7q31.33	rs10954065	Mean corpuscular hemoglobin	Immunological/hematological trait	rs727505	0.84	A=0.271, G=0.729	NA	1e-12
10q25.2	rs3737315	Mean corpuscular hemoglobin	Immunological/hematological trait	rs11195062	0.87	A=0.36, C=0.64	NA	3e-09
3q26.2	rs7621631	Mean corpuscular hemoglobin	Immunological/hematological trait	rs12638862	0.9	A=0.751, G=0.249	0.03	3e-11
3q26.2	rs7621631	Mean corpuscular hemoglobin	Immunological/hematological trait	rs12638862	0.9	A=0.751, G=0.249	0.02	1e-09
3q26.2	rs7621631	Mean corpuscular hemoglobin	Immunological/hematological trait	rs2293607	0.98	C=0.233, T=0.767	0.02	4e-20
3q26.2	rs7621631	Mean corpuscular hemoglobin	Immunological/hematological trait	rs12637184	0.98	A=0.233, G=0.767	0.02	2e-12
3q26.2	rs7621631	Mean corpuscular hemoglobin	Immunological/hematological trait	rs55735727	0.98	A=0.767, T=0.233	0.03	8e-10
3q26.2	rs7621631	Mean corpuscular hemoglobin	Immunological/hematological trait	rs3772190	0.99	A=0.234, G=0.766	NA	7e-18
16q23.1	rs8050262	Mean corpuscular hemoglobin	Immunological/hematological trait	rs7193541	0.93	C=0.395, T=0.605	NA	1e-09
3q26.2	rs7621631	Mean corpuscular volume	Immunological/hematological trait	rs12638862	0.9	A=0.751, G=0.249	0.03	3e-11
3q26.2	rs7621631	Mean corpuscular volume	Immunological/hematological trait	rs12638862	0.9	A=0.751, G=0.249	0.02	4e-09
3q26.2	rs7621631	Mean corpuscular volume	Immunological/hematological trait	rs2293607	0.98	C=0.233, T=0.767	0.02	2e-14
3q26.2	rs7621631	Mean corpuscular volume	Immunological/hematological trait	rs2293607	0.98	C=0.233, T=0.767	0.02	1e-22
3q26.2	rs7621631	Mean corpuscular volume	Immunological/hematological trait	rs12637184	0.98	A=0.233, G=0.767	NA	3e-19
16p11.2	rs8058928	Mean platelet volume	Immunological/hematological trait	rs13338946	0.98	C=0.286, T=0.714	0.02	6e-10
3p22.1	rs9856633	Monocyte percentage of white cells	Immunological/hematological trait	rs73073235	0.83	A=0.158, C=0.842	0.03	1e-15
3q26.2	rs7621631	Multiple sclerosis	Autoimmune disease	rs10936599	0.99	C=0.766, T=0.234	1.1	7e-07
10q25.2	rs3737315	Neutrophil count	Immunological/hematological trait	rs76863268	0.85	A=0.356, T=0.644	0.02	3e-11
22q13.1	rs5995688	Neutrophil count	Immunological/hematological trait	rs139414	0.95	A=0.438, G=0.562	NA	2e-11
22q13.1	rs5995688	Neutrophil count	Immunological/hematological trait	rs139419	0.94	G=0.441, T=0.559	0.02	7e-13
3q26.2	rs7621631	Neutrophil percentage of granulocytes	Immunological/hematological trait	rs9811216	0.89	C=0.25, T=0.75	0.03	6e-14
3q26.2	rs7621631	Neutrophil percentage of white cells	Immunological/hematological trait	rs28465436	0.91	A=0.755, C=0.245	0.02	2e-09
3q26.2	rs7621631	Malignant melanoma	Solid tumor	rs3950296	0.99	C=0.766, G=0.234	1.08	4e-11
3q26.2	rs7621631	Malignant melanoma	Solid tumor	rs10936599	0.99	C=0.766, T=0.234	0.07	8e-19
3q26.2	rs7621631	Malignant melanoma or nevus count	Solid tumor	rs12696304	0.85	C=0.741, G=0.259	NA	8e-10
3q26.2	rs7621631	Malignant melanoma or nevus count	Solid tumor	rs10936600	0.99	A=0.766, T=0.234	NA	5e-16
10q24.33	rs11813268	Platelet count	Immunological/hematological trait	rs9420907	0.83	A=0.86, C=0.14	0.02	5e-10
10q24.33	rs11813268	Platelet count	Immunological/hematological trait	rs9420907	0.83	A=0.86, C=0.14	0.02	8e-16
3q26.2	rs7621631	Platelet count	Immunological/hematological trait	rs12638862	0.9	A=0.751, G=0.249	NA	1e-12
3q26.2	rs7621631	Platelet count	Immunological/hematological trait	rs12637184	0.98	A=0.233, G=0.767	0.02	3e-08
19p13.3*	rs8107139	Platelet count	Immunological/hematological trait	rs8107139	1	C=0.366, T=0.634	0.02	5e-14
19p13.3*	rs8107139	Platelet count	Immunological/hematological trait	rs8107139	1	C=0.366, T=0.634	NA	9e-17
19p13.3*	rs8107139	Platelet count	Immunological/hematological trait	rs8107139	1	C=0.366, T=0.634	0.02	4e-16
10q24.33	rs11813268	Plateletcrit	Immunological/hematological trait	rs9420907	0.83	A=0.86, C=0.14	0.02	5e-10
22q13.1	rs5995688	Platelet-to-lymphocyte ratio	Immunological/hematological trait	rs79503	0.94	A=0.562, G=0.438	NA	4e-12
3q26.2	rs7621631	Non-small cell lung cancer	Solid tumor	rs2293607	0.98	C=0.233, T=0.767	1.1	2e-10
7q36.1	rs10233479	Red blood cell count	Immunological/hematological trait	rs73169678	0.94	A=0.098, C=0.902	NA	3e-15
7q36.1	rs10233479	Red blood cell count	Immunological/hematological trait	rs73169678	0.94	A=0.098, C=0.902	0.03	5e-16
17p11.2	rs34562254	Red blood cell count	Immunological/hematological trait	rs55672385	0.86	A=0.885, C=0.115	0.02	4e-18
17p11.2	rs34562254	Red blood cell count	Immunological/hematological trait	rs34562254	1	A=0.105, G=0.895	NA	2e-24
17p11.2	rs34562254	Red blood cell count	Immunological/hematological trait	rs34562254	1	A=0.105, G=0.895	0.03	2e-16
3q26.2	rs7621631	Red blood cell count	Immunological/hematological trait	rs35446936	0.98	A=0.233, G=0.767	0.02	1e-20
3q26.2	rs7621631	Red blood cell count	Immunological/hematological trait	rs12637184	0.98	A=0.233, G=0.767	NA	7e-10
3q26.2	rs7621631	Red blood cell count	Immunological/hematological trait	rs55735727	0.98	A=0.767, T=0.233	0.02	7e-12
3q26.2	rs7621631	Red blood cell count	Immunological/hematological trait	rs1317082	0.99	A=0.766, G=0.234	0.02	3e-11
3q26.2	rs7621631	Red blood cell count	Immunological/hematological trait	rs3772190	0.99	A=0.234, G=0.766	0.02	4e-08
3p22.1	rs9856633	Red blood cell count	Immunological/hematological trait	rs7649989	0.99	A=0.817, C=0.183	NA	2e-17
3p22.1	rs9856633	Red blood cell count	Immunological/hematological trait	rs9822598	0.98	A=0.813, G=0.187	0.02	8e-19
3p22.1	rs9856633	Red blood cell count	Immunological/hematological trait	rs9856633	1	A=0.184, G=0.816	NA	4e-18
2q31.1	rs16862227	Red cell distribution width	Immunological/hematological trait	rs1567854	0.84	A=0.746, T=0.254	0.02	1e-09
2q31.1	rs16862227	Red cell distribution width	Immunological/hematological trait	rs1567854	0.84	A=0.746, T=0.254	0.01	2e-10
5q35.2	rs6864880	Red cell distribution width	Immunological/hematological trait	rs112299234	0.84	C=0.256, T=0.744	0.02	1e-11
3q26.2	rs7621631	Non-small cell lung cancer	Solid tumor	rs2293607	0.98	C=0.233, T=0.767	1.12	3e-09
16p11.2	rs8058928	Rheumatoid arthritis	Autoimmune disease	rs34480360	0.85	A=0.281, G=0.719	1.08	1e-07
16p11.2	rs8058928	Rheumatoid arthritis	Autoimmune disease	rs34480360	0.85	A=0.281, G=0.719	1.08	3e-09
6q21	rs9386514	Rheumatoid arthritis	Autoimmune disease	rs9372120	0.97	G=0.183, T=0.817	1.11	8e-10
6q21	rs9386514	Rheumatoid arthritis	Autoimmune disease	rs9372120	0.97	G=0.183, T=0.817	1.1	4e-08
6q21	rs9386514	Rheumatoid arthritis	Autoimmune disease	rs9372120	0.97	G=0.183, T=0.817	0.11	1e-07
6q21	rs9386514	Rheumatoid arthritis	Autoimmune disease	rs62422878	0.92	C=0.824, T=0.176	1.07	3e-08
6q21	rs9386514	Rheumatoid arthritis	Autoimmune disease	rs62422878	0.92	C=0.824, T=0.176	1.11	4e-09
6q21	rs9386514	Rheumatoid arthritis	Autoimmune disease	rs3804333	0.93	C=0.822, T=0.178	1.1	2e-08
6q21	rs9386514	Rheumatoid arthritis	Autoimmune disease	rs3804333	0.93	C=0.822, T=0.178	1.11	3e-13
16p11.2	rs8058928	Rheumatoid arthritis	Autoimmune disease	rs34480360	0.85	A=0.281, G=0.719	1.09	4e-08
16p11.2	rs8058928	Rheumatoid arthritis	Autoimmune disease	rs34480360	0.85	A=0.281, G=0.719	1.08	2e-08
6q21	rs9386514	Rheumatoid arthritis	Autoimmune disease	rs62422878	0.92	C=0.824, T=0.176	1.08	4e-08
6q21	rs9386514	Rheumatoid arthritis	Autoimmune disease	rs3804333	0.93	C=0.822, T=0.178	1.24	8e-07
6q21	rs9386514	Rheumatoid arthritis	Autoimmune disease	rs3804333	0.93	C=0.822, T=0.178	1.14	7e-15
6q21	rs9386514	Rheumatoid arthritis	Autoimmune disease	rs3804333	0.93	C=0.822, T=0.178	1.11	4e-09
3q26.2	rs7621631	Non-small cell lung cancer	Solid tumor	rs2293607	0.98	C=0.233, T=0.767	1.1	2e-10
3q26.2	rs7621631	Prostate cancer	Solid tumor	rs2293607	0.98	C=0.233, T=0.767	1.06	2e-13
3q26.2	rs7621631	Thyroid cancer	Solid tumor	rs6793295	0.86	C=0.259, T=0.741	1.23	3e-08
16p11.2	rs8058928	Immunoglobulin light-chain amyloidosis	Other B-cell neoplasia	rs35629860	0.89	A=0.267, G=0.733	1.26	4e-06
3q26.2	rs7621631	Sum eosinophil basophil counts	Immunological/hematological trait	rs9811216	0.89	C=0.25, T=0.75	0.03	9e-11
19p13.11	rs4808046	Systemic lupus erythematosus	Autoimmune disease	rs2362475	0.99	A=0.235, C=0.765	0.9	7e-07
19p13.11	rs4808046	Systemic lupus erythematosus	Autoimmune disease	rs2362475	0.99	A=0.235, C=0.765	0.85	2e-09
3q26.2	rs7621631	Systemic lupus erythematosus	Autoimmune disease	rs1317082	0.99	A=0.766, G=0.234	1.1	2e-11
16p11.2	rs8058928	Systemic lupus erythematosus	Autoimmune disease	rs8058578	0.95	C=0.722, T=0.278	1.11	2e-06
6q21	rs9386514	Systemic lupus erythematosus	Autoimmune disease	rs9373839	0.99	C=0.179, T=0.821	1.19	4e-15
6q21	rs9386514	Systemic lupus erythematosus	Autoimmune disease	rs2299864	0.93	C=0.822, T=0.178	1.24	6e-15
16p11.2	rs8058928	Systemic lupus erythematosus	Autoimmune disease	rs7187359	0.97	A=0.282, G=0.718	0.06	2e-12
6q21	rs9386514	Systemic lupus erythematosus	Autoimmune disease	rs1322178	0.95	C=0.827, T=0.173	0.09	3e-18
6q21	rs9386514	Systemic lupus erythematosus and Systemic sclerosis	Autoimmune disease	rs3827644	0.93	C=0.178, G=0.822	1.15	5e-07
6q21	rs9386514	Systemic sclerosis	Autoimmune disease	rs9373839	0.99	C=0.179, T=0.821	1.19	4e-08
3p22.1	rs9856633	Immunoglobulin light-chain amyloidosis	Other B-cell neoplasia	rs35728523	0.97	A=0.816, C=0.184	1.3	3e-06
22q13.1	rs5995688	White blood cell count	Immunological/hematological trait	rs139383	0.94	A=0.438, G=0.562	NA	5e-25
22q13.1	rs5995688	White blood cell count	Immunological/hematological trait	rs713909	0.99	C=0.426, G=0.574	0.39	1e-27
22q13.1	rs5995688	White blood cell count	Immunological/hematological trait	rs713909	0.99	C=0.426, G=0.574	0.44	1e-09
22q13.1	rs5995688	White blood cell count	Immunological/hematological trait	rs713909	0.99	C=0.426, G=0.574	0.43	3e-26
22q13.1	rs5995688	White blood cell count	Immunological/hematological trait	rs139407	0.95	A=0.438, G=0.562	NA	1e-27
16p11.2	rs8058928	White blood cell count	Immunological/hematological trait	rs28421305	0.86	A=0.292, G=0.708	0.27	9e-11

## Sheet: SD8
Supplementary Data 8
Risk allele frequencies in different populations. Abbreviations: Risk allele frequency (RAF), European (EUR), African (AFR), Admixed American (AMR), East Asian (EAS), South Asian (SAS). Effect allele (EA), Other allele (OA).
rsID	Cytoband	Pos	RA	OA	Beta	Risk allele frequency
						Study	EUR	AFR	EAS	AMR	SAS
rs2993984	10p12.1	28798656	T	A	0.113329	0.737	0.7366	0.5431	0.4454	0.5014	0.5726
rs3737315	10q25.2	112035508	T	G	0.10436	0.365	0.3648	0.5832	0.7014	0.5533	0.7556
rs11813268	10q24.33	105682296	T	C	0.139762	0.155	0.1551	0.7179	0.1756	0.2219	0.1861
rs75712673	13q13.3	36766420	G	T	0.254642	0.029	0.0288	0.0174	0.0863	0.0778	0.1012
rs11571833	13q13.1	32972626	T	A	0.451076	0.173	0.0109	0.0008	0	0.0029	0.0082
rs8058928	16p11.2	30704312	G	T	0.131028	0.286	0.2863	0.9478	0.1091	0.2594	0.7393
rs8050262	16q23.1	74661159	T	C	0.10436	0.593	0.5934	0.4766	0.5377	0.7176	0.771
rs34562254	17p11.2	16842991	A	G	0.262364	0.106	0.1064	0.1399	0.4236	0.1182	0.1575
rs11085015	19p13.3	3369572	T	G	0.173953	0.173	0.173	0.2239	0.3452	0.2032	0.1299
rs8107139	19p13.3	3462045	C	T	0.122218	0.39	0.3787	0.885	0.7569	0.5375	0.6575
rs4808046	19p13.11	16439390	G	A	0.122218	0.23	0.2296	0.211	0.4593	0.1455	0.2853
rs7577599	2p23.3	25613146	T	C	0.239017	0.764	0.7962	0.6006	0.4534	0.7161	0.8047
rs6546615	2p23.3	26148733	G	C	0.19062	0.33	0.327	0.8238	0.8611	0.572	0.3425
rs16862227	2p31.1	174832967	G	T	0.113329	0.764	0.7644	0.6498	0.9792	0.8444	0.9008
rs6090899	20q13.13	47358450	G	A	0.198851	0.102	0.1024	0.031	0.1111	0.0908	0.228
rs2822736	21q11.2	15898681	C	G	0.10436	0.385	0.3847	0.0681	0.3194	0.2925	0.3824
rs5995688	22q13.1	39548027	G	A	0.19062	0.438	0.4384	0.472	0.2312	0.232	0.3436
rs9856633	3p22.1	42013850	A	G	0.207014	0.191	0.1909	0.7095	0.1478	0.1888	0.1708
rs7621631	3q26.2	169512145	C	A	0.165514	0.756	0.7555	0.9622	0.4216	0.647	0.7802
rs77033531	3q26.2	169859690	G	C	0.48858	0.98	0.9821	0.9992	0.9762	0.9957	1
rs11744881	5q15	95240865	A	T	0.139762	0.719	0.7187	0.4902	0.5675	0.7536	0.6524
rs2162826	5q23.2	122714477	C	A	0.113329	0.219	0.2187	0.2587	0.3532	0.2594	0.2924
rs6864880	5q23.2	173298226	C	T	0.10436	0.702	0.7018	0.9667	0.9315	0.8329	0.9029
rs3132535	6p21.33	31116526	A	G	0.173953	0.264	0.2644	0.2776	0.3363	0.2363	0.3957
rs9386514	6q21	106636902	C	T	0.165514	0.192	0.1918	0.0605	0.0317	0.1009	0.1871
rs34565965	6p22.2	26350810	T	A	0.122218	0.757	0.7565	0.8729	0.8075	0.8501	0.8466
rs1050976	6p25.3	408079	T	C	0.0953102	0.475	0.4751	0.031	0.3105	0.4438	0.4387
rs74875586	6p22.3	15216525	A	G	0.371564	0.025	0.0249	0.0023	0	0.0058	0.0051
rs75341503	7p15.3	21936698	A	C	0.223144	0.647	0.6471	0.9539	0.8304	0.7003	0.7781
rs10233479	7q36.1	150933044	T	C	0.223144	0.09	0.0905	0.059	0	0.072	0.0706
rs11762574	7q22.3	106293277	A	G	0.131028	0.706	0.7058	0.9395	0.7609	0.6354	0.7342
rs10954065	7q31.33	124672253	C	A	0.0953102	0.731	0.7306	0.9569	0.6478	0.8429	0.8037
rs1948915	8q24.21	128222421	C	T	0.139762	0.328	0.328	0.6944	0.5585	0.3631	0.3783
rs3731222	9p21.3	21983914	T	C	0.207014	0.852	0.8519	0.9463	1	0.9121	0.9714
rs10746812	9q21.33	90099454	C	T	0.113329	0.366	0.3658	0.0908	0.129	0.1801	0.1012

## Sheet: SD9
Supplementary Data 9
Functional annotation of all variants down to r2 > 0.4 of MM sentinel SNPs along with their annotation from Micro-C, ChromHMM, GWAS data, new MPRA, published MPRA, and luciferase assays. GM12878 and Bone Marrow mesenchymal stem cell (BMSC) chromHMM tracks are from Roadmap Epigenomics data. Potential enhancer: correlated variant resides in enhancer in any cell type; Potential enhancer with looping…
rsID	Chr	Position	r2	D	Ref	Alt	MM lead variant	ChromHMM						Micro-C looping			Annotation_type	MM GWAS			MPRA new									MPRA published (Ajore et al, Nature Communciations 2022; PMID 35013207)						Luciferase assays
								KMS11	MOLP8	L363	JJN3	GM12878	BMSC	L363	KMS11	To TSS		RA	OR	P-value	KMS11 logFC	KMS11 P-value	KMS11 FDR	L363 logFC	L363 P-value	L363 FDR	RPMI logFC	RPMI P-value	RPMI FDR	L363 logFC	L363 P-value	L363 FDR	OPM2 logFC	OPM2 P-value	OPM2 FDR	U266_Alt-Ref	U266 P-value	Raji_Alt-Ref	Raji P-value	L363_Alt-Ref	L363 P-value	KMS11_Alt-Ref	KMS11 P-value
rs78740585	7q36.1	151247216	1	1	G	A	rs10233479	Heterochromatin	Heterochromatin	Heterochromatin	Heterochromatin	Repressed	Enhancer	NUB1,SMARCD3,ATG9B,ABCB8,ASIC3,CDK5,SLC4A2,TMUB1,AGAP3,FASTK,ASB10,IQCA1L,ZNF862	SMARCD3,PRKAG2,GBX1	SMARCD3,NA	Potential_Enhancer_with_Looping	NA	NA	NA	0.386997	3.2e-10	1.73e-08	0.47797	4.38e-06	0.000152	0.575797	3.1e-09	3e-07	1.15418	1.21951e-08	0	0.0954214	0.0302048	0.513855	NA	NA	NA	NA	NA	NA	NA	NA
rs917402	7q36.1	151272449	0.48	0.7	C	T	rs10233479	Quiescent/low	Heterochromatin	Heterochromatin	Heterochromatin	Repressed	Repressed	NUB1,ABCF2,ABCF2-H2BE1,CHPF2,SMARCD3,MIR671,ASB10,IQCA1L	PRKAG2,PRKAG2-AS1,SMARCD3,MIR671,GBX1	NA	NA	T	1.18543	1.41e-10	-0.255568	5.23e-09	2.47e-07	-0.25116	6.59e-05	0.00137935	-0.122426	0.0735256	0.246584	NA	NA	NA	NA	NA	NA	NA	NA	NA	NA	NA	NA	NA	NA
rs7812088	7q36.1	151222743	0.87	0.98	G	A	rs10233479	Transcription	Transcription	Transcription	Transcription	Transcription	Transcription	NUB1,XRCC2,PRKAG2,ATG9B,ABCB8,ASIC3,CDK5,SLC4A2,TMUB1,AGAP3,FASTK,KRBA1,ZNF783,ZNF767P,SSPOP,ZNF467,NOS3,ZNF425,ZNF398,RN7SL521P,ZNF282,Metazoa_SRP,PDIA4	PRKAG2,PRKAG2-AS1,GBX1,TMUB1,AGAP3,FASTK	ABCF2	NA	A	1.23104	1.59e-17	0.0139375	0.788093	0.902	0.328456	0.00481462	0.0430511	-0.0149763	0.835318	0.935922	-0.0320773	0.522622	0.717266	-0.0279863	0.658111	0.948408	NA	NA	NA	NA	NA	NA	NA	NA
rs112348182	7q36.1	151257476	0.86	0.97	G	A	rs10233479	Heterochromatin	Heterochromatin	Heterochromatin	Heterochromatin	Repressed	Repressed	MIR3907,CRYGN,NUB1,ASB10,IQCA1L,SMARCD3,MIR671,NOS3,AGAP3,GBX1,CHPF2	PRKAG2,SMARCD3,PRKAG2-AS1,Y_RNA,ASB10,MIR671,GBX1	NA	NA	A	1.2576	1.93e-10	-0.0665804	0.329005	0.598	-0.55697	1.35e-05	0.000408	-0.16993	0.060359	0.221919	0.0363506	0.412418	0.633301	-0.134661	0.0167671	0.404353	NA	NA	NA	NA	NA	NA	NA	NA
rs7781265	7q36.1	151253854	0.95	0.98	G	A	rs10233479	Heterochromatin	Heterochromatin	Heterochromatin	Heterochromatin	Repressed	Repressed	NA	NA	SMARCD3	NA	A	1.24673	6.87e-19	-0.105228	0.0733882	0.269	-0.0916412	0.266266	0.529086	0.187994	0.0346965	0.155299	-0.0442844	0.306629	0.531577	-0.107418	0.0546377	0.585523	NA	NA	NA	NA	NA	NA	NA	NA
rs1122979	7q36.1	151217985	0.87	0.98	G	A	rs10233479	Transcription	Transcription	Transcription	Transcription	Transcription	Transcription	ATG9B,ABCB8,ASIC3,CDK5,SLC4A2,TMUB1,AGAP3,FASTK,	GBX1	NA	NA	A	1.21344	4.41e-11	-0.0727123	0.188173	0.447	-0.438684	1.38e-07	7.93e-06	-0.0391399	0.63627	0.816162	-0.107685	0.0657751	0.21403	0.0413563	0.591597	0.925254	NA	NA	NA	NA	NA	NA	NA	NA
rs111684288	7q36.1	151216659	0.87	0.98	G	A	rs10233479	Transcription	Transcription	Transcription	Transcription	Transcription	Transcription	ATG9B,ABCB8,ASIC3,CDK5,SLC4A2,TMUB1,AGAP3,FASTK,	GBX1	NA	NA	A	1.21681	2.41e-11	-0.0518929	0.362846	0.624	-0.0925732	0.298289	0.567291	-0.0812273	0.321445	0.572079	-0.0656837	0.0318932	0.128126	-0.0320887	0.420851	0.884244	NA	NA	NA	NA	NA	NA	NA	NA
rs73169671	7q36.1	151250603	1	1	C	A	rs10233479	Heterochromatin	Quiescent/low	Heterochromatin	Heterochromatin	Repressed	Enhancer	NA	NA	SMARCD3,NA	Potential_Enhancer	A	1.24715	5.73e-19	-0.0174123	0.720615	0.871	-0.0554313	0.527552	0.752303	-0.0149141	0.851925	0.943005	-0.0989499	0.024604	0.110248	0.0588277	0.299217	0.850732	NA	NA	NA	NA	NA	NA	NA	NA
rs73169649	7q36.1	151211422	0.91	0.97	T	C	rs10233479	Heterochromatin	Quiescent/low	Transcription	Quiescent/low	Quiescent/low	Quiescent/low	ATG9B,ABCB8,ASIC3,CDK5,SLC4A2,TMUB1,AGAP3,FASTK,	NA	H2BE1	NA	C	1.21567	4.61e-15	0.328231	1.3e-10	7.46e-09	0.263289	0.000456	0.00724622	0.420365	4.29e-10	5.27e-08	0.749843	1.21951e-08	0	0.190634	7.56097e-05	0.0122	NA	NA	NA	NA	NA	NA	NA	NA
rs73169662	7q36.1	151225220	0.93	0.98	T	C	rs10233479	Enhancer	Transcription	Enhancer	Transcription	Quiescent/low	Transcription	NUB1,SMARCD3,XRCC2,PAXIP1,ATG9B,ABCB8,ASIC3,CDK5,SLC4A2,TMUB1,AGAP3,FASTK,KRBA1,ZNF783,ZNF767P,SSPOP,ZNF467,NOS3,ZNF425,ZNF398,RN7SL521P,ZNF282,TMEM130,MCM7,AP4M1,PARP12,ZNF862	PRKAG2,PRKAG2-AS1,GBX1,TMUB1,AGAP3,FASTK	ABCF2,ABCF2-H2BE1	Potential_Enhancer_with_Looping	C	1.2314	2.45e-17	-0.109468	0.0268366	0.142	-0.0857014	0.244595	0.50649	-0.0675166	0.309125	0.557696	0.0253124	0.461417	0.66613	0.0338683	0.447186	0.884244	NA	NA	NA	NA	NA	NA	NA	NA
rs73169651	7q36.1	151211800	0.91	0.97	C	A	rs10233479	Quiescent/low	Quiescent/low	Transcription	Quiescent/low	Quiescent/low	Quiescent/low	ATG9B,ABCB8,ASIC3,CDK5,SLC4A2,TMUB1,AGAP3,FASTK,	NA	H2BE1	NA	A	1.21886	2.15e-15	0.344707	1.34e-05	0.00032	-0.0942743	0.229842	0.49229	-0.0659983	0.431004	0.674063	0.0337308	0.353999	0.579399	0.0505553	0.282734	0.850732	NA	NA	NA	NA	NA	NA	NA	NA
rs75890003	7q36.1	151270387	0.47	0.69	A	G	rs10233479	Heterochromatin	Heterochromatin	Heterochromatin	Heterochromatin	Repressed	Repressed	NUB1,ABCF2,ABCF2-H2BE1,CHPF2,SMARCD3,MIR671,ASB10,IQCA1L	PRKAG2,PRKAG2-AS1,SMARCD3,MIR671,GBX1	NA	NA	G	1.19072	2.3e-10	0.00750502	0.88892	0.964	0.00239809	0.975193	1	0.129325	0.0526061	0.205297	NA	NA	NA	NA	NA	NA	NA	NA	NA	NA	NA	NA	NA	NA
rs73169668	7q36.1	151233277	0.97	1	C	T	rs10233479	TSS	TSS	TSS	TSS	TSS	TSS	NUB1,SMARCD3,ATG9B,ABCB8,ASIC3,CDK5,SLC4A2,TMUB1,AGAP3,FASTK,KRBA1,ASB10,IQCA1L,ZNF783,ZNF767P,SSPOP,ZNF467,NOS3	PRKAG2,PRKAG2-AS1,GBX1	CHPF2	Potential_TSS	T	1.23572	9.28e-18	-0.125452	0.123668	0.355	0.0739405	0.536893	0.756412	0.0295038	0.7944	0.915698	-0.126235	0.00132565	0.0113231	-0.0339817	0.490563	0.885244	NA	NA	NA	NA	NA	NA	NA	NA
rs73169652	7q36.1	151211963	0.91	0.97	A	G	rs10233479	Quiescent/low	Quiescent/low	Transcription	Quiescent/low	Quiescent/low	Quiescent/low	ATG9B,ABCB8,ASIC3,CDK5,SLC4A2,TMUB1,AGAP3,FASTK,	NA	H2BE1	NA	G	1.20254	7.07e-10	-0.088202	0.0667373	0.252	-0.00400347	0.951924	0.991767	-0.195312	0.00664291	0.0507728	-0.0320008	0.47296	0.676837	-0.071757	0.207147	0.786389	NA	NA	NA	NA	NA	NA	NA	NA
rs11976921	7q36.1	151266772	0.47	0.69	T	C	rs10233479	Heterochromatin	Heterochromatin	Heterochromatin	Heterochromatin	Repressed	Repressed	NUB1,PRKAG2,ABCF2,ABCF2-H2BE1,CHPF2,SMARCD3,MIR671,ASB10,IQCA1L,SSPOP,ZNF467,AGAP3,MUC12,NOS3,ABCB8	PRKAG2,PRKAG2-AS1,SMARCD3,MIR671,GBX1,ASB10	NA	NA	C	1.18487	1.36e-10	0.0612994	0.229038	0.494	0.0479007	0.486811	0.729622	-0.0508103	0.473196	0.699539	NA	NA	NA	NA	NA	NA	NA	NA	NA	NA	NA	NA	NA	NA
rs1065071	7q36.1	151212645	0.46	0.98	T	C	rs10233479	Transcription	Transcription	Transcription	Transcription	Transcription	Quiescent/low	ATG9B,ABCB8,ASIC3,CDK5,SLC4A2,TMUB1,AGAP3,FASTK,	NA	H2BE1	NA	C	1.12282	3.59e-09	0.0412775	0.408863	0.659	-0.0788037	0.249337	0.509178	-0.0684873	0.357988	0.607149	NA	NA	NA	NA	NA	NA	NA	NA	NA	NA	NA	NA	NA	NA
rs73169650	7q36.1	151211671	0.91	0.97	C	A	rs10233479	Heterochromatin	Quiescent/low	Transcription	Quiescent/low	Quiescent/low	Quiescent/low	ATG9B,ABCB8,ASIC3,CDK5,SLC4A2,TMUB1,AGAP3,FASTK,	NA	H2BE1	NA	A	1.21879	2.21e-15	-0.0590798	0.392224	0.645	-0.164515	0.0556274	0.215443	0.107399	0.156171	0.372367	-0.0675606	0.0788238	0.235896	0.0628128	0.198534	0.780033	NA	NA	NA	NA	NA	NA	NA	NA
rs113810201	7q36.1	151229168	0.95	0.98	A	G	rs10233479	Heterochromatin	Enhancer	Quiescent/low	Quiescent/low	Quiescent/low	Quiescent/low	NUB1,SMARCD3,XRCC2,PAXIP1,ATG9B,ABCB8,ASIC3,CDK5,SLC4A2,TMUB1,AGAP3,FASTK,KRBA1,ZNF783,ZNF767P,SSPOP,ZNF467,NOS3,ZNF425,ZNF398,RN7SL521P,ZNF282,TMEM130,MCM7,AP4M1,PARP12,ZNF862	PRKAG2,PRKAG2-AS1,GBX1,TMUB1,AGAP3,FASTK	ABCF2,ABCF2-H2BE1	Potential_Enhancer_with_Looping	G	1.23413	1.37e-17	0.0530913	0.448152	0.697	-0.0836018	0.400407	0.660296	-0.0784972	0.403991	0.649915	0.0448984	0.129279	0.322163	0.0388185	0.311392	0.850732	NA	NA	NA	NA	NA	NA	NA	NA
rs60499090	7q36.1	151258576	0.63	0.95	A	G	rs10233479	Heterochromatin	Heterochromatin	Heterochromatin	Heterochromatin	Repressed	Repressed	,MIR3907,CRYGN,NUB1,ASB10,IQCA1L,SMARCD3,MIR671,NOS3,AGAP3,GBX1,CHPF2	PRKAG2,SMARCD3,PRKAG2-AS1,Y_RNA,ASB10,MIR671,GBX1	NA	NA	NA	NA	NA	0.118026	0.379885	0.641	-0.381857	0.0202766	0.113524	-0.00167917	0.991361	1	NA	NA	NA	NA	NA	NA	NA	NA	NA	NA	NA	NA	NA	NA
rs6967282	7q36.1	151210108	0.45	0.98	A	G	rs10233479	Heterochromatin	Quiescent/low	Quiescent/low	Quiescent/low	Quiescent/low	Quiescent/low	ATG9B,ABCB8,ASIC3,CDK5,SLC4A2,TMUB1,AGAP3,FASTK,	NA	H2BE1	NA	G	1.11941	9.12e-09	-0.124837	0.0146688	0.0916	-0.0131619	0.865649	0.955951	-0.155931	0.0297045	0.142119	NA	NA	NA	NA	NA	NA	NA	NA	NA	NA	NA	NA	NA	NA
rs143819005	7q36.1	151220805	0.87	0.98	T	C	rs10233479	Transcription	Transcription	Transcription	Transcription	Transcription	Transcription	NUB1,XRCC2,PRKAG2,ATG9B,ABCB8,ASIC3,CDK5,SLC4A2,TMUB1,AGAP3,FASTK,KRBA1,ZNF783,ZNF767P,SSPOP,ZNF467,NOS3,ZNF425,ZNF398,RN7SL521P,ZNF282,Metazoa_SRP,PDIA4	PRKAG2,PRKAG2-AS1,GBX1,TMUB1,AGAP3,FASTK	ABCF2	NA	C	1.23152	1.32e-17	0.116604	0.061084	0.239	0.147046	0.0723508	0.247254	-0.234318	0.00720735	0.0537487	0.0365924	0.175457	0.382646	0.0307657	0.383802	0.874214	NA	NA	NA	NA	NA	NA	NA	NA
rs112640220	7q36.1	151222296	0.69	0.94	T	TA	rs10233479	Transcription	Transcription	Transcription	Transcription	Transcription	Transcription	NUB1,XRCC2,PRKAG2,ATG9B,ABCB8,ASIC3,CDK5,SLC4A2,TMUB1,AGAP3,FASTK,KRBA1,ZNF783,ZNF767P,SSPOP,ZNF467,NOS3,ZNF425,ZNF398,RN7SL521P,ZNF282,Metazoa_SRP,PDIA4	PRKAG2,PRKAG2-AS1,GBX1,TMUB1,AGAP3,FASTK	ABCF2	NA	NA	NA	NA	NA	NA	NA	NA	NA	NA	NA	NA	NA	NA	NA	NA	NA	NA	NA	NA	NA	NA	NA	NA	NA	NA	NA
rs1563636	7q36.1	151209810	0.46	0.98	T	C	rs10233479	Heterochromatin	Quiescent/low	Quiescent/low	Quiescent/low	Quiescent/low	Quiescent/low	ATG9B,ABCB8,ASIC3,CDK5,SLC4A2,TMUB1,AGAP3,FASTK,ZNF783	NA	H2BE1	NA	C	1.11961	7.57e-09	0.189977	0.0014967	0.0159	-0.00522107	0.948932	0.990975	0.0486078	0.558515	0.768897	NA	NA	NA	NA	NA	NA	NA	NA	NA	NA	NA	NA	NA	NA
rs219227	7q36.1	151242273	0.48	-1	C	T	rs10233479	Heterochromatin	Quiescent/low	Quiescent/low	Quiescent/low	Quiescent/low	Transcription	NUB1,SMARCD3,CRYGN,RHEB,PRKAG2,PRKAG2-AS1,PAXIP1,ATG9B,ABCB8,ASIC3,CDK5,SLC4A2,TMUB1,AGAP3,FASTK,KRBA1,ASB10,IQCA1L,ZNF398,TMEM130,GJC3	PRKAG2,PRKAG2-AS1,SMARCD3,NUB1,GBX1	SMARCD3,NA	NA	C	1.18834	5.5e-15	NA	NA	NA	NA	NA	NA	NA	NA	NA	NA	NA	NA	NA	NA	NA	NA	NA	NA	NA	NA	NA	NA	NA
rs219228	7q36.1	151242310	0.48	-1	C	A	rs10233479	Heterochromatin	Quiescent/low	Quiescent/low	Quiescent/low	Quiescent/low	Transcription	NUB1,SMARCD3,CRYGN,RHEB,PRKAG2,PRKAG2-AS1,PAXIP1,ATG9B,ABCB8,ASIC3,CDK5,SLC4A2,TMUB1,AGAP3,FASTK,KRBA1,ASB10,IQCA1L,ZNF398,TMEM130,GJC3	PRKAG2,PRKAG2-AS1,SMARCD3,NUB1,GBX1	SMARCD3,NA	NA	C	1.18236	3.17e-15	NA	NA	NA	NA	NA	NA	NA	NA	NA	NA	NA	NA	NA	NA	NA	NA	NA	NA	NA	NA	NA	NA	NA
rs10233479	7q36.1	151235958	1	1	C	T	rs10233479	Transcription	Transcription	Transcription	Transcription	Transcription	Transcription	NUB1,SMARCD3,ATG9B,ABCB8,ASIC3,CDK5,SLC4A2,TMUB1,AGAP3,FASTK,KRBA1,ASB10,IQCA1L,ZNF398	PRKAG2,PRKAG2-AS1,GBX1	CHPF2,MIR671	NA	T	1.24694	4.93e-19	0.0236812	0.610412	0.816	-0.068058	0.308282	0.578265	0.0390677	0.551296	0.762932	0.0082202	0.816374	0.919542	-0.119605	0.0101171	0.3318	NA	NA	NA	NA	NA	NA	NA	NA
rs61591132	7q36.1	151255684	0.95	0.98	G	A	rs10233479	Heterochromatin	Heterochromatin	Heterochromatin	Heterochromatin	Repressed	Repressed	,MIR3907,CRYGN,NUB1,ASB10,IQCA1L,SMARCD3,MIR671,NOS3,AGAP3,GBX1,CHPF2	PRKAG2,SMARCD3,PRKAG2-AS1,Y_RNA,ASB10,MIR671,GBX1	SMARCD3	NA	A	1.24464	1.34e-18	NA	NA	NA	NA	NA	NA	NA	NA	NA	-0.0543688	0.248746	0.465689	-0.0319305	0.58697	0.925254	NA	NA	NA	NA	NA	NA	NA	NA
rs73169678	7q36.1	151256119	0.95	0.98	C	A	rs10233479	Heterochromatin	Heterochromatin	Heterochromatin	Heterochromatin	Repressed	Repressed	,MIR3907,CRYGN,NUB1,ASB10,IQCA1L,SMARCD3,MIR671,NOS3,AGAP3,GBX1,CHPF2	PRKAG2,SMARCD3,PRKAG2-AS1,Y_RNA,ASB10,MIR671,GBX1	SMARCD3	NA	A	1.24446	1.73e-18	NA	NA	NA	NA	NA	NA	NA	NA	NA	0.0136666	0.618457	0.792398	-0.00672169	0.848633	0.985308	NA	NA	NA	NA	NA	NA	NA	NA
rs146851948	7q36.1	151256873	0.88	0.97	GACT	G	rs10233479	Heterochromatin	Heterochromatin	Heterochromatin	Heterochromatin	Repressed	Repressed	,MIR3907,CRYGN,NUB1,ASB10,IQCA1L,SMARCD3,MIR671,NOS3,AGAP3,GBX1,CHPF2	PRKAG2,SMARCD3,PRKAG2-AS1,Y_RNA,ASB10,MIR671,GBX1	SMARCD3	NA	G	1.23664	9.75e-18	NA	NA	NA	NA	NA	NA	NA	NA	NA	NA	NA	NA	NA	NA	NA	NA	NA	NA	NA	NA	NA	NA	NA
rs73169642	7q36.1	151209367	0.9	0.95	T	C	rs10233479	Heterochromatin	Quiescent/low	Quiescent/low	Quiescent/low	Quiescent/low	Quiescent/low	ATG9B,ABCB8,ASIC3,CDK5,SLC4A2,TMUB1,AGAP3,FASTK,ZNF783	NA	H2BE1	NA	C	1.21579	6.02e-15	-0.057351	0.675498	0.858	0.217495	0.189614	0.439885	-0.213555	0.1982	0.434108	0.116124	0.00596994	0.0384047	-0.0280918	0.604109	0.927504	NA	NA	NA	NA	NA	NA	NA	NA
rs7782699	7q36.1	151218862	0.87	0.98	C	T	rs10233479	Transcription	Transcription	Transcription	Transcription	Transcription	Transcription	ATG9B,ABCB8,ASIC3,CDK5,SLC4A2,TMUB1,AGAP3,FASTK,	GBX1	NA	NA	T	1.23149	1.34e-17	-0.0556778	0.363096	0.624	-0.0189321	0.831467	0.936425	0.196232	0.0199859	0.107937	0.0390358	0.376944	0.60164	0.0945408	0.108505	0.69407	NA	NA	NA	NA	NA	NA	NA	NA
rs10233700	7q36.1	151228978	0.49	0.98	A	G	rs10233479	Heterochromatin	Enhancer	Quiescent/low	Quiescent/low	Quiescent/low	Quiescent/low	NUB1,SMARCD3,XRCC2,PAXIP1,ATG9B,ABCB8,ASIC3,CDK5,SLC4A2,TMUB1,AGAP3,FASTK,KRBA1,ZNF783,ZNF767P,SSPOP,ZNF467,NOS3,ZNF425,ZNF398,RN7SL521P,ZNF282,TMEM130,MCM7,AP4M1,PARP12,ZNF862	PRKAG2,PRKAG2-AS1,GBX1,TMUB1,AGAP3,FASTK	ABCF2,ABCF2-H2BE1	Potential_Enhancer_with_Looping	G	1.1799	1.35e-14	-0.12567	0.0212508	0.119	0.0427621	0.529198	0.752582	0.145059	0.0560427	0.213286	NA	NA	NA	NA	NA	NA	NA	NA	NA	NA	NA	NA	NA	NA
rs2792430	7q36.1	151229274	0.49	0.98	A	G	rs10233479	Heterochromatin	Enhancer	Quiescent/low	Quiescent/low	Quiescent/low	Quiescent/low	NUB1,SMARCD3,XRCC2,PAXIP1,ATG9B,ABCB8,ASIC3,CDK5,SLC4A2,TMUB1,AGAP3,FASTK,KRBA1,ZNF783,ZNF767P,SSPOP,ZNF467,NOS3,ZNF425,ZNF398,RN7SL521P,ZNF282,TMEM130,MCM7,AP4M1,PARP12,ZNF862	PRKAG2,PRKAG2-AS1,GBX1,TMUB1,AGAP3,FASTK	ABCF2,ABCF2-H2BE1	Potential_Enhancer_with_Looping	G	1.17956	1.51e-14	-0.046813	0.549234	0.778	0.057758	0.53697	0.756412	0.0682697	0.460582	0.68919	NA	NA	NA	NA	NA	NA	NA	NA	NA	NA	NA	NA	NA	NA
rs111632177	7q36.1	151234719	1	1	G	A	rs10233479	Enhancer	Transcription	Enhancer	Enhancer	Enhancer	Enhancer	NUB1,SMARCD3,ATG9B,ABCB8,ASIC3,CDK5,SLC4A2,TMUB1,AGAP3,FASTK,KRBA1,ASB10,IQCA1L,ZNF783,ZNF767P,SSPOP,ZNF467,NOS3	PRKAG2,PRKAG2-AS1,GBX1	CHPF2	Potential_Enhancer_with_Looping	A	1.24547	7.33e-19	0.0316139	0.581122	0.793	-0.377347	9.01e-05	0.00184463	0.0120809	0.874776	0.956863	-0.0193623	0.534817	0.729701	0.0148799	0.713176	0.969452	NA	NA	NA	NA	NA	NA	NA	NA
rs73169683	7q36.1	151262348	0.48	0.69	T	C	rs10233479	Heterochromatin	Heterochromatin	Heterochromatin	Heterochromatin	Repressed	Repressed	COL26A1	PRKAG2,	NA	NA	C	1.18914	4.35e-11	0.030736	0.513338	0.753	0.0485787	0.493598	0.733624	0.0886933	0.166066	0.386717	NA	NA	NA	NA	NA	NA	NA	NA	NA	NA	NA	NA	NA	NA
rs73169674	7q36.1	151252322	0.94	1	G	A	rs10233479	Enhancer	Enhancer	Enhancer	Enhancer	Repressed	TSS	NA	NA	SMARCD3	Potential_Enhancer/Potential_TSS	A	1.24489	9.17e-19	0.185409	6.94e-05	0.00145	0.0252713	0.821193	0.931427	0.156533	0.0420936	0.175218	0.261995	2.43902e-08	3.22581e-07	0.0630442	0.0889328	0.639278	NA	NA	NA	NA	NA	NA	NA	NA
rs2792432	7q36.1	151230677	0.49	0.98	T	C	rs10233479	Heterochromatin	Quiescent/low	Enhancer	Quiescent/low	Quiescent/low	Quiescent/low	NUB1,SMARCD3,ATG9B,ABCB8,ASIC3,CDK5,SLC4A2,TMUB1,AGAP3,FASTK,KRBA1,ASB10,IQCA1L,ZNF783,ZNF767P,SSPOP,ZNF467,NOS3	PRKAG2,PRKAG2-AS1,GBX1	CHPF2	Potential_Enhancer_with_Looping	C	1.16925	1.03e-09	-0.0911789	0.201978	0.469	-0.0748422	0.371889	0.637227	0.152244	0.120578	0.318202	NA	NA	NA	NA	NA	NA	NA	NA	NA	NA	NA	NA	NA	NA
rs79245809	7q36.1	151269930	0.47	0.69	C	G	rs10233479	Heterochromatin	Heterochromatin	Heterochromatin	Heterochromatin	Repressed	Repressed	NUB1,PRKAG2,ABCF2,ABCF2-H2BE1,CHPF2,SMARCD3,MIR671,ASB10,IQCA1L,SSPOP,ZNF467,AGAP3,MUC12,NOS3,ABCB8	PRKAG2,PRKAG2-AS1,SMARCD3,MIR671,GBX1,ASB10	NA	NA	G	1.19249	2.94e-11	-0.0673949	0.262319	0.531	0.093938	0.186323	0.43499	-0.177151	0.0402728	0.171582	NA	NA	NA	NA	NA	NA	NA	NA	NA	NA	NA	NA	NA	NA
rs73169679	7q36.1	151256769	0.9	0.97	C	T	rs10233479	Heterochromatin	Heterochromatin	Heterochromatin	Heterochromatin	Repressed	Repressed	MIR3907,CRYGN,NUB1,ASB10,IQCA1L,SMARCD3,MIR671,NOS3,AGAP3,GBX1,CHPF2	PRKAG2,SMARCD3,PRKAG2-AS1,Y_RNA,ASB10,MIR671,GBX1	SMARCD3	NA	T	1.2406	3.27e-18	0.0580397	0.313103	0.579	-0.136747	0.174404	0.418298	0.003122	0.968787	0.99877	-0.0478954	0.373885	0.599972	-0.0988648	0.159961	0.731857	NA	NA	NA	NA	NA	NA	NA	NA
rs11973331	7q36.1	151266773	0.47	0.69	G	A	rs10233479	Heterochromatin	Heterochromatin	Heterochromatin	Heterochromatin	Repressed	Repressed	NUB1,PRKAG2,ABCF2,ABCF2-H2BE1,CHPF2,SMARCD3,MIR671,ASB10,IQCA1L,SSPOP,ZNF467,AGAP3,MUC12,NOS3,ABCB8	PRKAG2,PRKAG2-AS1,SMARCD3,MIR671,GBX1,ASB10	NA	NA	A	1.18391	1.66e-10	0.120325	0.0240765	0.131	-0.0814042	0.247335	0.507261	-0.173306	0.0322134	0.149088	NA	NA	NA	NA	NA	NA	NA	NA	NA	NA	NA	NA	NA	NA
rs73169654	7q36.1	151212630	0.88	0.97	G	A	rs10233479	Transcription	Transcription	Transcription	Transcription	Transcription	Quiescent/low	ATG9B,ABCB8,ASIC3,CDK5,SLC4A2,TMUB1,AGAP3,FASTK,	NA	H2BE1	NA	A	1.21585	4.51e-15	-0.022423	0.694959	0.86	0.0276566	0.682035	0.856379	0.0876365	0.187239	0.417907	NA	NA	NA	NA	NA	NA	NA	NA	NA	NA	NA	NA	NA	NA
rs113745074	7q36.1	151245263	0.87	1	T	C	rs10233479	Enhancer	Enhancer	Enhancer	Enhancer	Enhancer	Enhancer	NUB1,SMARCD3,ATG9B,ABCB8,ASIC3,CDK5,SLC4A2,TMUB1,AGAP3,FASTK,ASB10,IQCA1L,ZNF862	SMARCD3,PRKAG2,GBX1	SMARCD3	Potential_Enhancer_with_Looping	C	1.24325	7.83e-19	0.118351	0.0862106	0.29	0.372204	0.000658	0.0101844	-0.253526	0.0138128	0.0812879	0.00445643	0.874942	0.947757	0.0538938	0.140455	0.731857	NA	NA	NA	NA	NA	NA	NA	NA
rs73169672	7q36.1	151250992	1	1	A	T	rs10233479	Heterochromatin	Quiescent/low	Heterochromatin	Heterochromatin	Repressed	Enhancer	NA	NA	SMARCD3,NA	Potential_Enhancer	T	1.24679	6.7e-19	-0.0192267	0.728956	0.874	-0.00866281	0.914063	0.980037	-0.128321	0.0847108	0.265923	0.0811405	0.0130879	0.070144	0.00126653	0.976267	0.997222	NA	NA	NA	NA	NA	NA	NA	NA
rs3778607	6p25.3	403799	0.59	0.8	A	G	rs1050976	Enhancer	Enhancer	Enhancer	Enhancer	Transcription	Repressed	NA	NA	NA	Potential_Enhancer	G	1.08307	3.39e-06	NA	NA	NA	NA	NA	NA	NA	NA	NA	NA	NA	NA	NA	NA	NA	NA	NA	NA	NA	NA	NA	NA	NA
rs1131442	6p25.3	407656	0.47	-0.98	G	A	rs1050976	Enhancer	Enhancer	Enhancer	Transcription	Transcription	Repressed	DUSP22	NA	NA	Potential_Enhancer_with_Looping	G	1.07376	0.000763	NA	NA	NA	NA	NA	NA	NA	NA	NA	NA	NA	NA	NA	NA	NA	NA	NA	NA	NA	NA	NA	NA	NA
rs1050976	6p25.3	408079	1	1	C	T	rs1050976	Enhancer	Enhancer	Enhancer	Transcription	Transcription	Repressed	DUSP22	NA	NA	Potential_Enhancer_with_Looping	T	1.09802	2.33e-08	NA	NA	NA	NA	NA	NA	NA	NA	NA	NA	NA	NA	NA	NA	NA	NA	NA	NA	NA	NA	NA	NA	NA
rs9391997	6p25.3	409119	1	1	A	G	rs1050976	Transcription	Enhancer	Enhancer	Transcription	Transcription	Repressed	DUSP22	NA	NA	Potential_Enhancer_with_Looping	G	1.08956	9.44e-08	NA	NA	NA	NA	NA	NA	NA	NA	NA	-0.0044745	0.902356	0.954839	-0.00974243	0.836781	0.985308	NA	NA	NA	NA	NA	NA	NA	NA
rs1050979	6p25.3	410417	0.99	1	A	G	rs1050976	Enhancer	Enhancer	Transcription	Transcription	Transcription	Repressed	NA	NA	NA	Potential_Enhancer	G	1.09547	4.55e-08	NA	NA	NA	NA	NA	NA	NA	NA	NA	0.175207	1.46341e-07	3.05556e-06	0.0282945	0.47663	0.884244	NA	NA	NA	NA	NA	NA	NA	NA
rs2316515	6p25.3	410848	0.68	1	A	G	rs1050976	Enhancer	Enhancer	Transcription	Transcription	Transcription	Repressed	NA	NA	NA	Potential_Enhancer	G	1.08527	1.53e-06	NA	NA	NA	NA	NA	NA	NA	NA	NA	NA	NA	NA	NA	NA	NA	NA	NA	NA	NA	NA	NA	NA	NA
rs872071	6p25.3	411064	0.99	1	A	G	rs1050976	Enhancer	Enhancer	Transcription	Transcription	Transcription	Repressed	NA	NA	NA	Potential_Enhancer	G	1.09507	4.09e-08	NA	NA	NA	NA	NA	NA	NA	NA	NA	NA	NA	NA	NA	NA	NA	NA	NA	NA	NA	NA	NA	NA	NA
rs9392504	6p25.3	412802	0.85	0.98	G	A	rs1050976	Quiescent/low	Quiescent/low	Quiescent/low	Quiescent/low	Quiescent/low	Repressed	NA	NA	NA	NA	A	1.08692	6.35e-07	NA	NA	NA	NA	NA	NA	NA	NA	NA	0.0944404	0.0180985	0.089979	0.052427	0.302735	0.850732	NA	NA	NA	NA	NA	NA	NA	NA
rs9378805	6p25.3	417727	0.81	0.91	A	C	rs1050976	Quiescent/low	Quiescent/low	Quiescent/low	Repressed	Quiescent/low	Repressed	NA	NA	NA	NA	C	1.0686	7.44e-05	NA	NA	NA	NA	NA	NA	NA	NA	NA	NA	NA	NA	NA	NA	NA	NA	NA	NA	NA	NA	NA	NA	NA
rs9378807	6p25.3	418941	0.45	0.72	C	T	rs1050976	Quiescent/low	Quiescent/low	Quiescent/low	Repressed	Quiescent/low	Repressed	NA	NA	NA	NA	T	1.08403	2.31e-06	NA	NA	NA	NA	NA	NA	NA	NA	NA	NA	NA	NA	NA	NA	NA	NA	NA	NA	NA	NA	NA	NA	NA
rs9378373	6p25.3	419548	0.59	0.94	G	A	rs1050976	Quiescent/low	Quiescent/low	Quiescent/low	Repressed	Quiescent/low	Repressed	NA	NA	NA	NA	A	1.07093	5.46e-05	NA	NA	NA	NA	NA	NA	NA	NA	NA	NA	NA	NA	NA	NA	NA	NA	NA	NA	NA	NA	NA	NA	NA
rs2063736	6p25.3	420768	0.59	0.94	A	G	rs1050976	Quiescent/low	Quiescent/low	Quiescent/low	Repressed	Quiescent/low	Heterochromatin	NA	NA	NA	NA	G	1.04423	0.0111275	NA	NA	NA	NA	NA	NA	NA	NA	NA	NA	NA	NA	NA	NA	NA	NA	NA	NA	NA	NA	NA	NA	NA
rs4246064	6p25.3	421196	0.59	0.94	C	G	rs1050976	Quiescent/low	Quiescent/low	Quiescent/low	Repressed	Heterochromatin	Quiescent/low	NA	NA	NA	NA	G	1.07113	5.47e-05	NA	NA	NA	NA	NA	NA	NA	NA	NA	NA	NA	NA	NA	NA	NA	NA	NA	NA	NA	NA	NA	NA	NA
rs9405661	6p25.3	424915	0.49	0.71	C	A	rs1050976	Quiescent/low	Quiescent/low	Quiescent/low	Quiescent/low	Quiescent/low	Quiescent/low	NA	NA	NA	NA	NA	NA	NA	NA	NA	NA	NA	NA	NA	NA	NA	NA	NA	NA	NA	NA	NA	NA	NA	NA	NA	NA	NA	NA	NA	NA
rs9405665	6p25.3	427972	0.44	0.7	C	T	rs1050976	Quiescent/low	Heterochromatin	Quiescent/low	Quiescent/low	Quiescent/low	Repressed	NA	NA	NA	NA	T	1.06347	0.000261	NA	NA	NA	NA	NA	NA	NA	NA	NA	NA	NA	NA	NA	NA	NA	NA	NA	NA	NA	NA	NA	NA	NA
rs12528146	6p25.3	428416	0.43	0.69	C	T	rs1050976	Quiescent/low	Heterochromatin	Quiescent/low	Quiescent/low	Enhancer	Repressed	NA	NA	NA	Potential_Enhancer	T	1.06337	0.000273	NA	NA	NA	NA	NA	NA	NA	NA	NA	NA	NA	NA	NA	NA	NA	NA	NA	NA	NA	NA	NA	NA	NA
rs1567901	6p25.3	433061	0.44	0.68	C	A	rs1050976	Quiescent/low	Enhancer	Enhancer	Enhancer	Enhancer	Repressed	NA	NA	NA	Potential_Enhancer	NA	NA	NA	NA	NA	NA	NA	NA	NA	NA	NA	NA	NA	NA	NA	NA	NA	NA	NA	NA	NA	NA	NA	NA	NA	NA
rs1567900	6p25.3	433109	0.44	0.68	T	C	rs1050976	Quiescent/low	Enhancer	Enhancer	Enhancer	Enhancer	Repressed	NA	NA	NA	Potential_Enhancer	C	1.06356	0.000377	NA	NA	NA	NA	NA	NA	NA	NA	NA	NA	NA	NA	NA	NA	NA	NA	NA	NA	NA	NA	NA	NA	NA
rs2048698	6p25.3	433962	0.43	0.67	C	T	rs1050976	Quiescent/low	Enhancer	Enhancer	Enhancer	Enhancer	Repressed	NA	NA	NA	Potential_Enhancer	T	1.06591	0.000143	NA	NA	NA	NA	NA	NA	NA	NA	NA	NA	NA	NA	NA	NA	NA	NA	NA	NA	NA	NA	NA	NA	NA
rs7454545	6p25.3	434348	0.44	0.68	C	T	rs1050976	Enhancer	Enhancer	Enhancer	Enhancer	Enhancer	Repressed	NA	NA	NA	Potential_Enhancer	NA	NA	NA	NA	NA	NA	NA	NA	NA	NA	NA	NA	NA	NA	NA	NA	NA	NA	NA	NA	NA	NA	NA	NA	NA	NA
rs9328192	6p25.3	434364	0.44	0.68	A	G	rs1050976	Enhancer	Enhancer	Enhancer	Enhancer	Enhancer	Repressed	NA	NA	NA	Potential_Enhancer	G	1.06716	0.000103	NA	NA	NA	NA	NA	NA	NA	NA	NA	NA	NA	NA	NA	NA	NA	NA	NA	NA	NA	NA	NA	NA	NA
rs4256472	6p25.3	434915	0.44	0.69	G	A	rs1050976	Enhancer	Enhancer	Enhancer	Enhancer	Enhancer	Repressed	NA	NA	NA	Potential_Enhancer	A	1.06674	0.000112	NA	NA	NA	NA	NA	NA	NA	NA	NA	NA	NA	NA	NA	NA	NA	NA	NA	NA	NA	NA	NA	NA	NA
rs7854235	9q21.33	87460044	0.5	0.82	C	G	rs10746812	Quiescent/low	Quiescent/low	Quiescent/low	Quiescent/low	Quiescent/low	Quiescent/low	DAPK1	NA	NA	NA	C	1.10369	7.16e-08	NA	NA	NA	NA	NA	NA	NA	NA	NA	NA	NA	NA	NA	NA	NA	NA	NA	NA	NA	NA	NA	NA	NA
rs6559992	9q21.33	87460282	0.45	0.67	T	C	rs10746812	Quiescent/low	Quiescent/low	Quiescent/low	Quiescent/low	Quiescent/low	Quiescent/low	DAPK1	NA	NA	NA	T	1.09031	5.75e-07	NA	NA	NA	NA	NA	NA	NA	NA	NA	NA	NA	NA	NA	NA	NA	NA	NA	NA	NA	NA	NA	NA	NA
rs6559993	9q21.33	87460371	0.52	0.87	G	A	rs10746812	Quiescent/low	Quiescent/low	Quiescent/low	Quiescent/low	Quiescent/low	Quiescent/low	DAPK1	NA	NA	NA	NA	NA	NA	NA	NA	NA	NA	NA	NA	NA	NA	NA	NA	NA	NA	NA	NA	NA	NA	NA	NA	NA	NA	NA	NA	NA
rs4457416	9q21.33	87466123	0.68	0.92	A	G	rs10746812	Quiescent/low	Enhancer	Enhancer	Quiescent/low	Enhancer	Quiescent/low	DAPK1	NA	NA	Potential_Enhancer_with_Looping	NA	NA	NA	NA	NA	NA	NA	NA	NA	NA	NA	NA	NA	NA	NA	NA	NA	NA	NA	NA	NA	NA	NA	NA	NA	NA
rs4457417	9q21.33	87466276	0.68	0.92	A	G	rs10746812	Quiescent/low	Enhancer	Enhancer	Quiescent/low	Enhancer	Quiescent/low	DAPK1	NA	NA	Potential_Enhancer_with_Looping	A	1.01416	0.42571	NA	NA	NA	NA	NA	NA	NA	NA	NA	NA	NA	NA	NA	NA	NA	0.22132	0.00252987	-0.154842	0.133148	0.341962	0.00306775	NA	NA
rs3929773	9q21.33	87466719	0.67	0.9	A	G	rs10746812	Quiescent/low	Enhancer	Quiescent/low	Quiescent/low	Quiescent/low	Quiescent/low	DAPK1	NA	NA	Potential_Enhancer_with_Looping	A	1.08986	9.52e-07	NA	NA	NA	NA	NA	NA	NA	NA	NA	NA	NA	NA	NA	NA	NA	NA	NA	NA	NA	NA	NA	NA	NA
rs11141827	9q21.33	87473786	0.41	0.98	A	T	rs10746812	Quiescent/low	Quiescent/low	Quiescent/low	Quiescent/low	Quiescent/low	Quiescent/low	DAPK1	NA	NA	NA	A	1.0645	0.000266	NA	NA	NA	NA	NA	NA	NA	NA	NA	NA	NA	NA	NA	NA	NA	NA	NA	NA	NA	NA	NA	NA	NA
rs1999148	9q21.33	87477230	0.41	0.98	C	T	rs10746812	Quiescent/low	Quiescent/low	Quiescent/low	Quiescent/low	Quiescent/low	Quiescent/low	NA	NA	NA	NA	C	1.06534	0.000235	NA	NA	NA	NA	NA	NA	NA	NA	NA	NA	NA	NA	NA	NA	NA	NA	NA	NA	NA	NA	NA	NA	NA
rs1999149	9q21.33	87477332	0.42	0.99	T	C	rs10746812	Quiescent/low	Quiescent/low	Quiescent/low	Quiescent/low	Quiescent/low	Quiescent/low	NA	NA	NA	NA	T	1.06597	0.000201	NA	NA	NA	NA	NA	NA	NA	NA	NA	NA	NA	NA	NA	NA	NA	NA	NA	NA	NA	NA	NA	NA	NA
rs7027990	9q21.33	87478039	0.42	0.99	G	A	rs10746812	Quiescent/low	Quiescent/low	Quiescent/low	Quiescent/low	Quiescent/low	Quiescent/low	NA	NA	NA	NA	G	1.0657	0.000209	NA	NA	NA	NA	NA	NA	NA	NA	NA	NA	NA	NA	NA	NA	NA	NA	NA	NA	NA	NA	NA	NA	NA
rs7027784	9q21.33	87478134	0.42	0.99	A	G	rs10746812	Quiescent/low	Quiescent/low	Quiescent/low	Quiescent/low	Quiescent/low	Quiescent/low	NA	NA	NA	NA	A	1.06637	0.000185	NA	NA	NA	NA	NA	NA	NA	NA	NA	NA	NA	NA	NA	NA	NA	NA	NA	NA	NA	NA	NA	NA	NA
rs7341802	9q21.33	87478846	0.42	0.99	G	A	rs10746812	Quiescent/low	Quiescent/low	Quiescent/low	Quiescent/low	Enhancer	Quiescent/low	NA	NA	NA	Potential_Enhancer	G	1.06615	0.000186	NA	NA	NA	NA	NA	NA	NA	NA	NA	NA	NA	NA	NA	NA	NA	NA	NA	NA	NA	NA	NA	NA	NA
rs7341798	9q21.33	87478970	0.51	0.98	A	G	rs10746812	Quiescent/low	Quiescent/low	Quiescent/low	Quiescent/low	Enhancer	Quiescent/low	NA	NA	NA	Potential_Enhancer	A	1.06996	0.000101	NA	NA	NA	NA	NA	NA	NA	NA	NA	NA	NA	NA	NA	NA	NA	NA	NA	NA	NA	NA	NA	NA	NA
rs199821191	9q21.33	87479018	0.42	0.99	G	GGA	rs10746812	Quiescent/low	Quiescent/low	Quiescent/low	Quiescent/low	Enhancer	Quiescent/low	NA	NA	NA	Potential_Enhancer	NA	NA	NA	NA	NA	NA	NA	NA	NA	NA	NA	NA	NA	NA	NA	NA	NA	NA	NA	NA	NA	NA	NA	NA	NA	NA
rs11141831	9q21.33	87479342	0.42	0.98	T	C	rs10746812	Quiescent/low	Quiescent/low	Quiescent/low	Quiescent/low	Quiescent/low	Quiescent/low	NA	NA	NA	NA	T	1.06547	0.000224	NA	NA	NA	NA	NA	NA	NA	NA	NA	NA	NA	NA	NA	NA	NA	NA	NA	NA	NA	NA	NA	NA	NA
rs10868599	9q21.33	87479429	0.42	0.99	G	A	rs10746812	Quiescent/low	Quiescent/low	Quiescent/low	Quiescent/low	Quiescent/low	Quiescent/low	NA	NA	NA	NA	G	1.06573	0.000223	NA	NA	NA	NA	NA	NA	NA	NA	NA	NA	NA	NA	NA	NA	NA	NA	NA	NA	NA	NA	NA	NA	NA
rs11141833	9q21.33	87479588	0.42	0.99	G	C	rs10746812	Quiescent/low	Quiescent/low	Quiescent/low	Quiescent/low	Enhancer	Quiescent/low	NA	NA	NA	Potential_Enhancer	G	1.06088	0.000635	NA	NA	NA	NA	NA	NA	NA	NA	NA	NA	NA	NA	NA	NA	NA	NA	NA	NA	NA	NA	NA	NA	NA
rs10868600	9q21.33	87479590	0.44	0.99	C	G	rs10746812	Quiescent/low	Quiescent/low	Quiescent/low	Quiescent/low	Enhancer	Quiescent/low	NA	NA	NA	Potential_Enhancer	C	1.06224	0.000464	NA	NA	NA	NA	NA	NA	NA	NA	NA	NA	NA	NA	NA	NA	NA	NA	NA	NA	NA	NA	NA	NA	NA
rs10780841	9q21.33	87479721	0.42	0.99	A	G	rs10746812	Enhancer	Enhancer	Quiescent/low	Enhancer	Enhancer	Quiescent/low	NA	NA	NA	Potential_Enhancer	A	1.06662	0.00021	NA	NA	NA	NA	NA	NA	NA	NA	NA	NA	NA	NA	NA	NA	NA	NA	NA	NA	NA	NA	NA	NA	NA
rs10868604	9q21.33	87479825	0.44	0.99	A	T	rs10746812	Enhancer	Enhancer	Quiescent/low	Enhancer	Enhancer	Quiescent/low	NA	NA	NA	Potential_Enhancer	A	1.06583	0.000204	NA	NA	NA	NA	NA	NA	NA	NA	NA	NA	NA	NA	NA	NA	NA	NA	NA	NA	NA	NA	NA	NA	NA
rs34201650	9q21.33	87480014	0.43	0.99	AC	A	rs10746812	Enhancer	Enhancer	Quiescent/low	Enhancer	Enhancer	Quiescent/low	NA	NA	NA	Potential_Enhancer	A	1.06547	0.000225	NA	NA	NA	NA	NA	NA	NA	NA	NA	NA	NA	NA	NA	NA	NA	NA	NA	NA	NA	NA	NA	NA	NA
rs10780842	9q21.33	87480109	0.44	0.99	T	G	rs10746812	Enhancer	Enhancer	Quiescent/low	Enhancer	Enhancer	Enhancer	NA	NA	NA	Potential_Enhancer	T	1.06502	0.00024	NA	NA	NA	NA	NA	NA	NA	NA	NA	NA	NA	NA	NA	NA	NA	NA	NA	NA	NA	NA	NA	NA	NA
rs10780843	9q21.33	87480157	0.44	0.99	A	G	rs10746812	Enhancer	Enhancer	Quiescent/low	Enhancer	Enhancer	Enhancer	NA	NA	NA	Potential_Enhancer	A	1.06571	0.00021	NA	NA	NA	NA	NA	NA	NA	NA	NA	NA	NA	NA	NA	NA	NA	NA	NA	NA	NA	NA	NA	NA	NA
rs10868605	9q21.33	87480318	0.42	0.99	C	T	rs10746812	Enhancer	Enhancer	Quiescent/low	Enhancer	Enhancer	Quiescent/low	NA	NA	NA	Potential_Enhancer	C	1.06356	0.000321	NA	NA	NA	NA	NA	NA	NA	NA	NA	NA	NA	NA	NA	NA	NA	NA	NA	NA	NA	NA	NA	NA	NA
rs7026181	9q21.33	87480869	0.44	0.99	T	C	rs10746812	Quiescent/low	Quiescent/low	Quiescent/low	Quiescent/low	Enhancer	Quiescent/low	NA	NA	NA	Potential_Enhancer	T	1.07378	0.00659899	NA	NA	NA	NA	NA	NA	NA	NA	NA	NA	NA	NA	NA	NA	NA	NA	NA	NA	NA	NA	NA	NA	NA
rs7026320	9q21.33	87480946	0.4	0.97	T	G	rs10746812	Quiescent/low	Quiescent/low	Quiescent/low	Quiescent/low	Quiescent/low	Quiescent/low	NA	NA	NA	NA	T	1.06261	0.000429	NA	NA	NA	NA	NA	NA	NA	NA	NA	NA	NA	NA	NA	NA	NA	NA	NA	NA	NA	NA	NA	NA	NA
rs11141840	9q21.33	87481767	0.4	0.99	C	A	rs10746812	Quiescent/low	Quiescent/low	Quiescent/low	Quiescent/low	Quiescent/low	Quiescent/low	NA	NA	NA	NA	NA	NA	NA	NA	NA	NA	NA	NA	NA	NA	NA	NA	NA	NA	NA	NA	NA	NA	NA	NA	NA	NA	NA	NA	NA	NA
rs4878080	9q21.33	87482961	0.51	0.99	A	G	rs10746812	Quiescent/low	Quiescent/low	Quiescent/low	Quiescent/low	Quiescent/low	Quiescent/low	NA	NA	NA	NA	A	1.06415	0.000187	NA	NA	NA	NA	NA	NA	NA	NA	NA	NA	NA	NA	NA	NA	NA	NA	NA	NA	NA	NA	NA	NA	NA
rs2104730	9q21.33	87482987	0.51	0.99	A	G	rs10746812	Quiescent/low	Quiescent/low	Quiescent/low	Quiescent/low	Quiescent/low	Quiescent/low	NA	NA	NA	NA	A	1.06904	9.73e-05	NA	NA	NA	NA	NA	NA	NA	NA	NA	NA	NA	NA	NA	NA	NA	NA	NA	NA	NA	NA	NA	NA	NA
rs2094707	9q21.33	87483350	0.98	0.99	A	G	rs10746812	Quiescent/low	Quiescent/low	Quiescent/low	Quiescent/low	Quiescent/low	Quiescent/low	NA	NA	NA	NA	A	1.1174	7.52e-11	NA	NA	NA	NA	NA	NA	NA	NA	NA	NA	NA	NA	NA	NA	NA	0.256211	0.0800481	0.423259	0.00740332	0.238433	0.0708538	NA	NA
rs10735590	9q21.33	87483879	0.52	1	T	C	rs10746812	Quiescent/low	Quiescent/low	Quiescent/low	Quiescent/low	Quiescent/low	Quiescent/low	NA	NA	NA	NA	T	1.06844	7e-05	NA	NA	NA	NA	NA	NA	NA	NA	NA	NA	NA	NA	NA	NA	NA	NA	NA	NA	NA	NA	NA	NA	NA
rs10780844	9q21.33	87483957	0.51	1	T	G	rs10746812	Quiescent/low	Quiescent/low	Quiescent/low	Quiescent/low	Quiescent/low	Quiescent/low	NA	NA	NA	NA	T	1.07033	5.92e-05	NA	NA	NA	NA	NA	NA	NA	NA	NA	NA	NA	NA	NA	NA	NA	NA	NA	NA	NA	NA	NA	NA	NA
rs10780845	9q21.33	87483963	0.51	1	T	A	rs10746812	Quiescent/low	Quiescent/low	Quiescent/low	Quiescent/low	Quiescent/low	Quiescent/low	NA	NA	NA	NA	T	1.07029	5.9e-05	NA	NA	NA	NA	NA	NA	NA	NA	NA	NA	NA	NA	NA	NA	NA	NA	NA	NA	NA	NA	NA	NA	NA
rs10746811	9q21.33	87483977	0.51	1	A	C	rs10746812	Quiescent/low	Quiescent/low	Quiescent/low	Quiescent/low	Quiescent/low	Quiescent/low	NA	NA	NA	NA	A	1.06988	6.37e-05	NA	NA	NA	NA	NA	NA	NA	NA	NA	NA	NA	NA	NA	NA	NA	NA	NA	NA	NA	NA	NA	NA	NA
rs10746812	9q21.33	87484539	1	1	C	T	rs10746812	Quiescent/low	Quiescent/low	Quiescent/low	Quiescent/low	Quiescent/low	Quiescent/low	NA	NA	NA	NA	C	1.11858	5.13e-11	NA	NA	NA	NA	NA	NA	NA	NA	NA	NA	NA	NA	NA	NA	NA	0.00139291	0.8453	0.191412	0.0255815	-0.0806808	0.46824	NA	NA
rs10746813	9q21.33	87484736	0.54	1	T	G	rs10746812	Quiescent/low	Quiescent/low	Quiescent/low	Quiescent/low	Quiescent/low	Quiescent/low	NA	NA	NA	NA	T	1.07021	5.44e-05	NA	NA	NA	NA	NA	NA	NA	NA	NA	NA	NA	NA	NA	NA	NA	NA	NA	NA	NA	NA	NA	NA	NA
rs7027402	9q21.33	87484963	0.5	1	C	G	rs10746812	Quiescent/low	Quiescent/low	Quiescent/low	Quiescent/low	Quiescent/low	Quiescent/low	NA	,DAPK1,TUT7	NA	NA	C	1.07861	2e-05	NA	NA	NA	NA	NA	NA	NA	NA	NA	NA	NA	NA	NA	NA	NA	NA	NA	NA	NA	NA	NA	NA	NA
rs7027834	9q21.33	87485310	0.52	1	C	G	rs10746812	Quiescent/low	Quiescent/low	Quiescent/low	Quiescent/low	Quiescent/low	Quiescent/low	NA	,DAPK1,TUT7	NA	NA	C	1.06862	7.21e-05	NA	NA	NA	NA	NA	NA	NA	NA	NA	NA	NA	NA	NA	NA	NA	NA	NA	NA	NA	NA	NA	NA	NA
rs2378742	9q21.33	87485499	0.79	1	T	C	rs10746812	Quiescent/low	Quiescent/low	Quiescent/low	Quiescent/low	Quiescent/low	Quiescent/low	NA	,DAPK1,TUT7	NA	NA	T	1.09629	1.62e-07	NA	NA	NA	NA	NA	NA	NA	NA	NA	NA	NA	NA	NA	NA	NA	NA	NA	NA	NA	NA	NA	NA	NA
rs10780846	9q21.33	87485646	0.52	1	A	G	rs10746812	Quiescent/low	Quiescent/low	Quiescent/low	Quiescent/low	Quiescent/low	Quiescent/low	NA	,DAPK1,TUT7	NA	NA	A	1.06958	6.28e-05	NA	NA	NA	NA	NA	NA	NA	NA	NA	NA	NA	NA	NA	NA	NA	NA	NA	NA	NA	NA	NA	NA	NA
rs10780847	9q21.33	87485651	0.5	1	A	G	rs10746812	Quiescent/low	Quiescent/low	Quiescent/low	Quiescent/low	Quiescent/low	Quiescent/low	NA	,DAPK1,TUT7	NA	NA	A	1.06938	6.57e-05	NA	NA	NA	NA	NA	NA	NA	NA	NA	NA	NA	NA	NA	NA	NA	NA	NA	NA	NA	NA	NA	NA	NA
rs199758269	9q21.33	87485880	0.41	1	T	TTTTC	rs10746812	Quiescent/low	Quiescent/low	Quiescent/low	Quiescent/low	Quiescent/low	Quiescent/low	NA	,DAPK1,TUT7	NA	NA	NA	NA	NA	NA	NA	NA	NA	NA	NA	NA	NA	NA	NA	NA	NA	NA	NA	NA	NA	NA	NA	NA	NA	NA	NA	NA
rs67157091	9q21.33	87485882	0.41	0.99	T	TTC,TTTC	rs10746812	Quiescent/low	Quiescent/low	Quiescent/low	Quiescent/low	Quiescent/low	Quiescent/low	NA	,DAPK1,TUT7	NA	NA	NA	NA	NA	NA	NA	NA	NA	NA	NA	NA	NA	NA	NA	NA	NA	NA	NA	NA	NA	NA	NA	NA	NA	NA	NA	NA
rs11141844	9q21.33	87486181	0.54	1	C	T	rs10746812	Quiescent/low	Quiescent/low	Quiescent/low	Quiescent/low	Quiescent/low	Quiescent/low	NA	,DAPK1,TUT7	NA	NA	C	1.06636	8.61e-05	NA	NA	NA	NA	NA	NA	NA	NA	NA	NA	NA	NA	NA	NA	NA	NA	NA	NA	NA	NA	NA	NA	NA
rs7025324	9q21.33	87486205	0.52	1	T	C	rs10746812	Quiescent/low	Quiescent/low	Quiescent/low	Quiescent/low	Quiescent/low	Quiescent/low	NA	,DAPK1,TUT7	NA	NA	T	1.0692	6.59e-05	NA	NA	NA	NA	NA	NA	NA	NA	NA	NA	NA	NA	NA	NA	NA	NA	NA	NA	NA	NA	NA	NA	NA
rs7039958	9q21.33	87486400	0.54	1	A	C	rs10746812	Quiescent/low	Quiescent/low	Quiescent/low	Quiescent/low	Quiescent/low	Quiescent/low	NA	,DAPK1,TUT7	NA	NA	NA	NA	NA	NA	NA	NA	NA	NA	NA	NA	NA	NA	NA	NA	NA	NA	NA	NA	NA	NA	NA	NA	NA	NA	NA	NA
rs7040235	9q21.33	87486596	0.53	1	A	G	rs10746812	Quiescent/low	Quiescent/low	Quiescent/low	Quiescent/low	Quiescent/low	Quiescent/low	NA	,DAPK1,TUT7	NA	NA	A	1.06855	7.35e-05	NA	NA	NA	NA	NA	NA	NA	NA	NA	NA	NA	NA	NA	NA	NA	NA	NA	NA	NA	NA	NA	NA	NA
rs7043393	9q21.33	87486705	0.53	1	A	G	rs10746812	Quiescent/low	Quiescent/low	Quiescent/low	Quiescent/low	Quiescent/low	Quiescent/low	NA	,DAPK1,TUT7	NA	NA	A	1.06883	6.93e-05	NA	NA	NA	NA	NA	NA	NA	NA	NA	NA	NA	NA	NA	NA	NA	NA	NA	NA	NA	NA	NA	NA	NA
rs1990770	9q21.33	87487139	0.53	1	T	C	rs10746812	Quiescent/low	Quiescent/low	Quiescent/low	Quiescent/low	Quiescent/low	Quiescent/low	NA	,DAPK1,TUT7	NA	NA	T	1.06519	0.000115	NA	NA	NA	NA	NA	NA	NA	NA	NA	NA	NA	NA	NA	NA	NA	NA	NA	NA	NA	NA	NA	NA	NA
rs10868606	9q21.33	87488082	0.51	1	T	C	rs10746812	Quiescent/low	Quiescent/low	Quiescent/low	Quiescent/low	Quiescent/low	Quiescent/low	NA	,DAPK1,TUT7	NA	NA	NA	NA	NA	NA	NA	NA	NA	NA	NA	NA	NA	NA	NA	NA	NA	NA	NA	NA	NA	NA	NA	NA	NA	NA	NA	NA
rs6559994	9q21.33	87488115	0.79	1	T	G	rs10746812	Quiescent/low	Quiescent/low	Quiescent/low	Quiescent/low	Quiescent/low	Quiescent/low	NA	,DAPK1,TUT7	NA	NA	T	1.01679	0.342598	NA	NA	NA	NA	NA	NA	NA	NA	NA	NA	NA	NA	NA	NA	NA	NA	NA	NA	NA	NA	NA	NA	NA
rs7048706	9q21.33	87488437	0.47	0.98	A	G	rs10746812	Quiescent/low	Quiescent/low	Quiescent/low	Quiescent/low	Quiescent/low	Quiescent/low	NA	,DAPK1,TUT7	NA	NA	A	1.0741	2.73e-05	NA	NA	NA	NA	NA	NA	NA	NA	NA	NA	NA	NA	NA	NA	NA	NA	NA	NA	NA	NA	NA	NA	NA
rs12377573	9q21.33	87488471	0.47	1	A	G	rs10746812	Quiescent/low	Quiescent/low	Quiescent/low	Quiescent/low	Quiescent/low	Quiescent/low	NA	,DAPK1,TUT7	NA	NA	A	1.07488	2.41e-05	NA	NA	NA	NA	NA	NA	NA	NA	NA	NA	NA	NA	NA	NA	NA	NA	NA	NA	NA	NA	NA	NA	NA
rs200778491	9q21.33	87488634	0.49	0.98	TC	T	rs10746812	Quiescent/low	Quiescent/low	Quiescent/low	Quiescent/low	Quiescent/low	Quiescent/low	NA	,DAPK1,TUT7	NA	NA	T	1.08527	0.000141	NA	NA	NA	NA	NA	NA	NA	NA	NA	NA	NA	NA	NA	NA	NA	NA	NA	NA	NA	NA	NA	NA	NA
rs200175852	9q21.33	87489235	0.48	0.97	A	AG	rs10746812	Quiescent/low	Quiescent/low	Quiescent/low	Quiescent/low	Quiescent/low	Quiescent/low	NA	,DAPK1,TUT7	NA	NA	NA	NA	NA	NA	NA	NA	NA	NA	NA	NA	NA	NA	NA	NA	NA	NA	NA	NA	NA	NA	NA	NA	NA	NA	NA	NA
rs35391107	9q21.33	87489239	0.48	0.97	G	GA	rs10746812	Quiescent/low	Quiescent/low	Quiescent/low	Quiescent/low	Quiescent/low	Quiescent/low	NA	,DAPK1,TUT7	NA	NA	NA	NA	NA	NA	NA	NA	NA	NA	NA	NA	NA	NA	NA	NA	NA	NA	NA	NA	NA	NA	NA	NA	NA	NA	NA	NA
rs13299771	9q21.33	87489439	0.51	0.99	C	T	rs10746812	Quiescent/low	Quiescent/low	Quiescent/low	Quiescent/low	Quiescent/low	Quiescent/low	NA	,DAPK1,TUT7	NA	NA	C	1.06875	6.52e-05	NA	NA	NA	NA	NA	NA	NA	NA	NA	NA	NA	NA	NA	NA	NA	NA	NA	NA	NA	NA	NA	NA	NA
rs200295100	9q21.33	87489479	0.46	0.98	T	TG	rs10746812	Quiescent/low	Quiescent/low	Quiescent/low	Quiescent/low	Quiescent/low	Quiescent/low	NA	,DAPK1,TUT7	NA	NA	T	1.13755	0.0289194	NA	NA	NA	NA	NA	NA	NA	NA	NA	NA	NA	NA	NA	NA	NA	NA	NA	NA	NA	NA	NA	NA	NA
rs12115326	9q21.33	87489481	0.4	0.99	T	G	rs10746812	Quiescent/low	Quiescent/low	Quiescent/low	Quiescent/low	Quiescent/low	Quiescent/low	NA	,DAPK1,TUT7	NA	NA	NA	NA	NA	NA	NA	NA	NA	NA	NA	NA	NA	NA	NA	NA	NA	NA	NA	NA	NA	NA	NA	NA	NA	NA	NA	NA
rs12115824	9q21.33	87489503	0.43	0.98	G	A	rs10746812	Quiescent/low	Quiescent/low	Quiescent/low	Quiescent/low	Quiescent/low	Quiescent/low	NA	,DAPK1,TUT7	NA	NA	G	1.06107	0.0182737	NA	NA	NA	NA	NA	NA	NA	NA	NA	NA	NA	NA	NA	NA	NA	NA	NA	NA	NA	NA	NA	NA	NA
rs13284020	9q21.33	87489567	0.43	0.99	C	T	rs10746812	Quiescent/low	Quiescent/low	Quiescent/low	Quiescent/low	Quiescent/low	Quiescent/low	NA	,DAPK1,TUT7	NA	NA	C	1.08304	0.00692943	NA	NA	NA	NA	NA	NA	NA	NA	NA	NA	NA	NA	NA	NA	NA	NA	NA	NA	NA	NA	NA	NA	NA
rs12335598	9q21.33	87489645	0.5	0.99	C	T	rs10746812	Quiescent/low	Quiescent/low	Quiescent/low	Quiescent/low	Quiescent/low	Quiescent/low	NA	,DAPK1,TUT7	NA	NA	C	1.08518	3.61e-05	NA	NA	NA	NA	NA	NA	NA	NA	NA	NA	NA	NA	NA	NA	NA	NA	NA	NA	NA	NA	NA	NA	NA
rs10780848	9q21.33	87489844	0.5	0.99	T	C	rs10746812	Quiescent/low	Quiescent/low	Quiescent/low	Quiescent/low	Quiescent/low	Quiescent/low	NA	,DAPK1,TUT7	NA	NA	T	1.07942	1.73e-05	NA	NA	NA	NA	NA	NA	NA	NA	NA	NA	NA	NA	NA	NA	NA	NA	NA	NA	NA	NA	NA	NA	NA
rs199781377	9q21.33	87490466	0.44	0.98	TGGGAC	T	rs10746812	Quiescent/low	Quiescent/low	Quiescent/low	Quiescent/low	Quiescent/low	Quiescent/low	DAPK1,TUT7	,MIR3153,CKS2,DAPK1,TUT7,ISCA1	NA	NA	NA	NA	NA	NA	NA	NA	NA	NA	NA	NA	NA	NA	NA	NA	NA	NA	NA	NA	NA	NA	NA	NA	NA	NA	NA	NA
rs4878081	9q21.33	87491352	0.52	0.99	T	C	rs10746812	Quiescent/low	Enhancer	Quiescent/low	Quiescent/low	Quiescent/low	Quiescent/low	DAPK1,TUT7	,MIR3153,CKS2,DAPK1,TUT7,ISCA1	NA	Potential_Enhancer_with_Looping	T	1.06951	5.97e-05	NA	NA	NA	NA	NA	NA	NA	NA	NA	NA	NA	NA	NA	NA	NA	NA	NA	NA	NA	NA	NA	NA	NA
rs4878082	9q21.33	87491371	0.5	0.99	T	A	rs10746812	Quiescent/low	Enhancer	Quiescent/low	Quiescent/low	Quiescent/low	Quiescent/low	DAPK1,TUT7	,MIR3153,CKS2,DAPK1,TUT7,ISCA1	NA	Potential_Enhancer_with_Looping	T	1.07781	2.59e-05	NA	NA	NA	NA	NA	NA	NA	NA	NA	NA	NA	NA	NA	NA	NA	NA	NA	NA	NA	NA	NA	NA	NA
rs10868607	9q21.33	87491752	0.5	0.99	A	T	rs10746812	Quiescent/low	Enhancer	Quiescent/low	Quiescent/low	Quiescent/low	Quiescent/low	DAPK1,TUT7	,MIR3153,CKS2,DAPK1,TUT7,ISCA1	NA	Potential_Enhancer_with_Looping	A	1.07822	2.25e-05	NA	NA	NA	NA	NA	NA	NA	NA	NA	NA	NA	NA	NA	NA	NA	NA	NA	NA	NA	NA	NA	NA	NA
rs201677130	9q21.33	87492052	0.46	0.99	GT	G	rs10746812	Quiescent/low	Enhancer	Quiescent/low	Quiescent/low	Quiescent/low	Quiescent/low	DAPK1,TUT7	,MIR3153,CKS2,DAPK1,TUT7,ISCA1	NA	Potential_Enhancer_with_Looping	NA	NA	NA	NA	NA	NA	NA	NA	NA	NA	NA	NA	NA	NA	NA	NA	NA	NA	NA	NA	NA	NA	NA	NA	NA	NA
rs1819908	9q21.33	87492053	0.46	0.99	T	G	rs10746812	Quiescent/low	Enhancer	Quiescent/low	Quiescent/low	Quiescent/low	Quiescent/low	DAPK1,TUT7	,MIR3153,CKS2,DAPK1,TUT7,ISCA1	NA	Potential_Enhancer_with_Looping	T	1.0782	2.43e-05	NA	NA	NA	NA	NA	NA	NA	NA	NA	NA	NA	NA	NA	NA	NA	NA	NA	NA	NA	NA	NA	NA	NA
rs1813062	9q21.33	87492054	0.46	0.99	G	C	rs10746812	Quiescent/low	Enhancer	Quiescent/low	Quiescent/low	Quiescent/low	Quiescent/low	DAPK1,TUT7	,MIR3153,CKS2,DAPK1,TUT7,ISCA1	NA	Potential_Enhancer_with_Looping	G	1.07839	2.33e-05	NA	NA	NA	NA	NA	NA	NA	NA	NA	NA	NA	NA	NA	NA	NA	NA	NA	NA	NA	NA	NA	NA	NA
rs975256	9q21.33	87492167	0.5	0.99	G	A	rs10746812	Quiescent/low	Enhancer	Quiescent/low	Quiescent/low	Quiescent/low	Quiescent/low	DAPK1,TUT7	,MIR3153,CKS2,DAPK1,TUT7,ISCA1	NA	Potential_Enhancer_with_Looping	G	1.07827	2.1e-05	NA	NA	NA	NA	NA	NA	NA	NA	NA	NA	NA	NA	NA	NA	NA	NA	NA	NA	NA	NA	NA	NA	NA
rs11141848	9q21.33	87492666	0.5	0.99	G	A	rs10746812	Quiescent/low	Enhancer	Quiescent/low	Quiescent/low	Quiescent/low	Quiescent/low	DAPK1,TUT7	,MIR3153,CKS2,DAPK1,TUT7,ISCA1	NA	Potential_Enhancer_with_Looping	G	1.07843	2.08e-05	NA	NA	NA	NA	NA	NA	NA	NA	NA	NA	NA	NA	NA	NA	NA	NA	NA	NA	NA	NA	NA	NA	NA
rs10746814	9q21.33	87492811	0.49	0.98	T	C	rs10746812	Quiescent/low	Enhancer	Quiescent/low	Quiescent/low	Quiescent/low	Repressed	DAPK1,TUT7	,MIR3153,CKS2,DAPK1,TUT7,ISCA1	NA	Potential_Enhancer_with_Looping	T	1.07863	1.98e-05	NA	NA	NA	NA	NA	NA	NA	NA	NA	NA	NA	NA	NA	NA	NA	NA	NA	NA	NA	NA	NA	NA	NA
rs1035262	9q21.33	87493484	0.5	0.99	G	A	rs10746812	Quiescent/low	Enhancer	Quiescent/low	Quiescent/low	Quiescent/low	Repressed	DAPK1,TUT7	,MIR3153,CKS2,DAPK1,TUT7,ISCA1	NA	Potential_Enhancer_with_Looping	G	1.07851	2.06e-05	NA	NA	NA	NA	NA	NA	NA	NA	NA	NA	NA	NA	NA	NA	NA	NA	NA	NA	NA	NA	NA	NA	NA
rs13296984	9q21.33	87493731	0.47	0.99	C	T	rs10746812	Quiescent/low	Enhancer	Quiescent/low	Quiescent/low	Quiescent/low	Repressed	DAPK1,TUT7	,MIR3153,CKS2,DAPK1,TUT7,ISCA1	NA	Potential_Enhancer_with_Looping	C	1.06195	0.0194101	NA	NA	NA	NA	NA	NA	NA	NA	NA	NA	NA	NA	NA	NA	NA	NA	NA	NA	NA	NA	NA	NA	NA
rs6559995	9q21.33	87493944	0.52	0.99	G	A	rs10746812	Enhancer	Enhancer	Quiescent/low	Quiescent/low	Quiescent/low	Repressed	DAPK1,TUT7	,MIR3153,CKS2,DAPK1,TUT7,ISCA1	NA	Potential_Enhancer_with_Looping	G	1.0696	5.74e-05	NA	NA	NA	NA	NA	NA	NA	NA	NA	NA	NA	NA	NA	NA	NA	NA	NA	NA	NA	NA	NA	NA	NA
rs6559996	9q21.33	87493955	0.5	0.99	G	A	rs10746812	Enhancer	Enhancer	Quiescent/low	Quiescent/low	Quiescent/low	Repressed	DAPK1,TUT7	,MIR3153,CKS2,DAPK1,TUT7,ISCA1	NA	Potential_Enhancer_with_Looping	G	1.06918	6.01e-05	NA	NA	NA	NA	NA	NA	NA	NA	NA	NA	NA	NA	NA	NA	NA	NA	NA	NA	NA	NA	NA	NA	NA
rs1041322	9q21.33	87494444	0.5	0.99	C	G	rs10746812	Enhancer	Enhancer	Quiescent/low	Quiescent/low	Quiescent/low	Repressed	DAPK1,TUT7	,MIR3153,CKS2,DAPK1,TUT7,ISCA1	NA	Potential_Enhancer_with_Looping	C	1.07867	2.03e-05	NA	NA	NA	NA	NA	NA	NA	NA	NA	NA	NA	NA	NA	NA	NA	NA	NA	NA	NA	NA	NA	NA	NA
rs11141851	9q21.33	87495052	0.5	0.99	T	C	rs10746812	Enhancer	Enhancer	Enhancer	Quiescent/low	Quiescent/low	Repressed	DAPK1,TUT7	,MIR3153,CKS2,DAPK1,TUT7,ISCA1	DAPK1	Potential_Enhancer_with_Looping	T	1.07383	3.63e-05	NA	NA	NA	NA	NA	NA	NA	NA	NA	NA	NA	NA	NA	NA	NA	NA	NA	NA	NA	NA	NA	NA	NA
rs3758308	9q21.33	87495209	0.5	0.99	C	T	rs10746812	Enhancer	Enhancer	Enhancer	Quiescent/low	Quiescent/low	Repressed	NA	NA	DAPK1	Potential_Enhancer	C	1.07776	2.48e-05	NA	NA	NA	NA	NA	NA	NA	NA	NA	NA	NA	NA	NA	NA	NA	NA	NA	NA	NA	NA	NA	NA	NA
rs201344656	9q21.33	87495742	0.46	0.99	ACT	A	rs10746812	Enhancer	Enhancer	Quiescent/low	Enhancer	Enhancer	Repressed	NA	NA	DAPK1	Potential_Enhancer	NA	NA	NA	NA	NA	NA	NA	NA	NA	NA	NA	NA	NA	NA	NA	NA	NA	NA	NA	NA	NA	NA	NA	NA	NA	NA
rs199715662	9q21.33	87495743	0.41	1	CTCT	C	rs10746812	Enhancer	Enhancer	Quiescent/low	Enhancer	Enhancer	Repressed	NA	NA	DAPK1	Potential_Enhancer	NA	NA	NA	NA	NA	NA	NA	NA	NA	NA	NA	NA	NA	NA	NA	NA	NA	NA	NA	NA	NA	NA	NA	NA	NA	NA
rs1964911	9q21.33	87495910	0.5	0.99	T	G	rs10746812	Enhancer	Enhancer	Quiescent/low	Quiescent/low	Enhancer	Repressed	NA	NA	DAPK1	Potential_Enhancer	T	1.07597	2.92e-05	NA	NA	NA	NA	NA	NA	NA	NA	NA	NA	NA	NA	NA	NA	NA	NA	NA	NA	NA	NA	NA	NA	NA
rs1329600	9q21.33	87497538	0.77	0.99	G	A	rs10746812	TSS	TSS	Enhancer	TSS	TSS	TSS	NA	NA	DAPK1	Potential_Enhancer/Potential_TSS	G	1.09714	1.36e-07	NA	NA	NA	NA	NA	NA	NA	NA	NA	NA	NA	NA	NA	NA	NA	-0.524193	2.1e-05	-0.496665	0.00196933	-0.544771	0.000201	NA	NA
rs13300553	9q21.33	87498358	0.5	0.99	A	G	rs10746812	TSS	TSS	Enhancer	TSS	TSS	TSS	NA	NA	DAPK1	Potential_Enhancer/Potential_TSS	A	1.06737	8.37e-05	NA	NA	NA	NA	NA	NA	NA	NA	NA	NA	NA	NA	NA	NA	NA	NA	NA	NA	NA	NA	NA	NA	NA
rs13302655	9q21.33	87515785	0.49	0.72	T	C	rs10746812	Transcription	Enhancer	Quiescent/low	Quiescent/low	Enhancer	Quiescent/low	NA	NA	NA	Potential_Enhancer	T	1.08392	2.32e-06	NA	NA	NA	NA	NA	NA	NA	NA	NA	NA	NA	NA	NA	NA	NA	NA	NA	NA	NA	NA	NA	NA	NA
rs7043553	9q21.33	87516926	0.48	0.73	A	G	rs10746812	Transcription	Enhancer	Quiescent/low	Quiescent/low	Enhancer	Quiescent/low	NA	NA	NA	Potential_Enhancer	A	1.08084	4.73e-06	NA	NA	NA	NA	NA	NA	NA	NA	NA	NA	NA	NA	NA	NA	NA	NA	NA	NA	NA	NA	NA	NA	NA
rs2378744	9q21.33	87516986	0.46	0.73	G	T	rs10746812	Transcription	Enhancer	Quiescent/low	Quiescent/low	Enhancer	Quiescent/low	NA	NA	NA	Potential_Enhancer	G	1.06495	0.00164984	NA	NA	NA	NA	NA	NA	NA	NA	NA	NA	NA	NA	NA	NA	NA	NA	NA	NA	NA	NA	NA	NA	NA
rs200483886	9q21.33	87517125	0.48	0.73	G	GGA	rs10746812	Transcription	Enhancer	Quiescent/low	Quiescent/low	Enhancer	Quiescent/low	NA	NA	NA	Potential_Enhancer	NA	NA	NA	NA	NA	NA	NA	NA	NA	NA	NA	NA	NA	NA	NA	NA	NA	NA	NA	NA	NA	NA	NA	NA	NA	NA
rs2378745	9q21.33	87517164	0.48	0.73	C	G	rs10746812	Transcription	Enhancer	Quiescent/low	Quiescent/low	Enhancer	Quiescent/low	NA	NA	NA	Potential_Enhancer	C	1.08091	4.64e-06	NA	NA	NA	NA	NA	NA	NA	NA	NA	NA	NA	NA	NA	NA	NA	NA	NA	NA	NA	NA	NA	NA	NA
rs2378746	9q21.33	87517214	0.48	0.73	A	G	rs10746812	Transcription	Enhancer	Quiescent/low	Quiescent/low	Enhancer	Quiescent/low	NA	NA	NA	Potential_Enhancer	A	1.0811	4.38e-06	NA	NA	NA	NA	NA	NA	NA	NA	NA	NA	NA	NA	NA	NA	NA	NA	NA	NA	NA	NA	NA	NA	NA
rs2378747	9q21.33	87517234	0.48	0.73	A	G	rs10746812	Transcription	Enhancer	Quiescent/low	Quiescent/low	Enhancer	Quiescent/low	NA	NA	NA	Potential_Enhancer	NA	NA	NA	NA	NA	NA	NA	NA	NA	NA	NA	NA	NA	NA	NA	NA	NA	NA	NA	NA	NA	NA	NA	NA	NA	NA
rs1475525	9q21.33	87517306	0.46	0.73	G	A	rs10746812	Transcription	Enhancer	Quiescent/low	Quiescent/low	Enhancer	Quiescent/low	NA	NA	NA	Potential_Enhancer	G	1.0647	0.00172416	NA	NA	NA	NA	NA	NA	NA	NA	NA	NA	NA	NA	NA	NA	NA	NA	NA	NA	NA	NA	NA	NA	NA
rs1475524	9q21.33	87517648	0.48	0.73	C	T	rs10746812	Quiescent/low	Enhancer	Quiescent/low	Quiescent/low	Enhancer	Quiescent/low	NA	NA	NA	Potential_Enhancer	C	1.08168	3.81e-06	NA	NA	NA	NA	NA	NA	NA	NA	NA	NA	NA	NA	NA	NA	NA	NA	NA	NA	NA	NA	NA	NA	NA
rs10868611	9q21.33	87517756	0.48	0.73	T	C	rs10746812	Quiescent/low	Enhancer	Quiescent/low	Quiescent/low	Enhancer	Quiescent/low	NA	NA	NA	Potential_Enhancer	T	1.08138	4.12e-06	NA	NA	NA	NA	NA	NA	NA	NA	NA	NA	NA	NA	NA	NA	NA	NA	NA	NA	NA	NA	NA	NA	NA
rs13292784	9q21.33	87517897	0.48	0.73	A	G	rs10746812	Quiescent/low	Enhancer	Quiescent/low	Quiescent/low	Enhancer	Quiescent/low	NA	NA	NA	Potential_Enhancer	A	1.08122	4.16e-06	NA	NA	NA	NA	NA	NA	NA	NA	NA	NA	NA	NA	NA	NA	NA	NA	NA	NA	NA	NA	NA	NA	NA
rs34568292	9q21.33	87518005	0.48	0.73	G	A	rs10746812	Quiescent/low	Enhancer	Quiescent/low	Quiescent/low	Enhancer	Quiescent/low	NA	NA	NA	Potential_Enhancer	G	1.08238	3.16e-06	NA	NA	NA	NA	NA	NA	NA	NA	NA	NA	NA	NA	NA	NA	NA	NA	NA	NA	NA	NA	NA	NA	NA
rs35969915	9q21.33	87518007	0.48	0.73	G	C	rs10746812	Quiescent/low	Enhancer	Quiescent/low	Quiescent/low	Enhancer	Quiescent/low	NA	NA	NA	Potential_Enhancer	G	1.08223	3.33e-06	NA	NA	NA	NA	NA	NA	NA	NA	NA	NA	NA	NA	NA	NA	NA	NA	NA	NA	NA	NA	NA	NA	NA
rs11141859	9q21.33	87518144	0.45	0.72	C	T	rs10746812	Quiescent/low	Enhancer	Quiescent/low	Quiescent/low	Enhancer	Quiescent/low	NA	NA	NA	Potential_Enhancer	C	1.0829	2.65e-06	NA	NA	NA	NA	NA	NA	NA	NA	NA	NA	NA	NA	NA	NA	NA	NA	NA	NA	NA	NA	NA	NA	NA
rs12377524	9q21.33	87518191	0.45	0.73	A	C	rs10746812	Quiescent/low	Enhancer	Quiescent/low	Quiescent/low	Enhancer	Quiescent/low	NA	NA	NA	Potential_Enhancer	A	1.08298	2.5e-06	NA	NA	NA	NA	NA	NA	NA	NA	NA	NA	NA	NA	NA	NA	NA	NA	NA	NA	NA	NA	NA	NA	NA
rs10868613	9q21.33	87518485	0.47	0.73	T	C	rs10746812	Quiescent/low	Enhancer	Quiescent/low	Quiescent/low	Enhancer	Quiescent/low	NA	NA	NA	Potential_Enhancer	T	1.00574	0.735559	NA	NA	NA	NA	NA	NA	NA	NA	NA	NA	NA	NA	NA	NA	NA	NA	NA	NA	NA	NA	NA	NA	NA
rs3739791	9q21.33	87518697	0.47	0.73	T	C	rs10746812	Quiescent/low	Enhancer	Quiescent/low	Quiescent/low	Enhancer	Enhancer	NA	NA	NA	Potential_Enhancer	T	1.08278	2.81e-06	NA	NA	NA	NA	NA	NA	NA	NA	NA	NA	NA	NA	NA	NA	NA	NA	NA	NA	NA	NA	NA	NA	NA
rs1556	9q21.33	87518758	0.47	0.73	G	A	rs10746812	Quiescent/low	Enhancer	Quiescent/low	Quiescent/low	Enhancer	Enhancer	NA	NA	NA	Potential_Enhancer	G	1.08284	2.66e-06	NA	NA	NA	NA	NA	NA	NA	NA	NA	NA	NA	NA	NA	NA	NA	NA	NA	NA	NA	NA	NA	NA	NA
rs1554	9q21.33	87518811	0.44	0.72	C	T	rs10746812	Quiescent/low	Enhancer	Quiescent/low	Quiescent/low	Enhancer	Enhancer	NA	NA	NA	Potential_Enhancer	C	1.08259	2.95e-06	NA	NA	NA	NA	NA	NA	NA	NA	NA	NA	NA	NA	NA	NA	NA	NA	NA	NA	NA	NA	NA	NA	NA
rs66922607	7q31.33	124872501	0.62	0.84	T	A	rs10954065	Quiescent/low	Quiescent/low	Transcription	Quiescent/low	Quiescent/low	Quiescent/low	NA	NA	NA	NA	T	1.0865	8.02e-06	0.283787	3.47e-07	1.22e-05	0.0234243	0.691018	0.864125	0.154477	0.0149095	0.0869094	0.108271	0.000996841	0.00908222	0.0168392	0.690082	0.961114	NA	NA	NA	NA	NA	NA	NA	NA
rs10226033	7q31.33	124881376	0.62	0.84	C	A	rs10954065	Quiescent/low	Quiescent/low	Transcription	Quiescent/low	Quiescent/low	Quiescent/low	NA	NA	NA	NA	C	1.08785	6.03e-06	0.171615	0.00247693	0.023	0.0934918	0.25624	0.517867	-0.0265191	0.753143	0.893872	-0.0351959	0.469697	0.673342	-0.092855	0.133944	0.731857	NA	NA	NA	NA	NA	NA	NA	NA
rs66526112	7q31.33	124864020	0.61	0.83	C	A	rs10954065	Quiescent/low	Transcription	Transcription	Transcription	Quiescent/low	Quiescent/low	NA	,POT1	NA	NA	C	1.08714	7.17e-06	0.127758	0.0947029	0.305	-0.00187033	0.981457	1	-0.202475	0.00566083	0.0482743	-0.0896122	0.0314399	0.128126	-0.000917205	0.985998	0.997222	NA	NA	NA	NA	NA	NA	NA	NA
rs55765852	7q31.33	124968645	0.65	0.88	C	G	rs10954065	Quiescent/low	Quiescent/low	Quiescent/low	Quiescent/low	Quiescent/low	Quiescent/low	NA	NA	NA	NA	NA	NA	NA	-0.0601996	0.352915	0.62	0.387822	0.00091	0.0128999	-0.187909	0.0367877	0.160957	NA	NA	NA	NA	NA	NA	NA	NA	NA	NA	NA	NA	NA	NA
rs59673207	7q31.33	124956928	0.71	0.9	G	C	rs10954065	Quiescent/low	Quiescent/low	Quiescent/low	Quiescent/low	Quiescent/low	Quiescent/low	NA	NA	NA	NA	NA	NA	NA	-0.138161	0.0108551	0.0719	-0.000215	0.997136	1	0.0907498	0.174952	0.397933	-0.014986	0.69205	0.856814	0.0348888	0.474869	0.884244	NA	NA	NA	NA	NA	NA	NA	NA
rs28638102	7q31.33	124859426	0.6	0.83	A	C	rs10954065	Transcription	Quiescent/low	Transcription	Transcription	Quiescent/low	Quiescent/low	NA	NA	POT1	NA	A	1.08693	7.47e-06	0.0234006	0.625229	0.823	-0.138446	0.0497044	0.19981	0.141133	0.0855714	0.266977	0.000919476	0.9866	0.991436	-0.0492813	0.449815	0.884244	NA	NA	NA	NA	NA	NA	NA	NA
rs150719159	7q31.33	124904534	0.59	0.84	A	G	rs10954065	Quiescent/low	Quiescent/low	Quiescent/low	Quiescent/low	Quiescent/low	Quiescent/low	NA	NA	NA	NA	A	1.05287	0.0692148	0.0299348	0.552658	0.779	-0.143858	0.0674506	0.238016	-0.214291	0.00249334	0.0280045	NA	NA	NA	NA	NA	NA	NA	NA	NA	NA	NA	NA	NA	NA
rs113394869	7q31.33	124878118	0.56	0.84	G	C	rs10954065	Quiescent/low	Quiescent/low	Transcription	Quiescent/low	Quiescent/low	Quiescent/low	NA	NA	NA	NA	G	1.08718	8.48e-06	0.00297518	0.948174	0.992	0.15365	0.0185529	0.108147	0.0499632	0.434762	0.674668	0.027686	0.485556	0.686475	-0.0570505	0.258412	0.834313	NA	NA	NA	NA	NA	NA	NA	NA
rs7810427	7q31.33	125005049	0.72	0.96	C	T	rs10954065	Quiescent/low	Quiescent/low	Quiescent/low	Quiescent/low	Quiescent/low	Quiescent/low	NA	NA	NA	NA	C	1.09479	2.18e-06	0.105552	0.134077	0.369	0.117534	0.257407	0.518576	0.0246474	0.812681	0.925086	-0.00112554	0.98189	0.989127	-0.00511627	0.936888	0.996557	NA	NA	NA	NA	NA	NA	NA	NA
rs1031958	7q31.33	124987255	0.8	0.94	C	T	rs10954065	Repressed	Quiescent/low	Quiescent/low	Quiescent/low	Quiescent/low	Quiescent/low	NA	NA	NA	NA	C	1.09954	5.79e-07	-0.0686624	0.177348	0.436	-0.0694159	0.284634	0.552353	-0.0383418	0.569814	0.778634	-0.0440036	0.303836	0.527851	-0.0934498	0.089656	0.639278	NA	NA	NA	NA	NA	NA	NA	NA
rs12111865	7q31.33	124857981	0.59	0.79	G	A	rs10954065	Transcription	Transcription	Transcription	Transcription	Heterochromatin	Quiescent/low	NA	NA	POT1	NA	G	1.09362	1.29e-06	0.0554369	0.356318	0.622	-0.00406329	0.959341	0.995553	-0.00155882	0.984344	1	0.0312264	0.373138	0.599948	-0.0492999	0.275563	0.850732	NA	NA	NA	NA	NA	NA	NA	NA
rs141127958	7q31.33	124904508	0.61	0.83	A	G	rs10954065	Quiescent/low	Quiescent/low	Quiescent/low	Quiescent/low	Quiescent/low	Quiescent/low	NA	NA	NA	NA	A	1.05326	0.0685703	0.117096	0.0423411	0.19	0.105194	0.133828	0.356747	0.0188455	0.773623	0.90291	0.00678835	0.869094	0.942668	0.00595198	0.909903	0.996155	NA	NA	NA	NA	NA	NA	NA	NA
rs68091803	7q31.33	124886277	0.62	0.84	C	T	rs10954065	Quiescent/low	Quiescent/low	Transcription	Quiescent/low	Quiescent/low	Quiescent/low	NA	NA	NA	NA	C	1.0865	8.04e-06	-0.0518389	0.253935	0.521	-0.003973	0.954491	0.992757	-0.0400203	0.583983	0.785754	0.0506251	0.287709	0.517783	0.0243712	0.692483	0.961114	NA	NA	NA	NA	NA	NA	NA	NA
rs67167896	7q31.33	124974073	0.71	0.89	T	C	rs10954065	Quiescent/low	Quiescent/low	Quiescent/low	Quiescent/low	Quiescent/low	Quiescent/low	NA	NA	NA	NA	T	1.09829	6.9e-07	0.282869	3.47e-06	0.000103	0.12551	0.0753431	0.252331	0.260413	0.00108571	0.0156861	0.0306912	0.463993	0.667638	0.0615087	0.257791	0.834313	NA	NA	NA	NA	NA	NA	NA	NA
rs55964341	7q31.33	124877226	0.62	0.84	A	G	rs10954065	Quiescent/low	Quiescent/low	Transcription	Quiescent/low	Quiescent/low	Quiescent/low	NA	NA	NA	NA	A	1.08687	7.58e-06	-0.067329	0.381149	0.641	-0.0544708	0.577278	0.783323	0.315057	0.00326618	0.0337995	0.00500232	0.902544	0.954839	0.0152239	0.769045	0.975895	NA	NA	NA	NA	NA	NA	NA	NA
rs1383748	7q31.33	124998147	0.81	0.95	A	T	rs10954065	Quiescent/low	Quiescent/low	Quiescent/low	Quiescent/low	Quiescent/low	Quiescent/low	NA	NA	NA	NA	A	1.09768	9.39e-07	-0.0231812	0.694546	0.86	0.0933408	0.251278	0.512007	0.0525315	0.56787	0.777708	-0.102077	0.244005	0.461765	0.0891151	0.427323	0.884244	NA	NA	NA	NA	NA	NA	NA	NA
rs56144810	7q31.33	124979675	0.67	0.87	G	T	rs10954065	Quiescent/low	Quiescent/low	Quiescent/low	Quiescent/low	Quiescent/low	Quiescent/low	NA	NA	NA	NA	G	1.06879	0.0201786	-0.088048	0.131664	0.366	-0.0178028	0.812635	0.926857	0.0544434	0.436849	0.675686	-0.170484	2.45122e-06	4.25532e-05	-0.117199	0.0070317	0.274524	NA	NA	NA	NA	NA	NA	NA	NA
rs10233596	7q31.33	124916605	0.62	0.84	A	G	rs10954065	Enhancer	Transcription	Enhancer	Enhancer	Enhancer	Quiescent/low	NA	NA	NA	Potential_Enhancer	A	1.08729	7.01e-06	-0.0633554	0.30493	0.574	-0.202108	0.0109851	0.0763	0.0319176	0.647468	0.825926	0.106191	0.162109	0.367209	-0.104792	0.12709	0.731857	NA	NA	NA	NA	NA	NA	NA	NA
rs6971909	7q31.33	124885463	0.6	0.8	C	T	rs10954065	Quiescent/low	Quiescent/low	Transcription	Quiescent/low	Quiescent/low	Quiescent/low	NA	NA	NA	NA	C	1.09251	1.69e-06	-0.00191279	0.975813	1	-0.0525071	0.513452	0.74237	0.0981742	0.21193	0.455773	0.218954	2.43902e-08	3.22581e-07	0.0340581	0.427953	0.884244	NA	NA	NA	NA	NA	NA	NA	NA
rs56176024	7q31.33	125042364	0.99	1	G	A	rs10954065	Quiescent/low	Quiescent/low	Quiescent/low	Quiescent/low	Quiescent/low	Quiescent/low	NA	NA	NA	NA	G	1.07495	0.0112882	-0.058138	0.286333	0.555	0.00643205	0.930401	0.986423	-0.0179187	0.798964	0.918659	0.0259451	0.435754	0.64967	0.0751737	0.0735084	0.615061	NA	NA	NA	NA	NA	NA	NA	NA
rs10954065	7q31.33	125032199	1	1	C	A	rs10954065	Quiescent/low	Quiescent/low	Quiescent/low	Quiescent/low	Quiescent/low	Quiescent/low	NA	NA	EEF1GP1	NA	C	1.10415	1.22e-07	-0.029514	0.532046	0.765	0.070037	0.351746	0.620015	0.02662	0.705299	0.859802	-0.024115	0.486865	0.687125	0.0143547	0.751261	0.969452	NA	NA	NA	NA	NA	NA	NA	NA
rs79059935	7q31.33	124979966	0.71	0.91	T	C	rs10954065	Quiescent/low	Quiescent/low	Quiescent/low	Quiescent/low	Quiescent/low	Quiescent/low	NA	NA	NA	NA	T	1.05982	0.0440046	0.130582	0.103399	0.321	0.136238	0.133748	0.356747	-0.00139258	0.989985	1	-0.0784125	0.150777	0.353249	0.067188	0.335397	0.854578	NA	NA	NA	NA	NA	NA	NA	NA
rs59294613	7q31.33	124914213	0.59	0.79	C	A	rs10954065	Enhancer	Transcription	Enhancer	Transcription	Enhancer	Quiescent/low	NA	POT1	NA	Potential_Enhancer_with_Looping	C	1.0931	1.42e-06	0.0901082	0.369421	0.631	-0.373854	0.0366846	0.166262	0.169158	0.2798	0.535108	0.0316708	0.433297	0.64955	0.0333353	0.453054	0.884244	NA	NA	NA	NA	NA	NA	NA	NA
rs55768077	7q31.33	125023162	0.96	0.99	A	G	rs10954065	Quiescent/low	Quiescent/low	Quiescent/low	Quiescent/low	Quiescent/low	Quiescent/low	NA	NA	NA	NA	NA	NA	NA	-0.0988334	0.0660401	0.251	-0.00763865	0.945255	0.989678	-0.140321	0.0600231	0.221919	-0.0310847	0.383407	0.606937	0.0362526	0.414154	0.884244	NA	NA	NA	NA	NA	NA	NA	NA
rs28728448	7q31.33	124892884	0.61	0.83	T	A	rs10954065	Transcription	Quiescent/low	Enhancer	Transcription	Enhancer	Transcription	NA	NA	NA	Potential_Enhancer	NA	NA	NA	-0.0371821	0.645327	0.837	0.202006	0.0579278	0.220461	-0.214563	0.0662773	0.234775	NA	NA	NA	NA	NA	NA	NA	NA	NA	NA	NA	NA	NA	NA
rs17325193	7q31.33	125008331	0.81	0.96	A	G	rs10954065	Quiescent/low	Quiescent/low	Quiescent/low	Quiescent/low	Quiescent/low	Quiescent/low	NA	NA	NA	NA	A	1.09796	8.1e-07	-0.0657271	0.248822	0.517	0.0886582	0.332845	0.60404	-0.1498	0.0400716	0.171257	0.0151067	0.736722	0.875525	0.0968196	0.086856	0.639241	NA	NA	NA	NA	NA	NA	NA	NA
rs66871687	7q31.33	125030421	0.99	1	A	G	rs10954065	Quiescent/low	Quiescent/low	Quiescent/low	Quiescent/low	Quiescent/low	Quiescent/low	NA	NA	NA	NA	A	1.10257	1.82e-07	-0.0795188	0.219319	0.483	-0.255978	0.00098	0.01367	0.0452467	0.550471	0.762932	0.0262999	0.446989	0.661608	0.0130633	0.768843	0.975895	NA	NA	NA	NA	NA	NA	NA	NA
rs67870530	7q31.33	124951824	0.71	0.9	A	G	rs10954065	Quiescent/low	Quiescent/low	Quiescent/low	Quiescent/low	Quiescent/low	Quiescent/low	NA	NA	NA	NA	A	1.09842	6.65e-07	0.134062	0.0159458	0.0949	0.00628699	0.928158	0.986423	0.184164	0.0116124	0.0725085	0.0138314	0.795803	0.912669	-0.0566175	0.400808	0.884244	NA	NA	NA	NA	NA	NA	NA	NA
rs10281582	7q31.33	124783634	0.53	0.76	A	G	rs10954065	Quiescent/low	Quiescent/low	Enhancer	Quiescent/low	Quiescent/low	Repressed	NA	NA	NA	Potential_Enhancer	A	1.09699	6.5e-07	NA	NA	NA	NA	NA	NA	NA	NA	NA	-0.00805175	0.87858	0.947941	0.00375889	0.956904	0.996557	NA	NA	NA	NA	NA	NA	NA	NA
rs10230610	7q31.33	124785344	0.54	0.8	A	C	rs10954065	Quiescent/low	Quiescent/low	Enhancer	Quiescent/low	Quiescent/low	Repressed	NA	NA	NA	Potential_Enhancer	A	1.09201	2.57e-06	NA	NA	NA	NA	NA	NA	NA	NA	NA	-0.00790864	0.811491	0.917944	-0.0614224	0.154414	0.731857	NA	NA	NA	NA	NA	NA	NA	NA
rs113839563	7q31.33	124787281	0.54	0.8	G	A	rs10954065	Quiescent/low	Quiescent/low	Quiescent/low	Quiescent/low	Quiescent/low	Repressed	NA	NA	NA	NA	G	1.09125	3.18e-06	NA	NA	NA	NA	NA	NA	NA	NA	NA	0.0944627	0.00669968	0.0406943	-0.0681112	0.13143	0.731857	NA	NA	NA	NA	NA	NA	NA	NA
rs11380525	7q31.33	124787463	0.51	0.75	T	TG	rs10954065	Quiescent/low	Quiescent/low	Quiescent/low	Quiescent/low	Quiescent/low	Repressed	NA	NA	NA	NA	T	1.09603	7.67e-07	NA	NA	NA	NA	NA	NA	NA	NA	NA	-0.0178855	0.596606	0.779007	-0.0943791	0.0121036	0.381179	NA	NA	NA	NA	NA	NA	NA	NA
rs7791430	7q31.33	124789899	0.55	0.8	G	T	rs10954065	Quiescent/low	Quiescent/low	Enhancer	Quiescent/low	Quiescent/low	Repressed	NA	NA	C7orf77	Potential_Enhancer	G	1.09128	3.04e-06	NA	NA	NA	NA	NA	NA	NA	NA	NA	0.0832811	0.00793438	0.0461364	0.0562665	0.164335	0.731857	NA	NA	NA	NA	NA	NA	NA	NA
rs2286175	7q31.33	124790978	0.54	0.8	G	A	rs10954065	Quiescent/low	Quiescent/low	Enhancer	Quiescent/low	Quiescent/low	Repressed	NA	NA	C7orf77	Potential_Enhancer	G	1.09051	3.67e-06	NA	NA	NA	NA	NA	NA	NA	NA	NA	-0.0502219	0.084059	0.247691	0.0187124	0.624131	0.938135	NA	NA	NA	NA	NA	NA	NA	NA
rs7806680	7q31.33	124793025	0.53	0.76	G	A	rs10954065	Quiescent/low	Quiescent/low	Quiescent/low	Quiescent/low	Quiescent/low	Repressed	NA	NA	C7orf77	NA	G	1.09636	7.28e-07	NA	NA	NA	NA	NA	NA	NA	NA	NA	-0.0309865	0.383155	0.606937	-0.024897	0.58247	0.925254	NA	NA	NA	NA	NA	NA	NA	NA
rs2402751	7q31.33	124794706	0.49	0.81	G	A	rs10954065	Quiescent/low	Quiescent/low	Quiescent/low	Quiescent/low	Quiescent/low	Repressed	NA	NA	NA	NA	G	1.08662	1.65e-05	NA	NA	NA	NA	NA	NA	NA	NA	NA	0.0648926	0.169179	0.375031	-0.0216024	0.721084	0.969452	NA	NA	NA	NA	NA	NA	NA	NA
rs7777947	7q31.33	124796009	0.53	0.76	T	G	rs10954065	Quiescent/low	Quiescent/low	Quiescent/low	Quiescent/low	Quiescent/low	Repressed	NA	C7orf77	NA	NA	T	1.09641	7.37e-07	NA	NA	NA	NA	NA	NA	NA	NA	NA	0.00478981	0.917287	0.956966	0.0375543	0.450465	0.884244	NA	NA	NA	NA	NA	NA	NA	NA
rs28523990	7q31.33	124796085	0.54	0.8	C	G,T	rs10954065	Quiescent/low	Quiescent/low	Quiescent/low	Quiescent/low	Quiescent/low	Repressed	NA	C7orf77	NA	NA	C	1.0904	3.62e-06	NA	NA	NA	NA	NA	NA	NA	NA	NA	0.0808865	0.0448282	0.163374	0.0542531	0.283469	0.850732	NA	NA	NA	NA	NA	NA	NA	NA
rs2402752	7q31.33	124799545	0.53	0.76	T	C	rs10954065	TSS	Quiescent/low	Quiescent/low	Quiescent/low	Quiescent/low	Repressed	NA	C7orf77	NA	NA	T	1.09584	8.38e-07	NA	NA	NA	NA	NA	NA	NA	NA	NA	0.11349	0.00669251	0.0406943	0.0696244	0.182127	0.743423	NA	NA	NA	NA	NA	NA	NA	NA
rs2107939	7q31.33	124799834	0.51	0.75	T	G	rs10954065	TSS	Quiescent/low	Quiescent/low	Quiescent/low	Quiescent/low	Repressed	NA	C7orf77	NA	NA	T	1.09558	8.91e-07	NA	NA	NA	NA	NA	NA	NA	NA	NA	0.0309743	0.242429	0.461506	0.049592	0.144266	0.731857	NA	NA	NA	NA	NA	NA	NA	NA
rs34986416	7q31.33	124800963	0.54	0.8	A	G	rs10954065	Quiescent/low	Quiescent/low	Quiescent/low	Quiescent/low	Quiescent/low	Repressed	NA	NA	NA	NA	A	1.08928	4.9e-06	NA	NA	NA	NA	NA	NA	NA	NA	NA	0.0995378	0.00175354	0.0136942	-0.000723924	0.985609	0.997222	NA	NA	NA	NA	NA	NA	NA	NA
rs28392553	7q31.33	124802890	0.54	0.77	C	T	rs10954065	Quiescent/low	Quiescent/low	Quiescent/low	Quiescent/low	Quiescent/low	Repressed	NA	NA	NA	NA	C	1.09393	1.35e-06	NA	NA	NA	NA	NA	NA	NA	NA	NA	0.0488233	0.227341	0.443856	-0.0244975	0.639098	0.944252	NA	NA	NA	NA	NA	NA	NA	NA
rs28702851	7q31.33	124802937	0.55	0.8	G	A	rs10954065	Quiescent/low	Quiescent/low	Quiescent/low	Quiescent/low	Quiescent/low	Repressed	NA	NA	NA	NA	G	1.08866	5.48e-06	NA	NA	NA	NA	NA	NA	NA	NA	NA	-0.139153	0.000404573	0.00425308	0.0456223	0.373847	0.868846	NA	NA	NA	NA	NA	NA	NA	NA
rs1014163	7q31.33	124803550	0.55	0.8	G	A	rs10954065	Quiescent/low	Quiescent/low	Enhancer	Quiescent/low	Quiescent/low	Repressed	NA	NA	NA	Potential_Enhancer	G	1.08909	5.21e-06	NA	NA	NA	NA	NA	NA	NA	NA	NA	0.00289115	0.92491	0.96125	0.0409336	0.307257	0.850732	NA	NA	NA	NA	NA	NA	NA	NA
rs3925331	7q31.33	124806083	0.55	0.77	C	G	rs10954065	Quiescent/low	Quiescent/low	Quiescent/low	Quiescent/low	Quiescent/low	Repressed	NA	NA	NA	NA	C	1.09448	1.05e-06	NA	NA	NA	NA	NA	NA	NA	NA	NA	0.0636622	0.184512	0.397113	0.0268115	0.661646	0.948408	NA	NA	NA	NA	NA	NA	NA	NA
rs72460203	7q31.33	124807257	0.55	0.81	T	TTC,TTTTCTTTTC	rs10954065	Quiescent/low	Quiescent/low	Quiescent/low	Quiescent/low	Quiescent/low	Quiescent/low	NA	NA	NA	NA	NA	NA	NA	NA	NA	NA	NA	NA	NA	NA	NA	NA	NA	NA	NA	NA	NA	NA	NA	NA	NA	NA	NA	NA	NA	NA
rs59237623	7q31.33	124807258	0.54	0.81	T	TC	rs10954065	Quiescent/low	Quiescent/low	Quiescent/low	Quiescent/low	Quiescent/low	Quiescent/low	NA	NA	NA	NA	NA	NA	NA	NA	NA	NA	NA	NA	NA	NA	NA	NA	NA	NA	NA	NA	NA	NA	NA	NA	NA	NA	NA	NA	NA	NA
rs113098656	7q31.33	124807259	0.42	0.79	T	C	rs10954065	Quiescent/low	Quiescent/low	Quiescent/low	Quiescent/low	Quiescent/low	Quiescent/low	NA	NA	NA	NA	NA	NA	NA	NA	NA	NA	NA	NA	NA	NA	NA	NA	NA	NA	NA	NA	NA	NA	NA	NA	NA	NA	NA	NA	NA	NA
rs1541418	7q31.33	124808618	0.56	0.81	A	G	rs10954065	Quiescent/low	Quiescent/low	Quiescent/low	Quiescent/low	Quiescent/low	Quiescent/low	NA	NA	NA	NA	A	1.08875	4.99e-06	NA	NA	NA	NA	NA	NA	NA	NA	NA	NA	NA	NA	NA	NA	NA	NA	NA	NA	NA	NA	NA	NA	NA
rs10228201	7q31.33	124809841	0.56	0.8	A	G	rs10954065	Quiescent/low	Quiescent/low	Quiescent/low	Quiescent/low	Quiescent/low	Quiescent/low	NA	NA	NA	NA	A	1.08919	4.47e-06	NA	NA	NA	NA	NA	NA	NA	NA	NA	0.0602154	0.201011	0.417446	-0.0125583	0.834699	0.985308	NA	NA	NA	NA	NA	NA	NA	NA
rs1541416	7q31.33	124810291	0.55	0.77	T	C	rs10954065	Quiescent/low	Quiescent/low	Quiescent/low	Quiescent/low	Quiescent/low	Quiescent/low	NA	NA	NA	NA	T	1.09494	9.51e-07	NA	NA	NA	NA	NA	NA	NA	NA	NA	0.0318922	0.420881	0.638136	0.0512009	0.285512	0.850732	NA	NA	NA	NA	NA	NA	NA	NA
rs10265763	7q31.33	124811460	0.55	0.79	G	A	rs10954065	Quiescent/low	Quiescent/low	Enhancer	Enhancer	Quiescent/low	Quiescent/low	NA	NA	NA	Potential_Enhancer	G	1.09022	4.8e-06	NA	NA	NA	NA	NA	NA	NA	NA	NA	0.164646	0.0880964	0.253414	0.111348	0.374936	0.868846	NA	NA	NA	NA	NA	NA	NA	NA
rs720613	7q31.33	124812616	0.55	0.77	C	T	rs10954065	Quiescent/low	Quiescent/low	Repressed	Quiescent/low	Quiescent/low	Quiescent/low	NA	NA	NA	NA	C	1.09383	1.25e-06	NA	NA	NA	NA	NA	NA	NA	NA	NA	-0.0182382	0.655158	0.823129	0.00151262	0.976633	0.997222	NA	NA	NA	NA	NA	NA	NA	NA
rs720614	7q31.33	124812736	0.56	0.81	T	C	rs10954065	Quiescent/low	Quiescent/low	Repressed	Quiescent/low	Quiescent/low	Quiescent/low	NA	NA	NA	NA	T	1.08839	5.54e-06	NA	NA	NA	NA	NA	NA	NA	NA	NA	-0.0690469	0.103563	0.284019	-0.041561	0.43073	0.884244	NA	NA	NA	NA	NA	NA	NA	NA
rs10241173	7q31.33	124813204	0.55	0.77	A	G	rs10954065	Quiescent/low	Quiescent/low	Repressed	Quiescent/low	Quiescent/low	Quiescent/low	NA	NA	NA	NA	G	1.0408	0.533098	NA	NA	NA	NA	NA	NA	NA	NA	NA	0.00864526	0.860592	0.938411	0.0465769	0.470945	0.884244	NA	NA	NA	NA	NA	NA	NA	NA
rs7790856	7q31.33	124819798	0.55	0.77	C	T	rs10954065	Quiescent/low	Quiescent/low	Transcription	Quiescent/low	Quiescent/low	Quiescent/low	NA	NA	NA	NA	C	1.09521	8.14e-07	NA	NA	NA	NA	NA	NA	NA	NA	NA	-0.0586382	0.22957	0.446083	0.000267998	0.996533	0.998969	NA	NA	NA	NA	NA	NA	NA	NA
rs727505	7q31.33	124822027	0.57	0.8	G	A	rs10954065	Transcription	Quiescent/low	Transcription	Transcription	Quiescent/low	Quiescent/low	NA	NA	NA	NA	G	1.09073	2.8e-06	NA	NA	NA	NA	NA	NA	NA	NA	NA	0.0788751	0.0475306	0.167996	-0.0494467	0.333563	0.854578	NA	NA	NA	NA	NA	NA	NA	NA
rs147972124	7q31.33	124822338	0.56	0.81	A	AA,AT	rs10954065	Transcription	Quiescent/low	Transcription	Transcription	Quiescent/low	Quiescent/low	NA	NA	NA	NA	NA	NA	NA	NA	NA	NA	NA	NA	NA	NA	NA	NA	NA	NA	NA	NA	NA	NA	NA	NA	NA	NA	NA	NA	NA	NA
rs17246404	7q31.33	124822607	0.57	0.81	C	T	rs10954065	Transcription	Transcription	Transcription	Transcription	Quiescent/low	Transcription	NA	NA	NA	NA	NA	NA	NA	NA	NA	NA	NA	NA	NA	NA	NA	NA	-0.00305545	0.942562	0.969968	0.0763664	0.166938	0.731857	NA	NA	NA	NA	NA	NA	NA	NA
rs10225552	7q31.33	124826614	0.57	0.81	G	A	rs10954065	Transcription	Transcription	Transcription	Transcription	Quiescent/low	Quiescent/low	NA	NA	NA	NA	G	1.08939	3.96e-06	NA	NA	NA	NA	NA	NA	NA	NA	NA	NA	NA	NA	NA	NA	NA	NA	NA	NA	NA	NA	NA	NA	NA
rs10244817	7q31.33	124827416	0.57	0.81	T	C	rs10954065	Transcription	Transcription	Transcription	Transcription	Quiescent/low	Quiescent/low	NA	NA	POT1	NA	T	1.08961	3.7e-06	NA	NA	NA	NA	NA	NA	NA	NA	NA	-0.0212367	0.709059	0.865004	0.148001	0.0415512	0.538909	NA	NA	NA	NA	NA	NA	NA	NA
rs140070908	7q31.33	124834233	0.6	0.82	A	G	rs10954065	Quiescent/low	Quiescent/low	Transcription	Transcription	Quiescent/low	Quiescent/low	NA	NA	NA	NA	A	1.08956	3.74e-06	NA	NA	NA	NA	NA	NA	NA	NA	NA	NA	NA	NA	NA	NA	NA	NA	NA	NA	NA	NA	NA	NA	NA
rs56387611	7q31.33	124839126	0.6	0.82	G	A	rs10954065	Transcription	Quiescent/low	Transcription	Transcription	Quiescent/low	Quiescent/low	NA	NA	NA	NA	G	1.08941	3.83e-06	NA	NA	NA	NA	NA	NA	NA	NA	NA	0.108811	0.00114146	0.0100644	-0.0299012	0.481841	0.885244	NA	NA	NA	NA	NA	NA	NA	NA
rs6952721	7q31.33	124840021	0.58	0.78	T	C	rs10954065	Transcription	Quiescent/low	Transcription	Transcription	Quiescent/low	Quiescent/low	NA	NA	NA	NA	T	1.09496	8.25e-07	NA	NA	NA	NA	NA	NA	NA	NA	NA	0.0820046	0.0849144	0.247691	0.0202035	0.740608	0.969452	NA	NA	NA	NA	NA	NA	NA	NA
rs7801661	7q31.33	124843168	0.6	0.82	T	C	rs10954065	Transcription	Transcription	Transcription	Transcription	Quiescent/low	Quiescent/low	NA	NA	POT1	NA	T	1.0894	3.81e-06	NA	NA	NA	NA	NA	NA	NA	NA	NA	-0.0736153	0.0664443	0.214505	-0.0639188	0.200811	0.780398	NA	NA	NA	NA	NA	NA	NA	NA
rs7795943	7q31.33	124843742	0.6	0.82	C	A	rs10954065	Transcription	Transcription	Transcription	Quiescent/low	Quiescent/low	Quiescent/low	NA	NA	POT1	NA	C	1.08954	3.76e-06	NA	NA	NA	NA	NA	NA	NA	NA	NA	-0.0980633	0.155605	0.357422	-0.135603	0.117866	0.719801	NA	NA	NA	NA	NA	NA	NA	NA
rs10264060	7q31.33	124846359	0.59	0.81	C	A	rs10954065	Transcription	Transcription	Transcription	Transcription	Transcription	Quiescent/low	NA	NA	NA	NA	NA	NA	NA	NA	NA	NA	NA	NA	NA	NA	NA	NA	0.00827795	0.877249	0.947941	-0.0596163	0.378267	0.868846	NA	NA	NA	NA	NA	NA	NA	NA
rs722560	7q31.33	124847981	0.61	0.84	T	C	rs10954065	Transcription	Transcription	Transcription	Transcription	Transcription	Transcription	NA	NA	NA	NA	T	1.09375	4.22e-05	NA	NA	NA	NA	NA	NA	NA	NA	NA	0.173236	0.000138402	0.00166882	0.0829933	0.119383	0.719801	NA	NA	NA	NA	NA	NA	NA	NA
rs10233385	7q31.33	124858653	0.61	0.83	C	G	rs10954065	Transcription	Transcription	Transcription	Transcription	Quiescent/low	Quiescent/low	NA	NA	POT1	NA	C	1.08639	8.51e-06	NA	NA	NA	NA	NA	NA	NA	NA	NA	NA	NA	NA	NA	NA	NA	NA	NA	NA	NA	NA	NA	NA	NA
rs67585224	7q31.33	124897422	0.62	0.84	A	C	rs10954065	Transcription	Transcription	Transcription	Transcription	Quiescent/low	Transcription	NA	NA	POT1	NA	A	1.08657	8.1e-06	-0.179372	0.00032	0.00504	0.191558	0.00345871	0.0344376	-0.112914	0.0979687	0.287354	-0.138866	0.00216006	0.0164004	0.040467	0.475695	0.884244	NA	NA	NA	NA	NA	NA	NA	NA
rs6943653	7q31.33	124872195	0.62	0.84	G	A	rs10954065	Quiescent/low	Quiescent/low	Transcription	Quiescent/low	Quiescent/low	Quiescent/low	NA	NA	NA	NA	G	1.08678	7.95e-06	NA	NA	NA	NA	NA	NA	NA	NA	NA	-0.093658	0.0181055	0.089979	-0.0340084	0.507507	0.896886	NA	NA	NA	NA	NA	NA	NA	NA
rs66492217	7q31.33	124873229	0.62	0.84	G	A	rs10954065	Quiescent/low	Quiescent/low	Transcription	Quiescent/low	Quiescent/low	Quiescent/low	NA	NA	NA	NA	G	1.08654	7.94e-06	NA	NA	NA	NA	NA	NA	NA	NA	NA	0.0518655	0.12752	0.320701	0.0170538	0.69847	0.961114	NA	NA	NA	NA	NA	NA	NA	NA
rs9655845	7q31.33	124873301	0.6	0.82	G	C	rs10954065	Quiescent/low	Quiescent/low	Transcription	Quiescent/low	Quiescent/low	Quiescent/low	NA	NA	NA	NA	NA	NA	NA	NA	NA	NA	NA	NA	NA	NA	NA	NA	0.0367561	0.375474	0.601345	0.063821	0.227114	0.809242	NA	NA	NA	NA	NA	NA	NA	NA
rs77718560	7q31.33	124874490	0.61	0.83	T	A	rs10954065	Quiescent/low	Quiescent/low	Transcription	Quiescent/low	Quiescent/low	Quiescent/low	NA	NA	NA	NA	T	1.08639	8.52e-06	NA	NA	NA	NA	NA	NA	NA	NA	NA	NA	NA	NA	NA	NA	NA	NA	NA	NA	NA	NA	NA	NA	NA
rs67552763	7q31.33	124877803	0.61	0.84	A	G	rs10954065	Quiescent/low	Quiescent/low	Transcription	Quiescent/low	Quiescent/low	Quiescent/low	NA	NA	NA	NA	A	1.08759	6.43e-06	NA	NA	NA	NA	NA	NA	NA	NA	NA	0.132291	0.000389415	0.00414688	0.0744091	0.114589	0.717267	NA	NA	NA	NA	NA	NA	NA	NA
rs59670428	7q31.33	124880912	0.6	0.8	C	A	rs10954065	Quiescent/low	Quiescent/low	Transcription	Quiescent/low	Quiescent/low	Quiescent/low	NA	NA	NA	NA	C	1.09203	1.91e-06	NA	NA	NA	NA	NA	NA	NA	NA	NA	-0.0477306	0.228299	0.444668	-0.115016	0.0256658	0.490511	NA	NA	NA	NA	NA	NA	NA	NA
rs10224463	7q31.33	124896859	0.62	0.84	C	A	rs10954065	Transcription	Transcription	Transcription	Transcription	Quiescent/low	Quiescent/low	NA	NA	POT1	NA	C	1.05289	0.0693279	NA	NA	NA	NA	NA	NA	NA	NA	NA	0.0158877	0.764229	0.893963	-0.0662224	0.312461	0.850732	NA	NA	NA	NA	NA	NA	NA	NA
rs4532534	7q31.33	124903848	0.59	0.8	T	A	rs10954065	Quiescent/low	Quiescent/low	Quiescent/low	Quiescent/low	Quiescent/low	Quiescent/low	NA	NA	NA	NA	T	1.09259	1.63e-06	NA	NA	NA	NA	NA	NA	NA	NA	NA	0.0327477	0.320759	0.545689	0.153163	0.000395121	0.0538333	NA	NA	NA	NA	NA	NA	NA	NA
rs4473974	7q31.33	124903972	0.61	0.84	G	T	rs10954065	Quiescent/low	Quiescent/low	Quiescent/low	Quiescent/low	Quiescent/low	Quiescent/low	NA	NA	NA	NA	G	1.087	7.34e-06	NA	NA	NA	NA	NA	NA	NA	NA	NA	-0.0872095	0.0320316	0.128126	0.0292268	0.572813	0.925254	NA	NA	NA	NA	NA	NA	NA	NA
rs148190371	7q31.33	124904416	0.62	0.84	G	A	rs10954065	Quiescent/low	Quiescent/low	Quiescent/low	Quiescent/low	Quiescent/low	Quiescent/low	NA	NA	NA	NA	G	1.08695	7.04e-06	NA	NA	NA	NA	NA	NA	NA	NA	NA	NA	NA	NA	NA	NA	NA	NA	NA	NA	NA	NA	NA	NA	NA
rs148870892	7q31.33	124904644	0.54	0.78	AG	A	rs10954065	Quiescent/low	Quiescent/low	Quiescent/low	Quiescent/low	Quiescent/low	Quiescent/low	NA	NA	NA	NA	A	1.09527	6.42e-05	NA	NA	NA	NA	NA	NA	NA	NA	NA	NA	NA	NA	NA	NA	NA	NA	NA	NA	NA	NA	NA	NA	NA
rs76492324	7q31.33	124907490	0.62	0.84	GT	G	rs10954065	Quiescent/low	Transcription	Transcription	Quiescent/low	Quiescent/low	Quiescent/low	NA	NA	NA	NA	G	1.08716	6.92e-06	NA	NA	NA	NA	NA	NA	NA	NA	NA	-0.136604	0.000616207	0.00623802	-0.09215	0.0649743	0.59011	NA	NA	NA	NA	NA	NA	NA	NA
rs66665074	7q31.33	124910472	0.62	0.84	C	T	rs10954065	Transcription	Transcription	Transcription	Transcription	Quiescent/low	Quiescent/low	NA	POT1	NA	NA	C	1.08786	5.97e-06	NA	NA	NA	NA	NA	NA	NA	NA	NA	0.0281228	0.58251	0.769543	0.0568024	0.380078	0.870253	NA	NA	NA	NA	NA	NA	NA	NA
rs67939974	7q31.33	124914310	0.62	0.84	C	T	rs10954065	Enhancer	Transcription	Enhancer	Transcription	Enhancer	Quiescent/low	NA	POT1	NA	Potential_Enhancer_with_Looping	C	1.08841	5.39e-06	NA	NA	NA	NA	NA	NA	NA	NA	NA	-0.124435	0.00143378	0.0118757	-0.0505065	0.291784	0.850732	NA	NA	NA	NA	NA	NA	NA	NA
rs67146030	7q31.33	124921736	0.62	0.84	T	G	rs10954065	Quiescent/low	Transcription	Enhancer	Transcription	Heterochromatin	Quiescent/low	NA	GRM8	NA	Potential_Enhancer_with_Looping	T	1.08718	7.16e-06	NA	NA	NA	NA	NA	NA	NA	NA	NA	0.0794325	0.0317931	0.128126	-0.0997355	0.0385951	0.53639	NA	NA	NA	NA	NA	NA	NA	NA
rs200865656	7q31.33	124935954	0.61	0.89	AG	A	rs10954065	Quiescent/low	Quiescent/low	Quiescent/low	Quiescent/low	Quiescent/low	Quiescent/low	NA	NA	NA	NA	NA	NA	NA	NA	NA	NA	NA	NA	NA	NA	NA	NA	NA	NA	NA	NA	NA	NA	NA	NA	NA	NA	NA	NA	NA	NA
rs201980706	7q31.33	124935955	0.61	0.89	G	GT	rs10954065	Quiescent/low	Quiescent/low	Quiescent/low	Quiescent/low	Quiescent/low	Quiescent/low	NA	NA	NA	NA	NA	NA	NA	NA	NA	NA	NA	NA	NA	NA	NA	NA	NA	NA	NA	NA	NA	NA	NA	NA	NA	NA	NA	NA	NA	NA
rs190785527	7q31.33	124984503	0.42	0.87	G	C	rs10954065	Quiescent/low	Quiescent/low	Quiescent/low	Quiescent/low	Quiescent/low	Quiescent/low	NA	NA	NA	NA	NA	NA	NA	NA	NA	NA	NA	NA	NA	NA	NA	NA	NA	NA	NA	NA	NA	NA	NA	NA	NA	NA	NA	NA	NA	NA
rs1031957	7q31.33	124987247	0.81	0.96	T	C	rs10954065	Repressed	Quiescent/low	Quiescent/low	Quiescent/low	Quiescent/low	Quiescent/low	NA	NA	NA	NA	T	1.09928	6.28e-07	NA	NA	NA	NA	NA	NA	NA	NA	NA	NA	NA	NA	NA	NA	NA	NA	NA	NA	NA	NA	NA	NA	NA
rs28844358	7q31.33	124922641	0.62	0.84	A	C	rs10954065	Enhancer	Transcription	Enhancer	Transcription	Heterochromatin	Quiescent/low	NA	GRM8	NA	Potential_Enhancer_with_Looping	A	1.08747	6.7e-06	-0.0478634	0.464212	0.717	0.0633411	0.45443	0.703352	-0.128566	0.143368	0.351644	-0.0301786	0.456143	0.664791	-0.0179549	0.732687	0.969452	NA	NA	NA	NA	NA	NA	NA	NA
rs59283092	7q31.33	125038228	1	1	T	C	rs10954065	Quiescent/low	Quiescent/low	Quiescent/low	Quiescent/low	Quiescent/low	Quiescent/low	NA	NA	NA	NA	T	1.10088	2.76e-07	NA	NA	NA	NA	NA	NA	NA	NA	NA	-0.00919786	0.830232	0.925987	0.0243228	0.658161	0.948408	NA	NA	NA	NA	NA	NA	NA	NA
rs68102397	7q31.33	125045261	0.99	1	C	T	rs10954065	Quiescent/low	Quiescent/low	Quiescent/low	Quiescent/low	Quiescent/low	Quiescent/low	NA	GRM8	NA	NA	C	1.09994	3.47e-07	NA	NA	NA	NA	NA	NA	NA	NA	NA	0.0427939	0.435694	0.64967	0.0342354	0.625342	0.938135	NA	NA	NA	NA	NA	NA	NA	NA
rs56332262	7q31.33	125048109	0.92	1	GA	G	rs10954065	Quiescent/low	Quiescent/low	Quiescent/low	Quiescent/low	Quiescent/low	Quiescent/low	NA	GRM8	NA	NA	G	1.10033	7.83e-07	NA	NA	NA	NA	NA	NA	NA	NA	NA	NA	NA	NA	NA	NA	NA	NA	NA	NA	NA	NA	NA	NA	NA
rs73225498	7q31.33	125064143	0.88	0.98	C	T	rs10954065	Quiescent/low	Quiescent/low	Quiescent/low	Quiescent/low	Quiescent/low	Quiescent/low	NA	NA	NA	NA	NA	NA	NA	NA	NA	NA	NA	NA	NA	NA	NA	NA	0.0380626	0.457962	0.664791	0.0414033	0.518326	0.904313	NA	NA	NA	NA	NA	NA	NA	NA
rs2054586	7q31.33	125068360	0.92	0.96	C	T	rs10954065	Quiescent/low	Quiescent/low	Quiescent/low	Quiescent/low	Quiescent/low	Quiescent/low	NA	NA	NA	NA	C	1.10108	2.62e-07	NA	NA	NA	NA	NA	NA	NA	NA	NA	-0.0136456	0.458205	0.664791	-0.0229504	0.331533	0.854578	NA	NA	NA	NA	NA	NA	NA	NA
rs17327014	7q31.33	125069295	0.92	0.96	C	T	rs10954065	Quiescent/low	Quiescent/low	Quiescent/low	Quiescent/low	Quiescent/low	Quiescent/low	NA	NA	NA	NA	C	1.07393	0.0123948	NA	NA	NA	NA	NA	NA	NA	NA	NA	-0.0793261	0.190149	0.4029	-0.051954	0.495934	0.888638	NA	NA	NA	NA	NA	NA	NA	NA
rs1568883	7q31.33	125070707	0.92	0.96	G	A	rs10954065	Quiescent/low	Quiescent/low	Quiescent/low	Quiescent/low	Quiescent/low	Quiescent/low	NA	NA	NA	NA	G	1.10166	2.3e-07	NA	NA	NA	NA	NA	NA	NA	NA	NA	0.026137	0.422511	0.638136	-0.00465621	0.914145	0.996557	NA	NA	NA	NA	NA	NA	NA	NA
rs66650870	7q31.33	125073140	0.82	0.96	T	C	rs10954065	Quiescent/low	Quiescent/low	Quiescent/low	Quiescent/low	Quiescent/low	Quiescent/low	NA	NA	NA	NA	T	1.08589	6.97e-06	NA	NA	NA	NA	NA	NA	NA	NA	NA	NA	NA	NA	NA	NA	NA	NA	NA	NA	NA	NA	NA	NA	NA
rs5887216	7q31.33	125077864	0.82	0.96	TA	T	rs10954065	Quiescent/low	Quiescent/low	Repressed	Quiescent/low	Quiescent/low	Quiescent/low	NA	NA	NA	NA	T	1.08665	5.78e-06	NA	NA	NA	NA	NA	NA	NA	NA	NA	NA	NA	NA	NA	NA	NA	NA	NA	NA	NA	NA	NA	NA	NA
rs5887217	7q31.33	125078000	0.82	0.96	TA	T	rs10954065	Quiescent/low	Quiescent/low	Enhancer	Quiescent/low	Quiescent/low	Quiescent/low	NA	NA	NA	Potential_Enhancer	T	1.08618	6.47e-06	NA	NA	NA	NA	NA	NA	NA	NA	NA	NA	NA	NA	NA	NA	NA	NA	NA	NA	NA	NA	NA	NA	NA
rs67724276	7q31.33	125079665	0.82	0.96	G	A	rs10954065	Quiescent/low	Quiescent/low	Quiescent/low	Quiescent/low	Quiescent/low	Quiescent/low	NA	NA	NA	NA	G	1.08716	5.12e-06	NA	NA	NA	NA	NA	NA	NA	NA	NA	NA	NA	NA	NA	NA	NA	NA	NA	NA	NA	NA	NA	NA	NA
rs67132333	7q31.33	125079747	0.82	0.96	A	G	rs10954065	Quiescent/low	Quiescent/low	Quiescent/low	Quiescent/low	Quiescent/low	Quiescent/low	NA	NA	NA	NA	A	1.08512	8.23e-06	NA	NA	NA	NA	NA	NA	NA	NA	NA	NA	NA	NA	NA	NA	NA	NA	NA	NA	NA	NA	NA	NA	NA
rs17327181	7q31.33	125080249	0.82	0.96	A	G	rs10954065	Quiescent/low	Quiescent/low	Quiescent/low	Quiescent/low	Quiescent/low	Quiescent/low	NA	NA	NA	NA	NA	NA	NA	NA	NA	NA	NA	NA	NA	NA	NA	NA	NA	NA	NA	NA	NA	NA	NA	NA	NA	NA	NA	NA	NA	NA
rs3214004	7q31.33	125080875	0.82	0.96	T	C	rs10954065	Quiescent/low	Quiescent/low	Quiescent/low	Quiescent/low	Quiescent/low	Quiescent/low	NA	NA	NA	NA	T	1.08616	6.7e-06	NA	NA	NA	NA	NA	NA	NA	NA	NA	NA	NA	NA	NA	NA	NA	NA	NA	NA	NA	NA	NA	NA	NA
rs73227503	7q31.33	125080990	0.82	0.96	A	G	rs10954065	Quiescent/low	Quiescent/low	Quiescent/low	Quiescent/low	Quiescent/low	Quiescent/low	NA	NA	NA	NA	A	1.06963	0.0163545	NA	NA	NA	NA	NA	NA	NA	NA	NA	NA	NA	NA	NA	NA	NA	NA	NA	NA	NA	NA	NA	NA	NA
rs66852389	7q31.33	125084294	0.82	0.96	T	A	rs10954065	Quiescent/low	Quiescent/low	Quiescent/low	Enhancer	Quiescent/low	Quiescent/low	NA	NA	NA	Potential_Enhancer	T	1.0866	5.97e-06	NA	NA	NA	NA	NA	NA	NA	NA	NA	NA	NA	NA	NA	NA	NA	NA	NA	NA	NA	NA	NA	NA	NA
rs56216989	7q31.33	125089014	0.82	0.96	T	A	rs10954065	Quiescent/low	Quiescent/low	Quiescent/low	Quiescent/low	Quiescent/low	Quiescent/low	NA	NA	NA	NA	T	1.08701	5.26e-06	NA	NA	NA	NA	NA	NA	NA	NA	NA	NA	NA	NA	NA	NA	NA	NA	NA	NA	NA	NA	NA	NA	NA
rs4142718	7q31.33	125091634	0.82	0.96	T	A	rs10954065	Quiescent/low	Quiescent/low	Quiescent/low	Quiescent/low	Quiescent/low	Quiescent/low	NA	NA	NA	NA	T	1.0862	0.000133	NA	NA	NA	NA	NA	NA	NA	NA	NA	NA	NA	NA	NA	NA	NA	NA	NA	NA	NA	NA	NA	NA	NA
rs9641761	7q31.33	125095151	0.82	0.96	A	T	rs10954065	Quiescent/low	Quiescent/low	Quiescent/low	Quiescent/low	Quiescent/low	Quiescent/low	NA	NA	NA	NA	A	1.08667	5.83e-06	NA	NA	NA	NA	NA	NA	NA	NA	NA	NA	NA	NA	NA	NA	NA	NA	NA	NA	NA	NA	NA	NA	NA
rs4731233	7q31.33	125096237	0.82	0.96	C	T	rs10954065	Quiescent/low	Quiescent/low	Quiescent/low	Quiescent/low	Quiescent/low	Quiescent/low	NA	NA	NA	NA	C	1.08522	8.03e-06	NA	NA	NA	NA	NA	NA	NA	NA	NA	NA	NA	NA	NA	NA	NA	NA	NA	NA	NA	NA	NA	NA	NA
rs139765869	7q31.33	125098368	0.81	0.95	C	CT	rs10954065	Quiescent/low	Quiescent/low	Enhancer	Quiescent/low	Quiescent/low	Quiescent/low	NA	NA	NA	Potential_Enhancer	C	1.08552	7.74e-06	NA	NA	NA	NA	NA	NA	NA	NA	NA	NA	NA	NA	NA	NA	NA	NA	NA	NA	NA	NA	NA	NA	NA
rs66756015	7q31.33	125100587	0.82	0.96	C	A	rs10954065	Quiescent/low	Quiescent/low	Quiescent/low	Quiescent/low	Quiescent/low	Quiescent/low	NA	NA	NA	NA	NA	NA	NA	NA	NA	NA	NA	NA	NA	NA	NA	NA	NA	NA	NA	NA	NA	NA	NA	NA	NA	NA	NA	NA	NA	NA
rs9640831	7q31.33	125106458	0.78	0.92	A	T	rs10954065	Quiescent/low	Quiescent/low	Quiescent/low	Quiescent/low	Quiescent/low	Quiescent/low	NA	GRM8	NA	NA	A	1.08561	7.47e-06	NA	NA	NA	NA	NA	NA	NA	NA	NA	NA	NA	NA	NA	NA	NA	NA	NA	NA	NA	NA	NA	NA	NA
rs11532793	7q31.33	125107898	0.82	0.96	A	G	rs10954065	Quiescent/low	Quiescent/low	Repressed	Quiescent/low	Quiescent/low	Quiescent/low	NA	GRM8	NA	NA	A	1.08729	5.2e-06	NA	NA	NA	NA	NA	NA	NA	NA	NA	NA	NA	NA	NA	NA	NA	NA	NA	NA	NA	NA	NA	NA	NA
rs11536526	7q31.33	125109387	0.73	0.95	G	A	rs10954065	Quiescent/low	Quiescent/low	Repressed	Quiescent/low	Quiescent/low	Quiescent/low	NA	GRM8	NA	NA	G	1.07914	1.94e-05	NA	NA	NA	NA	NA	NA	NA	NA	NA	NA	NA	NA	NA	NA	NA	NA	NA	NA	NA	NA	NA	NA	NA
rs55890146	7q31.33	125115407	0.71	0.94	A	T	rs10954065	Quiescent/low	Quiescent/low	Quiescent/low	Quiescent/low	Quiescent/low	Quiescent/low	NA	NA	NA	NA	A	1.07886	2.02e-05	NA	NA	NA	NA	NA	NA	NA	NA	NA	NA	NA	NA	NA	NA	NA	NA	NA	NA	NA	NA	NA	NA	NA
rs12056290	7q31.33	125117508	0.62	0.84	T	C	rs10954065	Quiescent/low	Repressed	Quiescent/low	Quiescent/low	Quiescent/low	Quiescent/low	NA	NA	NA	NA	T	1.08098	1.33e-05	NA	NA	NA	NA	NA	NA	NA	NA	NA	NA	NA	NA	NA	NA	NA	NA	NA	NA	NA	NA	NA	NA	NA
rs17327715	7q31.33	125120557	0.71	0.94	G	C	rs10954065	Quiescent/low	Quiescent/low	Quiescent/low	Quiescent/low	Quiescent/low	Quiescent/low	NA	NA	NA	NA	G	1.0771	3.03e-05	NA	NA	NA	NA	NA	NA	NA	NA	NA	NA	NA	NA	NA	NA	NA	NA	NA	NA	NA	NA	NA	NA	NA
rs6945199	7q31.33	125123739	0.7	0.94	A	G	rs10954065	Quiescent/low	Quiescent/low	Quiescent/low	Quiescent/low	Quiescent/low	Quiescent/low	NA	NA	NA	NA	A	1.08004	1.56e-05	NA	NA	NA	NA	NA	NA	NA	NA	NA	NA	NA	NA	NA	NA	NA	NA	NA	NA	NA	NA	NA	NA	NA
rs67607629	7q31.33	125125813	0.7	0.94	C	T	rs10954065	Quiescent/low	Quiescent/low	Quiescent/low	Quiescent/low	Quiescent/low	Quiescent/low	NA	NA	NA	NA	C	1.07983	1.58e-05	NA	NA	NA	NA	NA	NA	NA	NA	NA	NA	NA	NA	NA	NA	NA	NA	NA	NA	NA	NA	NA	NA	NA
rs11534064	7q31.33	125127943	0.7	0.94	T	G	rs10954065	Quiescent/low	Quiescent/low	Enhancer	Quiescent/low	Quiescent/low	Quiescent/low	NA	NA	NA	Potential_Enhancer	T	1.08004	1.59e-05	NA	NA	NA	NA	NA	NA	NA	NA	NA	NA	NA	NA	NA	NA	NA	NA	NA	NA	NA	NA	NA	NA	NA
rs56069273	7q31.33	125128550	0.7	0.94	G	A	rs10954065	Quiescent/low	Quiescent/low	Quiescent/low	Quiescent/low	Quiescent/low	Quiescent/low	NA	NA	NA	NA	G	1.08022	1.53e-05	NA	NA	NA	NA	NA	NA	NA	NA	NA	NA	NA	NA	NA	NA	NA	NA	NA	NA	NA	NA	NA	NA	NA
rs56269941	7q31.33	125128678	0.71	0.94	T	A	rs10954065	Quiescent/low	Quiescent/low	Quiescent/low	Quiescent/low	Quiescent/low	Quiescent/low	NA	NA	NA	NA	T	1.07902	1.97e-05	NA	NA	NA	NA	NA	NA	NA	NA	NA	NA	NA	NA	NA	NA	NA	NA	NA	NA	NA	NA	NA	NA	NA
rs67817822	7q31.33	125129518	0.71	0.94	A	G	rs10954065	Quiescent/low	Quiescent/low	Quiescent/low	Quiescent/low	Quiescent/low	Quiescent/low	NA	NA	NA	NA	A	1.07827	2.35e-05	NA	NA	NA	NA	NA	NA	NA	NA	NA	NA	NA	NA	NA	NA	NA	NA	NA	NA	NA	NA	NA	NA	NA
rs111743030	7q31.33	125129744	0.71	0.94	A	G	rs10954065	Quiescent/low	Quiescent/low	Quiescent/low	Quiescent/low	Quiescent/low	Quiescent/low	NA	NA	NA	NA	A	1.079	1.99e-05	NA	NA	NA	NA	NA	NA	NA	NA	NA	NA	NA	NA	NA	NA	NA	NA	NA	NA	NA	NA	NA	NA	NA
rs79909947	7q31.33	125134823	0.7	0.94	CA	C	rs10954065	Quiescent/low	Quiescent/low	Quiescent/low	Quiescent/low	Quiescent/low	Quiescent/low	NA	NA	NA	NA	C	1.08019	0.000241	NA	NA	NA	NA	NA	NA	NA	NA	NA	NA	NA	NA	NA	NA	NA	NA	NA	NA	NA	NA	NA	NA	NA
rs67277928	7q31.33	125136650	0.7	0.94	G	T	rs10954065	Quiescent/low	Quiescent/low	Enhancer	Quiescent/low	Quiescent/low	Quiescent/low	NA	NA	NA	Potential_Enhancer	G	1.07943	1.76e-05	NA	NA	NA	NA	NA	NA	NA	NA	NA	NA	NA	NA	NA	NA	NA	NA	NA	NA	NA	NA	NA	NA	NA
rs140231010	7q31.33	125138380	0.71	0.94	G	GTA	rs10954065	Quiescent/low	Quiescent/low	Enhancer	Quiescent/low	Quiescent/low	Quiescent/low	NA	NA	NA	Potential_Enhancer	NA	NA	NA	NA	NA	NA	NA	NA	NA	NA	NA	NA	NA	NA	NA	NA	NA	NA	NA	NA	NA	NA	NA	NA	NA	NA
rs55723877	7q31.33	125140845	0.68	0.91	T	A	rs10954065	Quiescent/low	Quiescent/low	Repressed	Quiescent/low	Quiescent/low	Quiescent/low	NA	NA	NA	NA	T	1.07875	2.08e-05	NA	NA	NA	NA	NA	NA	NA	NA	NA	NA	NA	NA	NA	NA	NA	NA	NA	NA	NA	NA	NA	NA	NA
rs56012154	7q31.33	125141196	0.68	0.91	A	G	rs10954065	Quiescent/low	Quiescent/low	Quiescent/low	Quiescent/low	Quiescent/low	Quiescent/low	NA	NA	NA	NA	NA	NA	NA	NA	NA	NA	NA	NA	NA	NA	NA	NA	NA	NA	NA	NA	NA	NA	NA	NA	NA	NA	NA	NA	NA	NA
[truncated: 1,834 more rows]

## Sheet: SD10
Supplementary Data 10
[truncated: 162 more rows]

[truncated: 15 more sheets: SD11, SD12, SD13, SD14, SD15, SD16, SD17, SD18, SD19, SD20, SD21, SD22, SD23, SD24, SD25]
